# Supplementary material for: Differential Gene Expression in Ovaries of Qira Black Sheep and Hetian Sheep Using RNA-Seq Technique
Source: PLoS One. 2015 Mar 19;10(3):e0120170. doi: 10.1371/journal.pone.0120170 (PMC4366253; doi:10.1371/journal.pone.0120170)
Supplement: S1 Table — (XLS) [file pone.0120170.s001.xls]

## Sheet: Qira black sheep RPKM
Table S1-1. Expression statistics for reference genes in the Qira black sheep.
GeneID	Uniquely mapped reads	Length	Coverage	RPKM	KEGG Orthology	GO Component	GO Function	GO Process	Blast nr
gnl_UG_Oar_S20546087	117344	1185	0.9612	24379.7	K02256|1|1e-162|543|bta:3283879|cytochrome c oxidase subunit 1 [EC:1.9.3.1]	GO:0019866//organelle inner membrane;GO:0043231//intracellular membrane-bounded organelle;GO:0031224//intrinsic to membrane	GO:0046906//tetrapyrrole binding;GO:0046914//transition metal ion binding;GO:0015002//heme-copper terminal oxidase activity	GO:0045333//cellular respiration	gi|347801270|gb|AEP20937.1|/6.04399e-162/cytochrome c oxidase subunit I (mitochondrion) [Bos javanicus]
gnl_UG_Oar_S49915397	71895	1292	0.9203	13700	K03881|1|2e-133|458|bta:3283886|NADH-ubiquinone oxidoreductase chain 4 [EC:1.6.5.3]	GO:0044425//membrane part;GO:0005739//mitochondrion	GO:0016491//oxidoreductase activity	GO:0022904//respiratory electron transport chain	gi|5835563|ref|NP_008415.1|ND4_13947/2.01223e-141/NADH dehydrogenase subunit 4 [Ovis aries]
gnl_UG_Oar_S49915355	69312	896	0.7009	19045.2	K02126|1|7e-76|284|bta:3283882|F-type H+-transporting ATPase subunit a [EC:3.6.3.14]	GO:0005743//mitochondrial inner membrane;GO:0016469//proton-transporting two-sector ATPase complex	-	GO:0006818//hydrogen transport;GO:0006754//ATP biosynthetic process	gi|298110641|gb|ADI57611.1|/9.3119e-78/ATP synthase F0 subunit 6 (mitochondrion) [Ovis aries]
gnl_UG_Oar_S34885888	55245	900	0.9989	15112.5	K03879|1|5e-40|165|bta:3283878|NADH-ubiquinone oxidoreductase chain 2 [EC:1.6.5.3]	GO:0016020//membrane	-	GO:0055114//oxidation-reduction process	gi|5835556|ref|NP_008407.1|ND2_13947/6.34226e-42/NADH dehydrogenase subunit 2 [Ovis aries]
gnl_UG_Oar_S31560233	55147	858	0.9872	15824.1	K03878|1|1e-100|366|bta:3283877|NADH-ubiquinone oxidoreductase chain 1 [EC:1.6.5.3]	GO:0019866//organelle inner membrane;GO:0043231//intracellular membrane-bounded organelle;GO:0031224//intrinsic to membrane	GO:0050136//NADH dehydrogenase (quinone) activity	GO:0044710;GO:0006091//generation of precursor metabolites and energy	gi|347802402|gb|AEP21988.1|/4.87709e-105/NADH dehydrogenase subunit 1 (mitochondrion) [Philantomba monticola]
gnl_UG_Oar_S53279002	50828	919	0.9978	13616.7	K00412|1|9e-120|430|bta:3283889|ubiquinol-cytochrome c reductase cytochrome b subunit	GO:0044425//membrane part	-	GO:0022900//electron transport chain	gi|73476686|gb|AAZ76416.1|/8.14871e-125/cytochrome b [Ovis aries]
gnl_UG_Oar_S20694581	44643	766	0.953	14348.6	K02261|1|2e-85|315|bta:3283880|cytochrome c oxidase subunit 2	GO:0043231//intracellular membrane-bounded organelle;GO:0044425//membrane part	GO:0046872//metal ion binding;GO:0016491//oxidoreductase activity	-	gi|270153162|gb|ACZ61172.1|/1.55684e-85/cytochrome c oxidase subunit II [Capra hircus]
gnl_UG_Oar_S34988796	42960	876	0.7066	12073.8	K02262|1|4e-66|251|bta:3283883|cytochrome c oxidase subunit 3	GO:0019866//organelle inner membrane;GO:0043231//intracellular membrane-bounded organelle;GO:0031224//intrinsic to membrane	GO:0015002//heme-copper terminal oxidase activity	GO:0022904//respiratory electron transport chain	gi|2459615|gb|AAB71760.1|/3.21086e-67/cytochrome c-oxidase subunit three [Ovis aries]
gnl_UG_Oar_S20553663	40851	2034	0.999	4944.67	K13221|1|4e-169|585|ptr:744535|methylosome protein 50;K01183|3|1e-113|411|ssc:100621421|chitinase [EC:3.2.1.14]	GO:0016023//cytoplasmic membrane-bounded vesicle	GO:0004553//hydrolase activity, hydrolyzing O-glycosyl compounds	GO:0044703;GO:0009566//fertilization;GO:0044238//primary metabolic process;GO:0006026	gi|57526383|ref|NP_001009779.1|/0/oviduct-specific glycoprotein precursor [Ovis aries]
gnl_UG_Oar_S34880799	37749	911	0.9989	10201.7	K00522|1|2e-99|362|bta:281173|ferritin heavy chain [EC:1.16.3.1]	GO:0043231//intracellular membrane-bounded organelle	GO:0016724;GO:0005506//iron ion binding	GO:0044710;GO:0000041//transition metal ion transport;GO:0006879//cellular iron ion homeostasis;GO:0008285//negative regulation of cell proliferation;GO:0002376//immune system process;GO:0070265//necrotic cell death	gi|451327631|ref|NP_001009786.2|/8.91594e-100/ferritin heavy chain [Ovis aries]
gnl_UG_Oar_S20546097	30532	1480	0.5128	5079.01	K03231|1|0.0|711|ssc:574059|elongation factor 1-alpha	GO:0043231//intracellular membrane-bounded organelle;GO:0043234//protein complex;GO:0044444//cytoplasmic part	GO:0032550;GO:0017111//nucleoside-triphosphatase activity;GO:0008135//translation factor activity, nucleic acid binding;GO:0019900//kinase binding	GO:0006351//transcription, DNA-dependent;GO:0006412//translation;GO:0009154	gi|426236749|ref|XP_004012330.1|/0/PREDICTED: elongation factor 1-alpha 1-like [Ovis aries]
gnl_UG_Oar_S31569520	27759	748	0.9318	9136.67	K03884|1|2e-69|262|bta:3283888|NADH-ubiquinone oxidoreductase chain 6 [EC:1.6.5.3]	GO:0005740//mitochondrial envelope;GO:0031224//intrinsic to membrane	GO:0050136//NADH dehydrogenase (quinone) activity	GO:0044710;GO:0006091//generation of precursor metabolites and energy	gi|5835565|ref|NP_008417.1|ND6_13947/1.24253e-71/NADH dehydrogenase subunit 6 [Ovis aries]
gnl_UG_Oar_S34884006	27420	911	0.7398	7410.28	K03882|1|4e-34|145|bta:3283885|NADH-ubiquinone oxidoreductase chain 4L [EC:1.6.5.3]	GO:0005740//mitochondrial envelope;GO:0031224//intrinsic to membrane	GO:0050136//NADH dehydrogenase (quinone) activity	GO:0022904//respiratory electron transport chain	gi|5835562|ref|NP_008414.1|ND4L_13947/5.88737e-35/NADH dehydrogenase subunit 4L [Ovis aries]
gnl_UG_Oar_S34977805	22114	644	0.7609	8454.09	K02942|1|3e-31|135|bta:533285|large subunit ribosomal protein LP1	GO:0015934//large ribosomal subunit	GO:0003676//nucleic acid binding	GO:0006412//translation;GO:0019080;GO:0000956//nuclear-transcribed mRNA catabolic process;GO:0006613//cotranslational protein targeting to membrane	gi|335300981|ref|XP_001926354.2|/2.75658e-36/PREDICTED: 60S acidic ribosomal protein P1-like [Sus scrofa]
gnl_UG_Oar_S38438167	20123	1398	0.9993	3543.82	K07606|1|0.0|768|bta:280955|vimentin	GO:0031988//membrane-bounded vesicle;GO:0043234//protein complex;GO:0005856//cytoskeleton;GO:0042579//microbody;GO:0016020//membrane	GO:0005515//protein binding;GO:0005198//structural molecule activity	GO:0012501//programmed cell death;GO:0022411;GO:0022415;GO:0043009//chordate embryonic development;GO:0021782//glial cell development;GO:0045104//intermediate filament cytoskeleton organization;GO:0048708//astrocyte differentiation;GO:0010975//regulation of neuron projection development;GO:0006936//muscle contraction	gi|145226795|gb|ABP48145.1|/0/vimentin [Ovis aries]
gnl_UG_Oar_S34884220	19677	863	0.9316	5613.5	K03883|1|3e-99|361|bta:3283887|NADH-ubiquinone oxidoreductase chain 5 [EC:1.6.5.3]	GO:0019866//organelle inner membrane;GO:0043231//intracellular membrane-bounded organelle;GO:0031224//intrinsic to membrane	GO:0050136//NADH dehydrogenase (quinone) activity	GO:0022904//respiratory electron transport chain	gi|298110744|gb|ADI57707.1|/3.42136e-106/NADH dehydrogenase subunit 5 (mitochondrion) [Ovis aries]
gnl_UG_Oar_S53280287	18960	904	0.5398	5163.63	K06236|1|4e-137|487|bta:282187|collagen, type I/II/III/V/XI, alpha	GO:0005583//fibrillar collagen;GO:0044432//endoplasmic reticulum part	GO:0005198//structural molecule activity;GO:0019838//growth factor binding;GO:0043169//cation binding	GO:0001775//cell activation;GO:0030177//positive regulation of Wnt receptor signaling pathway;GO:0007162//negative regulation of cell adhesion;GO:0043588//skin development;GO:0009612//response to mechanical stimulus;GO:0050954//sensory perception of mechanical stimulus;GO:0033365//protein localization to organelle;GO:0031667//response to nutrient levels;GO:0006351//transcription, DNA-dependent;GO…	gi|426237753|ref|XP_004012822.1|/1.1772e-136/PREDICTED: LOW QUALITY PROTEIN: collagen alpha-1(I) chain [Ovis aries]
gnl_UG_Oar_S53280688	15849	929	0.9989	4200.22	K02925|1|2e-169|595|bta:282688|large subunit ribosomal protein L3e	GO:0031981//nuclear lumen;GO:0015934//large ribosomal subunit	GO:0003676//nucleic acid binding;GO:0005198//structural molecule activity	GO:0006412//translation;GO:0019080;GO:0000956//nuclear-transcribed mRNA catabolic process;GO:0006613//cotranslational protein targeting to membrane	gi|426225796|ref|XP_004007048.1|/5.48325e-169/PREDICTED: 60S ribosomal protein L3 [Ovis aries]
gnl_UG_Oar_S34908833	15439	592	0.9172	6420.71	K02882|1|5e-87|240|dre:394035|large subunit ribosomal protein L18Ae	GO:0030529//ribonucleoprotein complex	GO:0005198//structural molecule activity	GO:0010467//gene expression	gi|148707972|gb|EDL39919.1|/4.59677e-94/mCG14017 [Mus musculus]
gnl_UG_Oar_S20553568	14967	1288	0.9992	2860.91	K04660|1|0.0|685|bta:280760|decorin	GO:0044421//extracellular region part;GO:0031012//extracellular matrix	GO:0097367	GO:0018149//peptide cross-linking	gi|57163969|ref|NP_001009218.1|/0/decorin precursor [Ovis aries]
gnl_UG_Oar_S34915340	14891	768	0.9336	4773.62	K02885|1|1e-69|263|ecb:100034006|large subunit ribosomal protein L19e	GO:0015934//large ribosomal subunit	GO:0003676//nucleic acid binding;GO:0005198//structural molecule activity	GO:0006412//translation;GO:0019080;GO:0000956//nuclear-transcribed mRNA catabolic process;GO:0006613//cotranslational protein targeting to membrane	gi|296237041|ref|XP_002763584.1|/4.58747e-69/PREDICTED: 60S ribosomal protein L19-like [Callithrix jacchus]
gnl_UG_Oar_S20546088	13322	1261	0.7446	2601	K02912|1|3e-55|216|pon:100435733|large subunit ribosomal protein L32e	GO:0030141//secretory granule;GO:0034364//high-density lipoprotein particle;GO:0005740//mitochondrial envelope	GO:0017111//nucleoside-triphosphatase activity;GO:0044389	GO:0006457//protein folding;GO:0031647//regulation of protein stability;GO:0051707//response to other organism;GO:0035966//response to topologically incorrect protein;GO:0031398//positive regulation of protein ubiquitination;GO:0051091//positive regulation of sequence-specific DNA binding transcription factor activity;GO:0097193//intrinsic apoptotic signaling pathway;GO:0032460//negative regulati…	gi|426220555|ref|XP_004004480.1|/3.60062e-106/PREDICTED: clusterin isoform 1 [Ovis aries]
gnl_UG_Oar_S20553813	12618	1905	0.9979	1630.73	K10138|1|3e-37|157|bta:282261|insulin-like growth factor-binding protein 3	GO:0044421//extracellular region part	GO:0019838//growth factor binding	GO:0009967//positive regulation of signal transduction;GO:0006952//defense response;GO:0048731;GO:0016049//cell growth;GO:0044260;GO:0006006//glucose metabolic process;GO:0008283//cell proliferation;GO:0000165//MAPK cascade	gi|2497252|sp|Q28893.1|IBP4_SHEEP/6.77525e-145/RecName: Full=Insulin-like growth factor-binding protein 4; Short=IBP-4; Short=IGF-binding protein 4; Short=IGFBP-4
gnl_UG_Oar_S34896820	12116	813	0.4711	3669.06	K02949|1|3e-87|322|ssc:100513660|small subunit ribosomal protein S11e	GO:0015935//small ribosomal subunit	GO:0003723//RNA binding;GO:0005198//structural molecule activity	GO:0006412//translation;GO:0019080;GO:0000956//nuclear-transcribed mRNA catabolic process;GO:0006613//cotranslational protein targeting to membrane	gi|4506681|ref|NP_001006.1|/2.07634e-86/40S ribosomal protein S11 [Homo sapiens]
gnl_UG_Oar_S34892298	11910	831	0.9555	3528.55	K02985|1|6e-135|480|ptr:100610616|small subunit ribosomal protein S3e	GO:0043005//neuron projection;GO:0043231//intracellular membrane-bounded organelle;GO:0001726//ruffle;GO:0015935//small ribosomal subunit	GO:0016835//carbon-oxygen lyase activity;GO:0005198//structural molecule activity;GO:0051540;GO:0003677//DNA binding;GO:0003723//RNA binding;GO:0004518//nuclease activity;GO:0008134//transcription factor binding;GO:0019900//kinase binding	GO:0007275//multicellular organismal development;GO:0006412//translation;GO:0000956//nuclear-transcribed mRNA catabolic process;GO:0006915//apoptotic process;GO:0019080;GO:0043433//negative regulation of sequence-specific DNA binding transcription factor activity;GO:0012502//induction of programmed cell death;GO:0006613//cotranslational protein targeting to membrane;GO:0006281//DNA repair	gi|13097759|gb|AAH03577.1|/4.74064e-134/Unknown (protein for IMAGE:3544292), partial [Homo sapiens]
gnl_UG_Oar_S20553775	11303	2191	0.7494	1270.1	K05692|1|0.0|762|aml:100466132|actin beta/gamma 1	GO:0044327//dendritic spine head;GO:0031988//membrane-bounded vesicle;GO:0043189//H4/H2A histone acetyltransferase complex;GO:0035097//histone methyltransferase complex;GO:0005856//cytoskeleton;GO:0044444//cytoplasmic part	GO:0005198//structural molecule activity;GO:0032550;GO:0008092//cytoskeletal protein binding;GO:0008134//transcription factor binding;GO:0019900//kinase binding	GO:0007599//hemostasis;GO:0022607//cellular component assembly;GO:0048667//cell morphogenesis involved in neuron differentiation;GO:0006935//chemotaxis;GO:0051084//'de novo' posttranslational protein folding;GO:0045216//cell-cell junction organization	gi|45269029|gb|AAS55927.1|/0/cytoskeletal beta actin, partial [Sus scrofa]
gnl_UG_Oar_S34927694	11048	864	0.9502	3148.15	K02938|1|2e-140|498|ssc:100154456|large subunit ribosomal protein L8e	GO:0015934//large ribosomal subunit	GO:0003723//RNA binding;GO:0005198//structural molecule activity	GO:0006412//translation;GO:0019080;GO:0000956//nuclear-transcribed mRNA catabolic process;GO:0006613//cotranslational protein targeting to membrane	gi|74212223|dbj|BAE40270.1|/1.38505e-139/unnamed protein product [Mus musculus]
gnl_UG_Oar_S34885866	10898	920	0.9946	2916.38	K08055|1|1e-51|204|bta:280729|beta-2-microglobulin	GO:0042611;GO:0009986//cell surface	-	GO:0006457//protein folding;GO:0001912//positive regulation of leukocyte mediated cytotoxicity;GO:0030217//T cell differentiation;GO:0002477//antigen processing and presentation of exogenous peptide antigen via MHC class Ib;GO:0009607//response to biotic stimulus	gi|145207023|gb|ABP37876.1|/1.98044e-54/beta-2-microglobulin [Ovis aries]
gnl_UG_Oar_S52803867	10824	680	0.9676	3918.9	K02883|1|3e-95|348|bta:509163|large subunit ribosomal protein L18e	GO:0015934//large ribosomal subunit	GO:0005198//structural molecule activity;GO:0000982//RNA polymerase II core promoter proximal region sequence-specific DNA binding transcription factor activity;GO:0003677//DNA binding	GO:0006366//transcription from RNA polymerase II promoter;GO:0006412//translation;GO:0000956//nuclear-transcribed mRNA catabolic process;GO:0019080;GO:0006613//cotranslational protein targeting to membrane	gi|426243101|ref|XP_004015402.1|/1.90701e-94/PREDICTED: 60S ribosomal protein L18 [Ovis aries]
gnl_UG_Oar_S34903465	10801	769	0.9987	3457.99	-	-	-	-	gi|358419770|ref|XP_003584323.1|/1.19628e-46/PREDICTED: uncharacterized protein LOC100852035 [Bos taurus]
gnl_UG_Oar_S34968725	10507	900	0.7722	2874.23	-	-	-	-	gi|345543|pir||JC1348/1.33655e-23/hypothetical 18K protein - goldfish mitochondrion
gnl_UG_Oar_S20553818	10498	887	0.8873	2913.86	-	GO:0031091//platelet alpha granule;GO:0005578//proteinaceous extracellular matrix	GO:0043169//cation binding;GO:0004866//endopeptidase inhibitor activity	GO:0048469//cell maturation;GO:0030336//negative regulation of cell migration;GO:0009611//response to wounding;GO:0007599//hemostasis;GO:0008283//cell proliferation;GO:0006915//apoptotic process;GO:0006887//exocytosis;GO:0022411;GO:0006509//membrane protein ectodomain proteolysis;GO:0044092//negative regulation of molecular function;GO:0001775//cell activation;GO:0043062//extracellular structure …	gi|57164343|ref|NP_001009319.1|/3.95834e-121/metalloproteinase inhibitor 1 precursor [Ovis aries]
gnl_UG_Oar_S53280787	10402	937	0.4792	2733.15	K02941|1|2e-142|505|bta:286868|large subunit ribosomal protein LP0	GO:0043231//intracellular membrane-bounded organelle;GO:0015934//large ribosomal subunit	GO:0003676//nucleic acid binding;GO:0005198//structural molecule activity	GO:0006412//translation;GO:0019080;GO:0022613//ribonucleoprotein complex biogenesis;GO:0000956//nuclear-transcribed mRNA catabolic process;GO:0006613//cotranslational protein targeting to membrane	gi|426247376|ref|XP_004017462.1|/1.2945e-141/PREDICTED: LOW QUALITY PROTEIN: 60S acidic ribosomal protein P0 [Ovis aries]
gnl_UG_Oar_S34944950	10276	629	0.9507	4022.16	K02960|1|3e-78|291|ssc:100623279|small subunit ribosomal protein S16e	GO:0015935//small ribosomal subunit	GO:0003676//nucleic acid binding;GO:0005198//structural molecule activity	GO:0006412//translation;GO:0019080;GO:0000956//nuclear-transcribed mRNA catabolic process;GO:0042254//ribosome biogenesis;GO:0006613//cotranslational protein targeting to membrane	gi|60334810|gb|AAH90618.1|/2.32284e-77/Rps16 protein [Mus musculus]
gnl_UG_Oar_S53279891	10220	739	0.9892	3404.8	K02993|1|2e-104|378|rno:100362830|small subunit ribosomal protein S7e	GO:0031981//nuclear lumen;GO:0030684//preribosome;GO:0015630//microtubule cytoskeleton;GO:0015935//small ribosomal subunit	GO:0005198//structural molecule activity;GO:0003676//nucleic acid binding	GO:0006412//translation;GO:0000956//nuclear-transcribed mRNA catabolic process;GO:0048534;GO:0019080;GO:0006613//cotranslational protein targeting to membrane;GO:0042254//ribosome biogenesis;GO:0007049//cell cycle	gi|148705008|gb|EDL36955.1|/2.67394e-103/mCG19129 [Mus musculus]
gnl_UG_Oar_S20695337	10084	743	0.961	3341.41	K02989|1|1e-112|405|ecb:100064459|small subunit ribosomal protein S5e	GO:0015935//small ribosomal subunit	GO:0005198//structural molecule activity;GO:0003723//RNA binding	GO:0000956//nuclear-transcribed mRNA catabolic process;GO:0019080;GO:0006613//cotranslational protein targeting to membrane;GO:0006448//regulation of translational elongation	gi|441596269|ref|XP_004087303.1|/6.84203e-115/PREDICTED: 40S ribosomal protein S5-like [Nomascus leucogenys]
gnl_UG_Oar_S34894299	9829	817	0.9988	2961.92	K06238|1|4e-47|188|cfa:100856491|collagen, type VI, alpha	GO:0005886//plasma membrane;GO:0005578//proteinaceous extracellular matrix;GO:0032991//macromolecular complex	-	GO:0051291//protein heterooligomerization;GO:0009746;GO:0022610	gi|440900496|gb|ELR51623.1|/7.02629e-50/Collagen alpha-2(VI) chain [Bos grunniens mutus]
gnl_UG_Oar_S34898452	9692	857	0.5566	2784.31	K02958|1|2e-57|222|mdo:100020818|small subunit ribosomal protein S15e	GO:0031981//nuclear lumen;GO:0015935//small ribosomal subunit	GO:0005198//structural molecule activity;GO:0003676//nucleic acid binding;GO:0004866//endopeptidase inhibitor activity	GO:0000054//ribosomal subunit export from nucleus;GO:0006412//translation;GO:0000956//nuclear-transcribed mRNA catabolic process;GO:0019080;GO:0006613//cotranslational protein targeting to membrane	gi|57164315|ref|NP_001009291.1|/4.47296e-58/trophoblast Kunitz domain protein 1 precursor [Ovis aries]
gnl_UG_Oar_S53280328	9649	949	0.9989	2503.23	K02932|1|1e-159|562|bta:515238|large subunit ribosomal protein L5e	GO:0031981//nuclear lumen;GO:0015934//large ribosomal subunit	GO:0005198//structural molecule activity;GO:0019843//rRNA binding	GO:0006412//translation;GO:0000956//nuclear-transcribed mRNA catabolic process;GO:0019080;GO:0006613//cotranslational protein targeting to membrane;GO:0042254//ribosome biogenesis	gi|426248836|ref|XP_004018164.1|/1.65848e-168/PREDICTED: 60S ribosomal protein L5-like [Ovis aries]
gnl_UG_Oar_S34956880	9390	908	0.8722	2546.04	K03233|1|4e-128|457|ecb:100009686|elongation factor 1-gamma	GO:0043234//protein complex;GO:0044444//cytoplasmic part	GO:0008135//translation factor activity, nucleic acid binding	GO:0051707//response to other organism;GO:0006412//translation	gi|403255088|ref|XP_003920279.1|/2.92348e-127/PREDICTED: elongation factor 1-gamma [Saimiri boliviensis boliviensis]
gnl_UG_Oar_S20553736	9053	1594	0.4862	1398.27	K06856|1|1e-152|540|ssc:396781|immunoglobulin heavy chain	-	-	-	gi|388235|emb|CAA49451.1|/0/immunoglobulin gamma-1 chain [Ovis aries]
gnl_UG_Oar_S34908031	8897	811	0.8792	2700.9	K04455|1|4e-113|407|bta:516099|heat shock 27kDa protein 1	GO:0016020//membrane;GO:0043231//intracellular membrane-bounded organelle;GO:0015630//microtubule cytoskeleton;GO:0031674//I band;GO:0043234//protein complex	GO:0032182//small conjugating protein binding;GO:0019901//protein kinase binding;GO:0030291//protein serine/threonine kinase inhibitor activity	GO:0001525//angiogenesis;GO:0006413//translational initiation;GO:0032611//interleukin-1 beta production;GO:0051707//response to other organism;GO:0006469//negative regulation of protein kinase activity;GO:0035966//response to topologically incorrect protein;GO:0006915//apoptotic process;GO:0016070//RNA metabolic process;GO:0007249//I-kappaB kinase/NF-kappaB cascade;GO:0010595//positive regulation…	gi|71037405|ref|NP_001020740.1|/2.85665e-112/heat shock protein beta-1 [Bos taurus]
gnl_UG_Oar_S52773368	8633	579	0.5838	3670.87	K02995|1|4e-100|363|ssc:100516861|small subunit ribosomal protein S8e	GO:0015935//small ribosomal subunit	GO:0005198//structural molecule activity	GO:0006412//translation;GO:0019080;GO:0030490//maturation of SSU-rRNA;GO:0000956//nuclear-transcribed mRNA catabolic process;GO:0006613//cotranslational protein targeting to membrane	gi|402854322|ref|XP_003891823.1|/1.11256e-101/PREDICTED: 40S ribosomal protein S8 [Papio anubis]
gnl_UG_Oar_S34896670	8013	696	0.9871	2834.47	K02910|1|5e-46|184|ecb:100059235|large subunit ribosomal protein L31e	GO:0015934//large ribosomal subunit	GO:0003676//nucleic acid binding;GO:0005198//structural molecule activity	GO:0006412//translation;GO:0019080;GO:0000956//nuclear-transcribed mRNA catabolic process;GO:0006613//cotranslational protein targeting to membrane	gi|431902451|gb|ELK08950.1|/3.83293e-45/60S ribosomal protein L31 [Pteropus alecto]
gnl_UG_Oar_S34896206	7605	702	0.4345	2667.15	K02927|1|3e-67|254|xtr:448705|large subunit ribosomal protein L40e	GO:0030139//endocytic vesicle;GO:0031090//organelle membrane;GO:0031981//nuclear lumen;GO:0015934//large ribosomal subunit	GO:0005198//structural molecule activity;GO:0005488//binding	GO:0007179//transforming growth factor beta receptor signaling pathway;GO:0002756//MyD88-independent toll-like receptor signaling pathway;GO:0006915//apoptotic process;GO:0006301//postreplication repair;GO:0051091//positive regulation of sequence-specific DNA binding transcription factor activity;GO:0050851//antigen receptor-mediated signaling pathway;GO:0043618//regulation of transcription from …	gi|444726621|gb|ELW67145.1|/2.3765e-66/Ubiquitin-60S ribosomal protein L40 [Tupaia chinensis]
gnl_UG_Oar_S34940852	7443	909	0.9439	2015.9	K03234|1|6e-148|501|oaa:100085359|elongation factor 2	GO:0044444//cytoplasmic part;GO:0030529//ribonucleoprotein complex	GO:0017111//nucleoside-triphosphatase activity;GO:0032550;GO:0008135//translation factor activity, nucleic acid binding	GO:0006412//translation;GO:0009154	gi|344306595|ref|XP_003421971.1|/4.33456e-147/PREDICTED: elongation factor 2 [Loxodonta africana]
gnl_UG_Oar_S53111480	7275	912	0.9989	1963.92	K08136|1|4e-11|69.3|dre:562002|sparc/osteonectin, cwcv and kazal-like domains proteoglycan (testican)	GO:0031091//platelet alpha granule;GO:0005578//proteinaceous extracellular matrix	GO:0005515//protein binding;GO:0046872//metal ion binding	GO:0070848//response to growth factor stimulus;GO:0009611//response to wounding;GO:0007599//hemostasis;GO:0043583//ear development;GO:0008283//cell proliferation;GO:0046683//response to organophosphorus;GO:0006887//exocytosis;GO:0007154//cell communication;GO:0033273//response to vitamin;GO:0010038//response to metal ion;GO:0030323//respiratory tube development;GO:0009628//response to abiotic sti…	gi|261244982|ref|NP_001159674.1|/8.52661e-159/SPARC precursor [Ovis aries]
gnl_UG_Oar_S34931169	6960	787	0.9644	2177.31	K13899|1|4e-61|234|bta:281102|cystatin-C	GO:0000323//lytic vacuole;GO:0043232;GO:0030424//axon;GO:0005578//proteinaceous extracellular matrix;GO:0005635//nuclear envelope;GO:0005770//late endosome;GO:0044297//cell body	GO:0042277//peptide binding;GO:0004866//endopeptidase inhibitor activity;GO:0019899//enzyme binding	GO:0031330;GO:0010466//negative regulation of peptidase activity;GO:0034614//cellular response to reactive oxygen species;GO:0003006//developmental process involved in reproduction;GO:0007423//sensory organ development;GO:0010715//regulation of extracellular matrix disassembly;GO:0010710;GO:0035272//exocrine system development;GO:0001974//blood vessel remodeling;GO:0022410;GO:0007559//histolysis;…	gi|410066862|gb|AFV58072.1|/8.00361e-64/cystatin C [Ovis aries]
gnl_UG_Oar_S34941990	6912	914	0.9497	1861.84	K05863|1|6e-136|440|cfa:480830|solute carrier family 25 (mitochondrial adenine nucleotide translocator), member 4/5/6/31	GO:0005759//mitochondrial matrix;GO:0005743//mitochondrial inner membrane;GO:0031224//intrinsic to membrane	GO:0015297//antiporter activity	GO:0015980//energy derivation by oxidation of organic compounds;GO:0012501//programmed cell death;GO:0006605//protein targeting;GO:0030073//insulin secretion;GO:0046730;GO:0019538//protein metabolic process	gi|62089230|dbj|BAD93059.1|/5.61427e-133/ADP,ATP carrier protein, liver isoform T2 variant [Homo sapiens]
gnl_UG_Oar_S34977148	6858	694	0.9769	2432.9	-	-	-	-	gi|426226789|ref|XP_004007517.1|/7.96982e-19/PREDICTED: uncharacterized protein LOC101103639 [Ovis aries]
gnl_UG_Oar_S34897740	6850	696	0.592	2423.08	K02974|1|5e-60|231|oaa:100093321|small subunit ribosomal protein S24e	GO:0031981//nuclear lumen;GO:0015935//small ribosomal subunit	GO:0005198//structural molecule activity;GO:0005515//protein binding;GO:0036094//small molecule binding;GO:0008135//translation factor activity, nucleic acid binding	GO:0006412//translation;GO:0000956//nuclear-transcribed mRNA catabolic process;GO:0019080;GO:0030490//maturation of SSU-rRNA;GO:0048872//homeostasis of number of cells;GO:0006613//cotranslational protein targeting to membrane	gi|432112849|gb|ELK35445.1|/3.85224e-61/40S ribosomal protein S24 [Myotis davidii]
gnl_UG_Oar_S34891118	6825	860	0.9198	1953.84	-	-	-	-	gi|395742273|ref|XP_002821418.2|/9.22884e-17/PREDICTED: uncharacterized protein LOC100452997 isoform 1 [Pongo abelii]
gnl_UG_Oar_S35008984	6813	889	0.8988	1886.78	K02987|1|6e-152|536|ecb:100034075|small subunit ribosomal protein S4e	GO:0015935//small ribosomal subunit	GO:0005198//structural molecule activity;GO:0003723//RNA binding	GO:0006412//translation;GO:0008283//cell proliferation;GO:0000956//nuclear-transcribed mRNA catabolic process;GO:0019080;GO:0006613//cotranslational protein targeting to membrane;GO:0032502//developmental process	gi|431912035|gb|ELK14176.1|/4.82329e-151/Protein DBF4 like protein B [Pteropus alecto]
gnl_UG_Oar_S52784123	6524	600	0.82	2677	K02947|1|8e-84|309|cfa:474877|small subunit ribosomal protein S10e	GO:0015935//small ribosomal subunit;GO:0031981//nuclear lumen	GO:0005488//binding	GO:0006412//translation;GO:0019080;GO:0000956//nuclear-transcribed mRNA catabolic process;GO:0006613//cotranslational protein targeting to membrane	gi|119624187|gb|EAX03782.1|/4.00991e-84/ribosomal protein S10, isoform CRA_a [Homo sapiens]
gnl_UG_Oar_S34884043	6365	853	0.9531	1837.11	K00799|1|1e-96|353|bta:327709|glutathione S-transferase [EC:2.5.1.18]	GO:0044444//cytoplasmic part	GO:0042802//identical protein binding;GO:0016765//transferase activity, transferring alkyl or aryl (other than methyl) groups;GO:0072341//modified amino acid binding	GO:0044710;GO:0006805//xenobiotic metabolic process;GO:0033554//cellular response to stress;GO:0006790//sulfur compound metabolic process;GO:0006807//nitrogen compound metabolic process	gi|296489407|tpg|DAA31520.1|/5.01423e-102/TPA: glutathione S-transferase M2 [Bos taurus]
gnl_UG_Oar_S34893482	6099	679	0.9293	2211.44	K02889|1|2e-90|331|bta:326584|large subunit ribosomal protein L21e	GO:0015934//large ribosomal subunit	GO:0003676//nucleic acid binding;GO:0005198//structural molecule activity	GO:0006412//translation;GO:0019080;GO:0000956//nuclear-transcribed mRNA catabolic process;GO:0006613//cotranslational protein targeting to membrane	gi|440900636|gb|ELR51719.1|/1.08287e-89/hypothetical protein M91_00440, partial [Bos grunniens mutus]
gnl_UG_Oar_S34935383	6034	636	0.9528	2335.79	-	-	-	-	gi|170573427|ref|XP_001892466.1|/2.42405e-13/hypothetical protein Bm1_04940 [Brugia malayi]
gnl_UG_Oar_S31558942	5956	850	0.56	1725.13	K13625|1|6e-96|350|bta:100850238|ferritin light chain	GO:0044424//intracellular part	GO:0005506//iron ion binding;GO:0003824//catalytic activity	GO:0044710;GO:0000041//transition metal ion transport;GO:0006875//cellular metal ion homeostasis	gi|359079017|ref|XP_003587783.1|/3.00816e-115/PREDICTED: ferritin-1, chloroplastic [Bos taurus]
gnl_UG_Oar_S20695185	5876	771	0.9611	1876.35	K01830|1|1e-91|336|bta:286858|prostaglandin-H2 D-isomerase [EC:5.3.99.2]	GO:0005635//nuclear envelope;GO:0005783//endoplasmic reticulum;GO:0044421//extracellular region part	GO:0016860//intramolecular oxidoreductase activity;GO:0019840//isoprenoid binding	GO:0006693//prostaglandin metabolic process;GO:0042749//regulation of circadian sleep/wake cycle;GO:0051234//establishment of localization	gi|57164293|ref|NP_001009257.1|/7.87683e-101/prostaglandin-H2 D-isomerase precursor [Ovis aries]
gnl_UG_Oar_S34924114	5823	876	0.8059	1636.55	-	-	-	-	gi|403334965|gb|EJY66653.1|/3.08279e-56/hypothetical protein OXYTRI_13058 [Oxytricha trifallax]
gnl_UG_Oar_S34932718	5821	688	0.9666	2083.03	K15076|1|5e-49|194|mcc:710467|transcription elongation factor B, polypeptide 3;K02868|2|3e-47|188|cfa:100684296|large subunit ribosomal protein L11e	GO:0031981//nuclear lumen;GO:0015934//large ribosomal subunit	GO:0005198//structural molecule activity;GO:0003723//RNA binding	GO:0006412//translation;GO:0000956//nuclear-transcribed mRNA catabolic process;GO:0019080;GO:0006613//cotranslational protein targeting to membrane;GO:0033365//protein localization to organelle;GO:0042254//ribosome biogenesis	gi|297282483|ref|XP_001103322.2|/3.63198e-48/PREDICTED: transcription elongation factor B polypeptide 3 isoform 1 [Macaca mulatta]
gnl_UG_Oar_S34919903	5803	900	0.5456	1587.43	K02998|1|2e-139|281|xla:100037080|small subunit ribosomal protein SAe	-	-	-	gi|122066007|sp|P26452.4|RSSA_BOVIN/7.50691e-139/RecName: Full=40S ribosomal protein SA; AltName: Full=37 kDa laminin receptor precursor; Short=37LRP; AltName: Full=37/67 kDa laminin receptor; Short=LRP/LR; AltName: Full=67 kDa laminin receptor; Short=67LR; AltName: Full=Laminin receptor 1; Short=LamR; AltName: Full=Laminin-binding protein precursor p40; Short=LBP/p40; AltName: Full=Protein C10
gnl_UG_Oar_S34885746	5780	875	0.9943	1626.32	K06505|1|2e-112|405|bta:613384|CD74 antigen	GO:0009986//cell surface;GO:0030139//endocytic vesicle;GO:0030134//ER to Golgi transport vesicle;GO:0005764//lysosome;GO:0005802//trans-Golgi network;GO:0030176//integral to endoplasmic reticulum membrane;GO:0030665//clathrin-coated vesicle membrane;GO:0043235//receptor complex;GO:0042611;GO:0005770//late endosome	GO:0042287//MHC protein binding;GO:0042277//peptide binding;GO:0004888//transmembrane signaling receptor activity;GO:0019955//cytokine binding;GO:0019899//enzyme binding	GO:0002901;GO:0008284//positive regulation of cell proliferation;GO:0002790//peptide secretion;GO:0043383//negative T cell selection;GO:0019724//B cell mediated immunity;GO:0015031//protein transport;GO:0043410//positive regulation of MAPK cascade;GO:0001934//positive regulation of protein phosphorylation;GO:0002690//positive regulation of leukocyte chemotaxis;GO:0032722//positive regulation of c…	gi|426229908|ref|XP_004009025.1|/7.05419e-115/PREDICTED: HLA class II histocompatibility antigen gamma chain [Ovis aries]
gnl_UG_Oar_S42540202	5742	914	0.9114	1546.69	K13126|1|3e-156|551|ecb:100056021|polyadenylate-binding protein	GO:0035770//ribonucleoprotein granule;GO:0005681//spliceosomal complex;GO:0044444//cytoplasmic part	GO:0090079;GO:0005515//protein binding;GO:0036094//small molecule binding;GO:0003729//mRNA binding	GO:0000184//nuclear-transcribed mRNA catabolic process, nonsense-mediated decay;GO:0006412//translation;GO:0000288//nuclear-transcribed mRNA catabolic process, deadenylation-dependent decay;GO:0043488//regulation of mRNA stability;GO:0031124//mRNA 3'-end processing;GO:0000377	gi|471360428|ref|XP_004370784.1|/1.96571e-155/PREDICTED: polyadenylate-binding protein 3 isoform 1 [Trichechus manatus latirostris]
gnl_UG_Oar_S34890627	5726	715	0.5427	1971.65	K02894|1|3e-68|258|ecb:100629497|large subunit ribosomal protein L23e	GO:0031981//nuclear lumen;GO:0015934//large ribosomal subunit	GO:0005488//binding;GO:0005198//structural molecule activity	GO:0006412//translation;GO:0019080;GO:0006606//protein import into nucleus;GO:0000956//nuclear-transcribed mRNA catabolic process;GO:0006613//cotranslational protein targeting to membrane	gi|426228459|ref|XP_004008323.1|/8.94266e-69/PREDICTED: 60S ribosomal protein L23-like [Ovis aries]
gnl_UG_Oar_S34893859	5694	862	0.5882	1626.28	-	GO:0043234//protein complex;GO:0031981//nuclear lumen;GO:0005770//late endosome;GO:0044421//extracellular region part	GO:0046872//metal ion binding;GO:0005515//protein binding	GO:0051707//response to other organism;GO:0006915//apoptotic process;GO:0006875//cellular metal ion homeostasis;GO:0007398//ectoderm development;GO:0070838//divalent metal ion transport	gi|402901922|ref|XP_003919655.1|/2.22281e-97/PREDICTED: LOW QUALITY PROTEIN: translationally-controlled tumor protein [Papio anubis]
gnl_UG_Oar_S31569941	5493	892	0.7623	1516.11	K06236|1|3e-129|461|bta:282188|collagen, type I/II/III/V/XI, alpha	GO:0005583//fibrillar collagen	GO:0043169//cation binding;GO:0019838//growth factor binding;GO:0005198//structural molecule activity	GO:0007265//Ras protein signal transduction;GO:0051291//protein heterooligomerization;GO:0043588//skin development;GO:0001944//vasculature development;GO:0007178//transmembrane receptor protein serine/threonine kinase signaling pathway;GO:0008015//blood circulation;GO:0043200//response to amino acid stimulus;GO:0030198//extracellular matrix organization	gi|426227338|ref|XP_004007775.1|/6.77734e-129/PREDICTED: collagen alpha-2(I) chain [Ovis aries]
gnl_UG_Oar_S34897183	5374	746	0.807	1773.55	K02953|1|1e-79|296|acs:100562063|small subunit ribosomal protein S13e	GO:0031981//nuclear lumen;GO:0015935//small ribosomal subunit	GO:0005198//structural molecule activity;GO:0003723//RNA binding	GO:0006412//translation;GO:0000956//nuclear-transcribed mRNA catabolic process;GO:0019080;GO:0008380//RNA splicing;GO:0006613//cotranslational protein targeting to membrane	gi|432110945|gb|ELK34419.1|/4.22511e-80/Phosphatidylinositol-4-phosphate 3-kinase C2 domain-containing subunit alpha [Myotis davidii]
gnl_UG_Oar_S49915398	5323	1104	0.625	1187.06	-	-	-	-	gi|156332157|ref|XP_001619265.1|/5.19934e-10/hypothetical protein NEMVEDRAFT_v1g151891 [Nematostella vectensis]
gnl_UG_Oar_S34882615	5313	837	0.8925	1562.79	K02983|1|9e-57|220|bta:282847|small subunit ribosomal protein S30e	GO:0015935//small ribosomal subunit	GO:0005488//binding;GO:0005198//structural molecule activity	GO:0010467//gene expression	gi|426366475|ref|XP_004050283.1|/7.28291e-58/PREDICTED: polyubiquitin-B-like [Gorilla gorilla gorilla]
gnl_UG_Oar_S43002870	5305	1228	0.5464	1063.59	-	-	-	-	-
gnl_UG_Oar_S20546212	5220	758	0.6596	1695.46	K02875|1|3e-60|231|bta:539373|large subunit ribosomal protein L14e	GO:0005737//cytoplasm	-	-	gi|426249104|ref|XP_004018291.1|/2.94293e-60/PREDICTED: LOW QUALITY PROTEIN: 60S ribosomal protein L14 [Ovis aries]
gnl_UG_Oar_S53280697	5012	916	0.9159	1347.1	K04632|1|9e-162|569|ssc:100049657|guanine nucleotide-binding protein G(s) subunit alpha	-	-	-	gi|232142|sp|P29797.1|GNAS_PIG/3.36527e-164/RecName: Full=Guanine nucleotide-binding protein G(s) subunit alpha; AltName: Full=Adenylate cyclase-stimulating G alpha protein
gnl_UG_Oar_S34994299	4955	328	0.3933	3719.25	K02981|1|6e-50|195|ssc:100624157|small subunit ribosomal protein S2e	GO:0015935//small ribosomal subunit;GO:0031981//nuclear lumen	GO:0003676//nucleic acid binding;GO:0019838//growth factor binding;GO:0005198//structural molecule activity	GO:0010467//gene expression	gi|471365366|ref|XP_004373224.1|/5.86762e-49/PREDICTED: 40S ribosomal protein S2 [Trichechus manatus latirostris]
gnl_UG_Oar_S34923871	4911	722	0.6898	1674.63	K15105|1|4e-60|231|cfa:610138|solute carrier family 25 (mitochondrial aspartate/glutamate transporter), member 12/13	GO:0043231//intracellular membrane-bounded organelle;GO:0016021//integral to membrane;GO:0019866//organelle inner membrane	GO:0005310//dicarboxylic acid transmembrane transporter activity;GO:0046872//metal ion binding	GO:0044763;GO:0009152//purine ribonucleotide biosynthetic process;GO:0010038//response to metal ion;GO:0006006//glucose metabolic process;GO:0015740//C4-dicarboxylate transport;GO:0022904//respiratory electron transport chain	gi|426227372|ref|XP_004007792.1|/2.93634e-59/PREDICTED: calcium-binding mitochondrial carrier protein Aralar2 [Ovis aries]
gnl_UG_Oar_S34885246	4884	897	0.369	1340.51	K02981|1|4e-129|370|bta:286867|small subunit ribosomal protein S2e	GO:0031981//nuclear lumen;GO:0015935//small ribosomal subunit	GO:0019838//growth factor binding;GO:0005198//structural molecule activity;GO:0003676//nucleic acid binding	GO:0006413//translational initiation;GO:0000956//nuclear-transcribed mRNA catabolic process;GO:0019080;GO:0070670//response to interleukin-4;GO:0006613//cotranslational protein targeting to membrane	gi|470611635|ref|XP_004332198.1|/2.9936e-128/PREDICTED: LOW QUALITY PROTEIN: ribosomal protein S2 [Tursiops truncatus]
gnl_UG_Oar_S34895110	4880	767	0.9961	1566.43	-	GO:0031224//intrinsic to membrane	-	GO:0008283//cell proliferation	gi|426218046|ref|XP_004003261.1|/4.84479e-111/PREDICTED: retinoic acid receptor responder protein 1 isoform 1 [Ovis aries]
gnl_UG_Oar_S41646494	4847	2304	0.5582	517.936	K04079|1|3e-169|596|ecb:100033837|molecular chaperone HtpG	GO:0016020//membrane;GO:0048770	GO:0032550;GO:0017111//nucleoside-triphosphatase activity;GO:0019904//protein domain specific binding;GO:0042802//identical protein binding;GO:0030234//enzyme regulator activity	GO:0006457//protein folding;GO:0032768;GO:0044772;GO:0035966//response to topologically incorrect protein;GO:0007154//cell communication;GO:0006809//nitric oxide biosynthetic process;GO:0006935//chemotaxis;GO:0043623//cellular protein complex assembly;GO:0009154;GO:0006626//protein targeting to mitochondrion	gi|471377936|ref|XP_004376774.1|/2.45298e-168/PREDICTED: heat shock protein HSP 90-alpha [Trichechus manatus latirostris]
gnl_UG_Oar_S53279885	4787	863	0.3465	1365.65	K02980|1|1e-28|127|mdo:100028895|small subunit ribosomal protein S29e	GO:0015935//small ribosomal subunit	GO:0046914//transition metal ion binding;GO:0005198//structural molecule activity;GO:0003676//nucleic acid binding;GO:0003824//catalytic activity	GO:0030097//hemopoiesis;GO:0006412//translation;GO:0000956//nuclear-transcribed mRNA catabolic process;GO:0019080;GO:0048646//anatomical structure formation involved in morphogenesis;GO:0006613//cotranslational protein targeting to membrane;GO:0007049//cell cycle	gi|466010342|ref|XP_004270100.1|/5.22038e-30/PREDICTED: 40S ribosomal protein S29-like [Orcinus orca]
gnl_UG_Oar_S34908758	4724	807	0.9095	1441.19	-	-	-	-	gi|426366903|ref|XP_004050482.1|/8.50436e-08/PREDICTED: uncharacterized protein LOC101134520 [Gorilla gorilla gorilla]
gnl_UG_Oar_S52784056	4719	658	0.579	1765.67	-	-	-	-	gi|403334965|gb|EJY66653.1|/3.12164e-30/hypothetical protein OXYTRI_13058 [Oxytricha trifallax]
gnl_UG_Oar_S20553831	4652	1396	0.9513	820.427	K10138|1|2e-30|134|mmu:16009|insulin-like growth factor-binding protein 3	GO:0044459//plasma membrane part;GO:0031982//vesicle;GO:0044421//extracellular region part	GO:0005520//insulin-like growth factor binding	GO:0044703;GO:0010038//response to metal ion;GO:0016049//cell growth;GO:0043627//response to estrogen stimulus;GO:0031667//response to nutrient levels;GO:0042102//positive regulation of T cell proliferation;GO:0044767;GO:0009966//regulation of signal transduction;GO:0031960//response to corticosteroid stimulus	gi|57164237|ref|NP_001009436.1|/3.82761e-160/insulin-like growth factor-binding protein 2 precursor [Ovis aries]
gnl_UG_Oar_S53280466	4548	811	0.9988	1380.65	-	GO:0043005//neuron projection;GO:0043231//intracellular membrane-bounded organelle;GO:0044297//cell body;GO:0005578//proteinaceous extracellular matrix	GO:0070011;GO:0005102//receptor binding;GO:0043169//cation binding;GO:0004866//endopeptidase inhibitor activity	GO:0000278//mitotic cell cycle;GO:0032486//Rap protein signal transduction;GO:0010033//response to organic substance;GO:0008283//cell proliferation;GO:0030819//positive regulation of cAMP biosynthetic process;GO:0022411;GO:0000165//MAPK cascade;GO:0044093;GO:0048232//male gamete generation;GO:0044767;GO:0006508//proteolysis;GO:0043062//extracellular structure organization;GO:0010466//negative reg…	gi|261244948|ref|NP_001159658.1|/8.94303e-82/metalloproteinase inhibitor 2 precursor [Ovis aries]
gnl_UG_Oar_S31564784	4544	639	0.4664	1750.75	K02962|1|3e-71|268|xtr:100145026|small subunit ribosomal protein S17e	-	-	-	gi|26377673|dbj|BAC25377.1|/4.39827e-71/unnamed protein product [Mus musculus]
gnl_UG_Oar_S34966046	4507	878	0.9613	1263.8	K04437|1|3e-160|564|bta:281165|filamin	GO:0005856//cytoskeleton;GO:0043231//intracellular membrane-bounded organelle;GO:0005737//cytoplasm	GO:0031267//small GTPase binding	GO:0007010//cytoskeleton organization;GO:0043170;GO:0050794//regulation of cellular process;GO:0006810//transport;GO:0034613//cellular protein localization	gi|426258196|ref|XP_004022704.1|/2.48975e-160/PREDICTED: LOW QUALITY PROTEIN: filamin-A [Ovis aries]
gnl_UG_Oar_S53280140	4446	896	0.9989	1221.65	-	-	-	-	gi|156631001|ref|NP_776884.2|/2.10108e-97/selenoprotein P precursor [Bos taurus]
gnl_UG_Oar_S53280428	4428	982	0.7149	1110.15	K06236|1|1e-139|496|bta:510833|collagen, type I/II/III/V/XI, alpha	GO:0044432//endoplasmic reticulum part;GO:0005583//fibrillar collagen	GO:0019838//growth factor binding;GO:0005198//structural molecule activity;GO:0005102//receptor binding;GO:0043169//cation binding	GO:0002683//negative regulation of immune system process;GO:0009611//response to wounding;GO:0008544//epidermis development;GO:0007178//transmembrane receptor protein serine/threonine kinase signaling pathway;GO:0030198//extracellular matrix organization;GO:0001944//vasculature development;GO:0009059//macromolecule biosynthetic process;GO:0031589//cell-substrate adhesion;GO:0009628//response to a…	gi|426220723|ref|XP_004004563.1|/1.69952e-139/PREDICTED: collagen alpha-1(III) chain [Ovis aries]
gnl_UG_Oar_S20553520	4386	1095	0.9982	986.143	K01379|1|1e-180|632|bta:282883|cathepsin D [EC:3.4.23.5]	GO:0005764//lysosome;GO:0048770;GO:0044421//extracellular region part	GO:0004175//endopeptidase activity	GO:0002478;GO:0016265//death;GO:0019538//protein metabolic process;GO:0007033//vacuole organization	gi|18203300|sp|Q9MZS8.1|CATD_SHEEP/0/RecName: Full=Cathepsin D; Flags: Precursor
gnl_UG_Oar_S34893925	4358	733	0.9932	1463.76	-	GO:0005576//extracellular region	GO:0005102//receptor binding;GO:0019899//enzyme binding	GO:0007275//multicellular organismal development;GO:0003006//developmental process involved in reproduction;GO:0008283//cell proliferation;GO:0007154//cell communication;GO:0048856//anatomical structure development;GO:0044700;GO:0048232//male gamete generation;GO:0050794//regulation of cellular process;GO:0044767	gi|67078442|ref|NP_001019909.1|/7.2745e-45/insulin-like 3 precursor [Ovis aries]
gnl_UG_Oar_S35007346	4326	852	0.689	1250.06	K02900|1|2e-38|159|ecb:100071004|large subunit ribosomal protein L27Ae	GO:0015934//large ribosomal subunit	GO:0005198//structural molecule activity	GO:0010467//gene expression	gi|1263104|emb|CAA65760.1|/1.30012e-37/ORF [Bos taurus]
gnl_UG_Oar_S20553963	4294	3667	0.994	288.295	K01539|1|0.0|1952|bta:282144|sodium/potassium-transporting ATPase subunit alpha [EC:3.6.3.9]	GO:0042383//sarcolemma;GO:0005887//integral to plasma membrane;GO:0048770	GO:0019900//kinase binding;GO:0008556//potassium-transporting ATPase activity;GO:0031420;GO:0032550;GO:0008092//cytoskeletal protein binding;GO:0016791//phosphatase activity	GO:0032970//regulation of actin filament-based process;GO:0006814//sodium ion transport;GO:0009612//response to mechanical stimulus;GO:0006704//glucocorticoid biosynthetic process;GO:0042391//regulation of membrane potential;GO:0008016//regulation of heart contraction;GO:0006941//striated muscle contraction;GO:0042221//response to chemical stimulus;GO:0071805//potassium ion transmembrane transpor…	gi|57164363|ref|NP_001009360.1|/0/sodium/potassium-transporting ATPase subunit alpha-1 precursor [Ovis aries]
gnl_UG_Oar_S31559046	4262	807	0.9988	1300.25	K09377|1|4e-86|318|bta:615329|cysteine and glycine-rich protein	GO:0005856//cytoskeleton;GO:0043231//intracellular membrane-bounded organelle	GO:0046914//transition metal ion binding	GO:0048731;GO:0007010//cytoskeleton organization	gi|139948177|ref|NP_001077240.1|/2.95539e-85/cysteine and glycine-rich protein 1 [Bos taurus]
gnl_UG_Oar_S34951339	4216	886	0.8702	1171.53	K02997|1|3e-70|265|tgu:100189936|small subunit ribosomal protein S9e	GO:0031981//nuclear lumen;GO:0015935//small ribosomal subunit	GO:0005198//structural molecule activity;GO:0003723//RNA binding	GO:0006412//translation;GO:0008283//cell proliferation;GO:0000956//nuclear-transcribed mRNA catabolic process;GO:0019080;GO:0006613//cotranslational protein targeting to membrane	gi|119592618|gb|EAW72212.1|/2.18902e-71/ribosomal protein S9, isoform CRA_c [Homo sapiens]
gnl_UG_Oar_S48378729	4181	3419	0.981	301.069	K04739|1|0.0|721|bta:615074|cAMP-dependent protein kinase regulator	GO:0016020//membrane;GO:0043234//protein complex;GO:0045202//synapse	GO:0016772//transferase activity, transferring phosphorus-containing groups;GO:0044389;GO:0030551//cyclic nucleotide binding;GO:0019887//protein kinase regulator activity	GO:0030239//myofibril assembly;GO:0007154//cell communication;GO:0014855;GO:0001933//negative regulation of protein phosphorylation;GO:0001704//formation of primary germ layer	gi|440903145|gb|ELR53843.1|/0/cAMP-dependent protein kinase type I-alpha regulatory subunit, partial [Bos grunniens mutus]
gnl_UG_Oar_S52457653	4112	1660	0.9988	609.861	K08056|1|0.0|957|bta:281803|protein disulfide isomerase family A, member 3 [EC:5.3.4.1]	GO:0044432//endoplasmic reticulum part;GO:0048770	GO:0004175//endopeptidase activity;GO:0015036//disulfide oxidoreductase activity;GO:0004620//phospholipase activity;GO:0005488//binding;GO:0016862//intramolecular oxidoreductase activity, interconverting keto- and enol-groups	GO:0018904;GO:0042590//antigen processing and presentation of exogenous peptide antigen via MHC class I;GO:0006915//apoptotic process;GO:0006886//intracellular protein transport;GO:0007154//cell communication;GO:0006487//protein N-linked glycosylation;GO:0019725//cellular homeostasis;GO:0035437//maintenance of protein localization in endoplasmic reticulum	gi|251823897|ref|NP_001156517.1|/0/protein disulfide-isomerase A3 precursor [Ovis aries]
gnl_UG_Oar_S53111471	4098	1986	0.9985	508.017	K01398|1|0.0|1328|bta:282872|matrix metalloproteinase-2 (gelatinase A) [EC:3.4.24.24]	GO:0016020//membrane;GO:0043231//intracellular membrane-bounded organelle;GO:0030016//myofibril;GO:0044421//extracellular region part;GO:0031012//extracellular matrix	GO:0004175//endopeptidase activity;GO:0046914//transition metal ion binding;GO:0005515//protein binding	GO:0009605//response to external stimulus;GO:0007155//cell adhesion;GO:0001568//blood vessel development;GO:0008585//female gonad development;GO:0006915//apoptotic process;GO:0019229//regulation of vasoconstriction;GO:0022411;GO:0000302//response to reactive oxygen species;GO:0031103//axon regeneration;GO:0002009//morphogenesis of an epithelium;GO:0036072;GO:0043200//response to amino acid stimul…	gi|261244994|ref|NP_001159652.1|/0/72 kDa type IV collagenase precursor [Ovis aries]
gnl_UG_Oar_S53280518	4064	943	0.3945	1061.03	K02865|1|2e-58|226|ecb:100053449|large subunit ribosomal protein L10Ae	GO:0043231//intracellular membrane-bounded organelle;GO:0015934//large ribosomal subunit	GO:0003676//nucleic acid binding;GO:0005198//structural molecule activity	GO:0006412//translation;GO:0019080;GO:0000956//nuclear-transcribed mRNA catabolic process;GO:0006613//cotranslational protein targeting to membrane;GO:0032502//developmental process	gi|148690622|gb|EDL22569.1|/1.48109e-60/mCG18533, isoform CRA_c [Mus musculus]
gnl_UG_Oar_S34968608	4052	821	0.9147	1215.1	K03232|1|7e-83|307|ssc:100154920|elongation factor 1-beta	GO:0043234//protein complex;GO:0044444//cytoplasmic part	GO:0008135//translation factor activity, nucleic acid binding	GO:0006412//translation	gi|58760396|gb|AAW82108.1|/5.40577e-82/eukaryotic translation elongation factor 1 beta 2-like [Bos taurus]
gnl_UG_Oar_S34989017	4050	884	0.9253	1127.95	-	GO:0016021//integral to membrane;GO:0000139//Golgi membrane;GO:0044421//extracellular region part	GO:0042277//peptide binding;GO:0032550	GO:0012502//induction of programmed cell death;GO:0048731;GO:0010561	gi|197245343|ref|NP_001127776.1|/1.47514e-51/integral membrane protein 2B [Ovis aries]
gnl_UG_Oar_S20553036	4039	960	0.9406	1035.83	K15410|1|3e-107|388|bta:516473|elongation factor 1-delta	GO:0043234//protein complex	GO:0008135//translation factor activity, nucleic acid binding	GO:0006412//translation	gi|57164211|ref|NP_001009449.1|/1.60826e-118/elongation factor 1-delta [Ovis aries]
gnl_UG_Oar_S31572246	4004	849	0.2768	1161.11	K06236|1|4e-115|414|bta:282187|collagen, type I/II/III/V/XI, alpha	GO:0044424//intracellular part;GO:0005583//fibrillar collagen	GO:0019838//growth factor binding;GO:0005198//structural molecule activity;GO:0043169//cation binding	GO:0006351//transcription, DNA-dependent;GO:0051291//protein heterooligomerization;GO:0031214//biomineral tissue development;GO:0001837//epithelial to mesenchymal transition;GO:0030198//extracellular matrix organization;GO:0009612//response to mechanical stimulus;GO:0001944//vasculature development;GO:0050953//sensory perception of light stimulus;GO:0007162//negative regulation of cell adhesion;G…	gi|77404252|ref|NP_001029211.1|/3.30403e-114/collagen alpha-1(I) chain precursor [Bos taurus]
gnl_UG_Oar_S53280632	3906	922	0.987	1043.01	K08057|1|3e-143|508|bta:281036|calreticulin	GO:0009986//cell surface;GO:0030529//ribonucleoprotein complex;GO:0005788//endoplasmic reticulum lumen;GO:0030176//integral to endoplasmic reticulum membrane;GO:0030141//secretory granule;GO:0044421//extracellular region part;GO:0031012//extracellular matrix	GO:0035258//steroid hormone receptor binding;GO:0033218//amide binding;GO:0003723//RNA binding;GO:0046914//transition metal ion binding;GO:0001846//opsonin binding;GO:0044389	GO:0031958;GO:0006915//apoptotic process;GO:0048232//male gamete generation;GO:0007126//meiosis;GO:0010770//positive regulation of cell morphogenesis involved in differentiation;GO:0033365//protein localization to organelle;GO:0051726//regulation of cell cycle;GO:0035051//cardiac cell differentiation;GO:0042590//antigen processing and presentation of exogenous peptide antigen via MHC class I;GO:0…	gi|426228900|ref|XP_004008533.1|/6.63522e-143/PREDICTED: calreticulin [Ovis aries]
gnl_UG_Oar_S45454076	3871	865	0.9988	1101.77	K10138|1|2e-59|229|mcc:696868|insulin-like growth factor-binding protein 3	GO:0005615//extracellular space	GO:0005520//insulin-like growth factor binding	GO:0014909//smooth muscle cell migration;GO:0001649//osteoblast differentiation;GO:0048771//tissue remodeling;GO:0033500//carbohydrate homeostasis;GO:0006412//translation;GO:0009968//negative regulation of signal transduction;GO:0001942//hair follicle development;GO:0008285//negative regulation of cell proliferation;GO:0007519//skeletal muscle tissue development;GO:0010740//positive regulation of…	gi|193211389|ref|NP_001123205.1|/6.62713e-150/insulin-like growth factor-binding protein 5 precursor [Ovis aries]
gnl_UG_Oar_S34893412	3867	846	0.9823	1125.35	-	-	-	-	gi|56507058|emb|CAH88354.1|/1.21111e-07/hypothetical protein PC101070.00.0 [Plasmodium chabaudi chabaudi]
gnl_UG_Oar_S34906476	3851	773	0.6559	1226.53	K02870|1|1e-103|375|ptr:100610471|large subunit ribosomal protein L12e	-	-	-	gi|332817231|ref|XP_003309920.1|/1.09912e-102/PREDICTED: 60S ribosomal protein L12-like [Pan troglodytes]
gnl_UG_Oar_S34912645	3816	875	0.9269	1073.71	K12387|1|7e-104|364|bta:404155|lysosomal-associated transmembrane protein	GO:0031224//intrinsic to membrane;GO:0044464//cell part	GO:0005488//binding	GO:0051234//establishment of localization	gi|151554322|gb|AAI49606.1|/2.01358e-103/Lysosomal protein transmembrane 4 beta [Bos taurus]
gnl_UG_Oar_S20553069	3796	1499	0.984	623.462	K06084|1|4e-12|73.6|bfo:BRAFLDRAFT_117217|F-box protein 20	GO:0043232	GO:0008092//cytoskeletal protein binding	GO:0006937//regulation of muscle contraction;GO:0030036//actin cytoskeleton organization	gi|402904303|ref|XP_003914986.1|/8.45583e-161/PREDICTED: calponin-1 isoform 1 [Papio anubis]
gnl_UG_Oar_S53279697	3759	802	0.8541	1153.94	K06236|1|3e-58|225|bta:510833|collagen, type I/II/III/V/XI, alpha	GO:0044432//endoplasmic reticulum part;GO:0005583//fibrillar collagen	GO:0019838//growth factor binding;GO:0005198//structural molecule activity;GO:0005102//receptor binding	GO:0002683//negative regulation of immune system process;GO:0009611//response to wounding;GO:0008544//epidermis development;GO:0007178//transmembrane receptor protein serine/threonine kinase signaling pathway;GO:0030198//extracellular matrix organization;GO:0010033//response to organic substance;GO:0009059//macromolecule biosynthetic process;GO:0031589//cell-substrate adhesion;GO:0009628//respons…	gi|426220723|ref|XP_004004563.1|/1.15333e-57/PREDICTED: collagen alpha-1(III) chain [Ovis aries]
gnl_UG_Oar_S34992683	3748	766	0.9987	1204.64	-	-	-	GO:0048869//cellular developmental process	gi|470596922|ref|XP_004332788.1|/4.45365e-56/PREDICTED: LOW QUALITY PROTEIN: pancreatic progenitor cell differentiation and proliferation factor homolog (zebrafish) [Tursiops truncatus]
gnl_UG_Oar_S31559725	3727	871	0.5821	1053.48	K05730|1|3e-06|52.8|dre:559145|vav oncogene	GO:0044424//intracellular part	GO:0003779//actin binding	GO:0048513//organ development;GO:0006996//organelle organization	gi|426244582|ref|XP_004016100.1|/9.22543e-124/PREDICTED: transgelin [Ovis aries]
gnl_UG_Oar_S31564530	3726	819	0.9316	1120.07	K06238|1|3e-127|437|bta:511422|collagen, type VI, alpha	GO:0030934;GO:0044432//endoplasmic reticulum part;GO:0032991//macromolecular complex;GO:0016023//cytoplasmic membrane-bounded vesicle;GO:0005886//plasma membrane	GO:0019838//growth factor binding	GO:0043062//extracellular structure organization;GO:0051291//protein heterooligomerization;GO:0022610;GO:0006935//chemotaxis;GO:0043200//response to amino acid stimulus	gi|310694574|gb|ADP05359.1|/5.66824e-128/collagen type VI alpha 1 protein [Bubalus bubalis]
gnl_UG_Oar_S34894640	3703	849	0.9364	1073.82	-	-	-	-	-
gnl_UG_Oar_S34992657	3681	857	0.8681	1057.48	-	-	-	-	-
gnl_UG_Oar_S31561728	3658	746	0.9665	1207.23	-	GO:0032991//macromolecular complex;GO:0044421//extracellular region part	GO:0005501//retinoid binding;GO:0046983//protein dimerization activity;GO:0005319//lipid transporter activity	GO:0001501//skeletal system development;GO:0003206;GO:0001523//retinoid metabolic process;GO:0033500//carbohydrate homeostasis;GO:0043010//camera-type eye development;GO:0008406//gonad development;GO:0050796//regulation of insulin secretion;GO:0048305//immunoglobulin secretion;GO:0008285//negative regulation of cell proliferation;GO:0043434//response to peptide hormone stimulus;GO:0010669//epithe…	gi|73998292|ref|XP_534969.2|/5.11715e-110/PREDICTED: retinol-binding protein 4 [Canis lupus familiaris]
gnl_UG_Oar_S34969963	3637	771	0.2088	1161.38	K02866|1|5e-127|453|ecb:100146244|large subunit ribosomal protein L10e	GO:0043231//intracellular membrane-bounded organelle;GO:0015934//large ribosomal subunit	GO:0005198//structural molecule activity	GO:0006412//translation;GO:0019080;GO:0000956//nuclear-transcribed mRNA catabolic process;GO:0048232//male gamete generation;GO:0006613//cotranslational protein targeting to membrane	gi|390480392|ref|XP_003735912.1|/2.94903e-124/PREDICTED: 60S ribosomal protein L10 isoform 5 [Callithrix jacchus]
gnl_UG_Oar_S48521405	3630	1632	0.9957	547.611	K09203|1|0.0|761|bta:407125|early growth response protein 1	GO:0031981//nuclear lumen	GO:0043566//structure-specific DNA binding;GO:0000982//RNA polymerase II core promoter proximal region sequence-specific DNA binding transcription factor activity;GO:0046914//transition metal ion binding;GO:0019899//enzyme binding;GO:0000977//RNA polymerase II regulatory region sequence-specific DNA binding	GO:0043065//positive regulation of apoptotic process;GO:0016925//protein sumoylation;GO:0071407//cellular response to organic cyclic compound;GO:0032868//response to insulin stimulus;GO:0030098//lymphocyte differentiation;GO:0007178//transmembrane receptor protein serine/threonine kinase signaling pathway;GO:0071869;GO:0010332//response to gamma radiation;GO:0014075//response to amine stimulus;GO…	gi|215983088|ref|NP_001135978.1|/0/early growth response protein 1 [Ovis aries]
gnl_UG_Oar_S34963908	3615	816	0.9975	1090.7	K05625|1|6e-20|98.2|bta:281528|transglutaminase 2 [EC:2.3.2.13]	-	GO:0043169//cation binding;GO:0016755	GO:0007435//salivary gland morphogenesis;GO:0006909//phagocytosis;GO:0006464//cellular protein modification process;GO:0007155//cell adhesion	gi|426242025|ref|XP_004014879.1|/1.69993e-19/PREDICTED: protein-glutamine gamma-glutamyltransferase 2 [Ovis aries]
gnl_UG_Oar_S34931243	3607	713	0.6311	1245.5	K05692|1|4e-44|178|ssc:397653|actin beta/gamma 1	GO:0043232;GO:0044444//cytoplasmic part;GO:0043189//H4/H2A histone acetyltransferase complex	GO:0032550	GO:0051084//'de novo' posttranslational protein folding	gi|387915906|gb|AFK11562.1|/5.78339e-44/beta-actin [Callorhinchus milii]
gnl_UG_Oar_S20543933	3593	861	0.5285	1027.4	K02984|1|5e-143|507|ecb:100062429|small subunit ribosomal protein S3Ae	GO:0031981//nuclear lumen;GO:0015935//small ribosomal subunit	GO:0005198//structural molecule activity;GO:0005515//protein binding;GO:0003676//nucleic acid binding	GO:0006412//translation;GO:0000956//nuclear-transcribed mRNA catabolic process;GO:0019080;GO:0012502//induction of programmed cell death;GO:0048869//cellular developmental process;GO:0006613//cotranslational protein targeting to membrane	gi|4506723|ref|NP_000997.1|/3.8446e-142/40S ribosomal protein S3a isoform 1 [Homo sapiens]
gnl_UG_Oar_S34949330	3555	915	0.5836	956.542	K02936|1|2e-129|456|aml:100482602|large subunit ribosomal protein L7Ae	GO:0015934//large ribosomal subunit	GO:0003676//nucleic acid binding;GO:0005198//structural molecule activity	GO:0006412//translation;GO:0019080;GO:0022613//ribonucleoprotein complex biogenesis;GO:0000956//nuclear-transcribed mRNA catabolic process;GO:0006613//cotranslational protein targeting to membrane	gi|301770683|ref|XP_002920761.1|/1.39488e-128/PREDICTED: 60S ribosomal protein L7a-like [Ailuropoda melanoleuca]
gnl_UG_Oar_S34966120	3554	612	0.7288	1429.72	K02905|1|4e-56|217|cfa:476601|large subunit ribosomal protein L29e	GO:0015934//large ribosomal subunit	GO:0005198//structural molecule activity	GO:0010467//gene expression	gi|440904177|gb|ELR54723.1|/7.16542e-60/60S ribosomal protein L29, partial [Bos grunniens mutus]
gnl_UG_Oar_S34966564	3553	761	0.9014	1149.47	K02901|1|7e-34|144|tgu:100229359|large subunit ribosomal protein L27e	GO:0015934//large ribosomal subunit	GO:0005198//structural molecule activity	GO:0006412//translation;GO:0019080;GO:0000956//nuclear-transcribed mRNA catabolic process;GO:0006613//cotranslational protein targeting to membrane	gi|149054306|gb|EDM06123.1|/3.09165e-33/rCG35185, isoform CRA_a [Rattus norvegicus]
gnl_UG_Oar_S42539259	3547	1115	0.1883	783.199	K14753|1|2e-125|420|acs:100566018|guanine nucleotide-binding protein subunit beta-2-like 1 protein	GO:0043005//neuron projection;GO:0043231//intracellular membrane-bounded organelle;GO:0044459//plasma membrane part;GO:0043025//neuronal cell body;GO:0044391	GO:0016505//apoptotic protease activator activity;GO:0005102//receptor binding;GO:0016248//channel inhibitor activity;GO:0019902//phosphatase binding;GO:0019904//protein domain specific binding;GO:0019901//protein kinase binding;GO:0004860//protein kinase inhibitor activity	GO:0007369//gastrulation;GO:0016055//Wnt receptor signaling pathway;GO:0008104//protein localization;GO:0016049//cell growth;GO:0097193//intrinsic apoptotic signaling pathway;GO:0016477//cell migration;GO:0006469//negative regulation of protein kinase activity;GO:0032461//positive regulation of protein oligomerization;GO:0032878//regulation of establishment or maintenance of cell polarity;GO:0007…	gi|327266278|ref|XP_003217933.1|/1.61238e-124/PREDICTED: guanine nucleotide-binding protein subunit beta-2-like 1-like [Anolis carolinensis]
gnl_UG_Oar_S53111473	3544	1749	0.9977	498.872	K07763|1|0.0|1034|bta:281915|matrix metalloproteinase-14 (membrane-inserted) [EC:3.4.24.80]	GO:0044431//Golgi apparatus part;GO:0016021//integral to membrane;GO:0048770	GO:0004175//endopeptidase activity;GO:0046914//transition metal ion binding;GO:0005102//receptor binding;GO:0008047//enzyme activator activity;GO:0001071//nucleic acid binding transcription factor activity	GO:0009605//response to external stimulus;GO:0050673//epithelial cell proliferation;GO:0008585//female gonad development;GO:0048545//response to steroid hormone stimulus;GO:0022411;GO:0001953//negative regulation of cell-matrix adhesion;GO:0008347//glial cell migration;GO:0016485//protein processing;GO:0051345//positive regulation of hydrolase activity;GO:0030323//respiratory tube development;GO:…	gi|261244996|ref|NP_001159653.1|/0/matrix metalloproteinase-14 precursor [Ovis aries]
gnl_UG_Oar_S34904077	3541	730	0.9575	1194.23	-	-	-	-	gi|403334966|gb|EJY66654.1|/3.69871e-27/hypothetical protein OXYTRI_13059 [Oxytricha trifallax]
gnl_UG_Oar_S34964201	3521	794	0.6184	1091.77	K06554|1|2e-87|213|bta:789205|immunoglobulin lambda-like polypeptide 1	-	-	-	gi|148744128|gb|AAI42385.1|/4.58929e-92/Unknown (protein for MGC:159455) [Bos taurus]
gnl_UG_Oar_S31547166	3459	319	0.7461	2669.6	K02898|1|6e-47|118|gga:396400|large subunit ribosomal protein L26e	GO:0015934//large ribosomal subunit	GO:0003676//nucleic acid binding;GO:0005198//structural molecule activity	GO:0006412//translation;GO:0019080;GO:0000956//nuclear-transcribed mRNA catabolic process;GO:0042254//ribosome biogenesis;GO:0006613//cotranslational protein targeting to membrane	gi|449272957|gb|EMC82606.1|/5.08114e-45/60S ribosomal protein L26, partial [Columba livia]
gnl_UG_Oar_S42540218	3457	685	0.4701	1242.49	K14753|1|4e-134|477|acs:100566018|guanine nucleotide-binding protein subunit beta-2-like 1 protein	GO:0043005//neuron projection;GO:0043231//intracellular membrane-bounded organelle;GO:0044459//plasma membrane part;GO:0044391;GO:0044297//cell body	GO:0016505//apoptotic protease activator activity;GO:0005102//receptor binding;GO:0016248//channel inhibitor activity;GO:0019902//phosphatase binding;GO:0019904//protein domain specific binding;GO:0019901//protein kinase binding;GO:0004860//protein kinase inhibitor activity	GO:0007369//gastrulation;GO:0008104//protein localization;GO:0016049//cell growth;GO:0097193//intrinsic apoptotic signaling pathway;GO:0016477//cell migration;GO:0006469//negative regulation of protein kinase activity;GO:0032461//positive regulation of protein oligomerization;GO:0007049//cell cycle;GO:0010741//negative regulation of intracellular protein kinase cascade;GO:0007186//G-protein coupl…	gi|465954400|gb|EMP25897.1|/2.77752e-133/Guanine nucleotide-binding protein subunit beta-2-like 1 [Chelonia mydas]
gnl_UG_Oar_S34907836	3431	843	0.8233	1002.03	K10374|1|5e-73|274|mmu:22004|tropomyosin 2;K10375|3|1e-65|249|xla:379469|tropomyosin 4	GO:0005865//striated muscle thin filament	GO:0008092//cytoskeletal protein binding;GO:0005198//structural molecule activity	GO:0009118//regulation of nucleoside metabolic process;GO:0006936//muscle contraction	gi|192157|gb|AAA37288.1|/4.03189e-72/beta-tropomyosin [Mus musculus]
gnl_UG_Oar_S53280001	3419	856	0.9638	983.356	-	-	-	-	gi|119622882|gb|EAX02477.1|/4.23539e-16/hCG1640777, isoform CRA_a [Homo sapiens]
gnl_UG_Oar_S31559680	3413	907	0.5877	926.434	K02934|1|9e-119|426|bta:511051|large subunit ribosomal protein L6e	GO:0015934//large ribosomal subunit	GO:0005198//structural molecule activity;GO:0003676//nucleic acid binding	GO:0006351//transcription, DNA-dependent;GO:0006412//translation;GO:0000956//nuclear-transcribed mRNA catabolic process;GO:0019080;GO:0006613//cotranslational protein targeting to membrane	gi|426247242|ref|XP_004017395.1|/7.71123e-120/PREDICTED: 60S ribosomal protein L6-like [Ovis aries]
gnl_UG_Oar_S34920003	3408	882	0.9717	951.298	K12387|1|4e-111|401|mmu:17775|lysosomal-associated transmembrane protein	GO:0031224//intrinsic to membrane;GO:0043231//intracellular membrane-bounded organelle	-	GO:0051234//establishment of localization	gi|390474779|ref|XP_002758018.2|/5.73067e-112/PREDICTED: uncharacterized protein LOC100401437 [Callithrix jacchus]
gnl_UG_Oar_S34895357	3375	852	0.9965	975.258	-	-	-	-	-
gnl_UG_Oar_S34896370	3359	876	0.6164	944.042	K00134|1|5e-114|360|bta:281181|glyceraldehyde 3-phosphate dehydrogenase [EC:1.2.1.12]	GO:0043231//intracellular membrane-bounded organelle;GO:0005856//cytoskeleton;GO:0044444//cytoplasmic part	GO:0016620//oxidoreductase activity, acting on the aldehyde or oxo group of donors, NAD or NADP as acceptor;GO:0016769//transferase activity, transferring nitrogenous groups;GO:0000166//nucleotide binding;GO:0015631//tubulin binding	GO:0006007//glucose catabolic process;GO:0006412//translation;GO:0012501//programmed cell death;GO:0070997//neuron death;GO:0044710;GO:0007010//cytoskeleton organization;GO:0031647//regulation of protein stability;GO:0018119//peptidyl-cysteine S-nitrosylation	gi|6166169|sp|Q28554.4|G3P_SHEEP/3.04033e-113/RecName: Full=Glyceraldehyde-3-phosphate dehydrogenase; Short=GAPDH; AltName: Full=Peptidyl-cysteine S-nitrosylase GAPDH
gnl_UG_Oar_S52757846	3249	649	0.9985	1232.51	-	-	-	-	-
gnl_UG_Oar_S49915402	3194	827	0.6929	950.856	K02930|1|2e-70|266|bta:510547|large subunit ribosomal protein L4e	GO:0030529//ribonucleoprotein complex	GO:0005198//structural molecule activity	GO:0010467//gene expression	gi|440908053|gb|ELR58120.1|/1.3859e-69/60S ribosomal protein L4, partial [Bos grunniens mutus]
gnl_UG_Oar_S28584023	3187	447	0.4094	1755.34	K02951|1|1e-67|254|oaa:100075031|small subunit ribosomal protein S12e	GO:0015935//small ribosomal subunit	GO:0005198//structural molecule activity	GO:0006412//translation;GO:0019080;GO:0000956//nuclear-transcribed mRNA catabolic process;GO:0006613//cotranslational protein targeting to membrane	gi|402882245|ref|XP_003904658.1|/2.52237e-69/PREDICTED: 40S ribosomal protein S12-like [Papio anubis]
gnl_UG_Oar_S52761312	3183	517	0.9265	1515.76	-	-	-	-	-
gnl_UG_Oar_S53279404	3156	915	0.9574	849.183	K09501|1|2e-130|465|bta:510850|serpin peptidase inhibitor, clade H, member 1	-	-	-	gi|426245155|ref|XP_004016379.1|/1.86346e-129/PREDICTED: serpin H1 [Ovis aries]
gnl_UG_Oar_S34919913	3130	681	0.348	1131.57	K12313|1|2e-97|355|acs:100551887|actin, aortic smooth muscle;K12314|2|2e-97|355|acs:100560364|actin, alpha cardiac muscle;K10354|5|2e-97|355|xla:379752|actin, alpha skeletal muscle	GO:0005884//actin filament;GO:0032432//actin filament bundle;GO:0031988//membrane-bounded vesicle;GO:0030017//sarcomere	GO:0005198//structural molecule activity;GO:0032550;GO:0017111//nucleoside-triphosphatase activity;GO:0008092//cytoskeletal protein binding	GO:0003007//heart morphogenesis;GO:0006941//striated muscle contraction;GO:0072008;GO:0012501//programmed cell death;GO:0051707//response to other organism;GO:0008015//blood circulation;GO:0030239//myofibril assembly;GO:0007015//actin filament organization;GO:0007519//skeletal muscle tissue development;GO:0070252;GO:0097305//response to alcohol;GO:0009154;GO:0006939//smooth muscle contraction;GO:…	gi|465956085|gb|EMP26748.1|/1.56004e-96/Actin, alpha cardiac muscle 1 [Chelonia mydas]
gnl_UG_Oar_S34890254	3122	694	0.732	1107.54	K13785|1|5e-11|68.2|ssc:100037998|thymosin beta 10	GO:0043232	GO:0008092//cytoskeletal protein binding	GO:0030837//negative regulation of actin filament polymerization	gi|339697|gb|AAA36746.1|/8.53479e-13/thymosin beta-10, partial [Homo sapiens]
gnl_UG_Oar_S34928770	3122	798	0.8972	963.198	K15308|1|5e-28|125|ssc:100316849|tristetraprolin	GO:0043231//intracellular membrane-bounded organelle;GO:0044444//cytoplasmic part	GO:0003723//RNA binding;GO:0046914//transition metal ion binding;GO:0001071//nucleic acid binding transcription factor activity	GO:0006412//translation;GO:0048646//anatomical structure formation involved in morphogenesis;GO:0000956//nuclear-transcribed mRNA catabolic process;GO:0030217//T cell differentiation;GO:0006351//transcription, DNA-dependent;GO:0043487//regulation of RNA stability	gi|470623606|ref|XP_004319451.1|/7.14639e-125/PREDICTED: zinc finger protein 36, C3H1 type-like 1 [Tursiops truncatus]
gnl_UG_Oar_S34950934	3067	915	0.8339	825.236	K06508|1|3e-98|358|bta:511435|CD81 antigen	GO:0016021//integral to membrane;GO:0044459//plasma membrane part	GO:0005488//binding	GO:0033036;GO:0001934//positive regulation of protein phosphorylation;GO:0043126;GO:0046474//glycerophospholipid biosynthetic process;GO:0030888//regulation of B cell proliferation;GO:0019062//viral attachment to host cell;GO:0016049//cell growth	gi|187936985|ref|NP_001120753.1|/1.99572e-98/CD81 antigen [Ovis aries]
gnl_UG_Oar_S31577766	3065	632	0.9937	1193.99	K06236|1|3e-19|95.1|bta:510833|collagen, type I/II/III/V/XI, alpha	GO:0005583//fibrillar collagen	GO:0043169//cation binding;GO:0019838//growth factor binding;GO:0005198//structural molecule activity	GO:0009628//response to abiotic stimulus;GO:0002683//negative regulation of immune system process;GO:0009611//response to wounding;GO:0008544//epidermis development;GO:0006464//cellular protein modification process;GO:0044767;GO:0009059//macromolecule biosynthetic process;GO:0001944//vasculature development;GO:0007178//transmembrane receptor protein serine/threonine kinase signaling pathway;GO:00…	gi|426220723|ref|XP_004004563.1|/2.4729e-18/PREDICTED: collagen alpha-1(III) chain [Ovis aries]
gnl_UG_Oar_S43005330	3059	943	0.4666	798.644	K02915|1|6e-52|204|mdo:100010858|large subunit ribosomal protein L34e	GO:0043231//intracellular membrane-bounded organelle;GO:0015934//large ribosomal subunit	GO:0003676//nucleic acid binding;GO:0005198//structural molecule activity	GO:0006412//translation;GO:0019080;GO:0000956//nuclear-transcribed mRNA catabolic process;GO:0006613//cotranslational protein targeting to membrane	gi|426222763|ref|XP_004005553.1|/3.53343e-54/PREDICTED: 60S ribosomal protein L34-like, partial [Ovis aries]
gnl_UG_Oar_S31559749	3047	849	0.5701	883.589	K03768|1|2e-110|399|ecb:100066834|peptidyl-prolyl cis-trans isomerase B (cyclophilin B) [EC:5.2.1.8]	GO:0044432//endoplasmic reticulum part;GO:0048770	GO:0033218//amide binding;GO:0016859//cis-trans isomerase activity;GO:0005515//protein binding	GO:0043062//extracellular structure organization;GO:0018208//peptidyl-proline modification	gi|426233160|ref|XP_004010585.1|/6.88932e-112/PREDICTED: peptidyl-prolyl cis-trans isomerase B [Ovis aries]
gnl_UG_Oar_S34882198	3042	867	0.5617	863.825	K02908|1|9e-60|230|ecb:100055593|large subunit ribosomal protein L30e	GO:0015934//large ribosomal subunit	GO:0003676//nucleic acid binding;GO:0005198//structural molecule activity	GO:0006412//translation;GO:0019080;GO:0000956//nuclear-transcribed mRNA catabolic process;GO:0006613//cotranslational protein targeting to membrane	gi|4506631|ref|NP_000980.1|/7.08003e-59/60S ribosomal protein L30 [Homo sapiens]
gnl_UG_Oar_S53279936	3021	849	0.3793	876.049	-	-	-	-	-
gnl_UG_Oar_S53280317	3001	857	0.9778	862.126	K12755|1|1e-95|349|ssc:100157760|myosin regulatory light chain 9	GO:0031674//I band;GO:0032432//actin filament bundle;GO:0016460//myosin II complex	GO:0046872//metal ion binding;GO:0005102//receptor binding;GO:0005198//structural molecule activity	GO:0022604//regulation of cell morphogenesis;GO:0006935//chemotaxis;GO:0006612//protein targeting to membrane;GO:0006936//muscle contraction	gi|332858371|ref|XP_003316973.1|/1.68403e-89/PREDICTED: myosin regulatory light polypeptide 9 [Pan troglodytes]
gnl_UG_Oar_S34970843	2898	856	0.9112	833.509	K06828|1|1e-33|143|acs:100565875|midkine	GO:0043231//intracellular membrane-bounded organelle	GO:0005539//glycosaminoglycan binding;GO:0005102//receptor binding	GO:0048522//positive regulation of cellular process;GO:0001503//ossification;GO:0007611//learning or memory	gi|426228079|ref|XP_004008142.1|/3.41689e-66/PREDICTED: pleiotrophin [Ovis aries]
gnl_UG_Oar_S20543271	2877	814	0.441	870.164	K05692|1|1e-56|220|cfa:403580|actin beta/gamma 1	GO:0035097//histone methyltransferase complex;GO:0031988//membrane-bounded vesicle;GO:0005856//cytoskeleton;GO:0044444//cytoplasmic part;GO:0044327//dendritic spine head;GO:0043189//H4/H2A histone acetyltransferase complex	GO:0008092//cytoskeletal protein binding;GO:0032550;GO:0019900//kinase binding;GO:0008134//transcription factor binding	GO:0051084//'de novo' posttranslational protein folding;GO:0048667//cell morphogenesis involved in neuron differentiation	gi|387915906|gb|AFK11562.1|/1.97094e-60/beta-actin [Callorhinchus milii]
gnl_UG_Oar_S34919675	2846	897	0.9978	781.138	K09580|1|9e-172|602|bta:281373|protein disulfide-isomerase A1 [EC:5.3.4.1]	GO:0044432//endoplasmic reticulum part;GO:0048770;GO:0016020//membrane	GO:0016862//intramolecular oxidoreductase activity, interconverting keto- and enol-groups;GO:0019798;GO:0046983//protein dimerization activity;GO:0015036//disulfide oxidoreductase activity	GO:0043062//extracellular structure organization;GO:0044267//cellular protein metabolic process;GO:0019471;GO:0019725//cellular homeostasis;GO:0018904	gi|440897690|gb|ELR49330.1|/3.82783e-172/Protein disulfide-isomerase [Bos grunniens mutus]
gnl_UG_Oar_S43092931	2824	747	0.838	930.743	K01623|1|3e-91|335|bta:509566|fructose-bisphosphate aldolase, class I [EC:4.1.2.13]	GO:0031988//membrane-bounded vesicle;GO:0005856//cytoskeleton	GO:0005515//protein binding;GO:0016832//aldehyde-lyase activity;GO:0048029//monosaccharide binding	GO:0022604//regulation of cell morphogenesis;GO:0009152//purine ribonucleotide biosynthetic process;GO:0006007//glucose catabolic process;GO:0006936//muscle contraction;GO:0019725//cellular homeostasis;GO:0051260//protein homooligomerization	gi|440907052|gb|ELR57244.1|/2.02161e-90/Fructose-bisphosphate aldolase A [Bos grunniens mutus]
gnl_UG_Oar_S34964403	2813	871	0.8152	795.128	K06825|1|1e-41|170|gga:373992|fibrillin 1	GO:0005578//proteinaceous extracellular matrix	GO:0008047//enzyme activator activity;GO:0005488//binding	GO:0043062//extracellular structure organization;GO:0051345//positive regulation of hydrolase activity	gi|296486900|tpg|DAA29013.1|/3.32935e-160/TPA: fibulin 1 [Bos taurus]
gnl_UG_Oar_S34886931	2811	897	0.3445	771.532	K02940|1|7e-97|353|bta:282884|large subunit ribosomal protein L9e	GO:0031981//nuclear lumen;GO:0015934//large ribosomal subunit	GO:0003723//RNA binding;GO:0005198//structural molecule activity	GO:0006412//translation;GO:0019080;GO:0000956//nuclear-transcribed mRNA catabolic process;GO:0006613//cotranslational protein targeting to membrane	gi|164420694|ref|NP_001019640.2|/5.80561e-96/60S ribosomal protein L9 [Bos taurus]
gnl_UG_Oar_S36661872	2791	1079	0.9972	636.831	-	GO:0032991//macromolecular complex;GO:0043218//compact myelin;GO:0048770;GO:0005578//proteinaceous extracellular matrix;GO:0005768//endosome;GO:0019898//extrinsic to membrane;GO:0005886//plasma membrane	GO:0005543//phospholipid binding;GO:0055102//lipase inhibitor activity;GO:0046872//metal ion binding;GO:0017016//Ras GTPase binding;GO:0043168	GO:0048731;GO:0030198//extracellular matrix organization;GO:0030195//negative regulation of blood coagulation;GO:0006906//vesicle fusion;GO:0001101//response to acid;GO:0044093;GO:0048646//anatomical structure formation involved in morphogenesis;GO:0046903//secretion	gi|344293477|ref|XP_003418449.1|/0/PREDICTED: annexin A2-like [Loxodonta africana]
gnl_UG_Oar_S48378728	2790	1219	0.9861	563.49	K04374|1|5e-145|514|bta:509107|activating transcription factor 4	GO:0031981//nuclear lumen;GO:0005886//plasma membrane	GO:0005515//protein binding;GO:0001071//nucleic acid binding transcription factor activity;GO:0003677//DNA binding	GO:0006366//transcription from RNA polymerase II promoter;GO:0043065//positive regulation of apoptotic process;GO:0006006//glucose metabolic process;GO:0030968//endoplasmic reticulum unfolded protein response;GO:0019752//carboxylic acid metabolic process	gi|215983086|ref|NP_001135990.1|/1.01547e-166/cyclic AMP-dependent transcription factor ATF-4 [Ovis aries]
gnl_UG_Oar_S34928850	2764	895	0.9966	760.327	K04567|1|1e-145|516|ecb:100055335|lysyl-tRNA synthetase, class II [EC:6.1.1.6]	GO:0043234//protein complex;GO:0005856//cytoskeleton;GO:0044429//mitochondrial part;GO:0016020//membrane	GO:0043169//cation binding;GO:0003723//RNA binding;GO:0032550;GO:0031406//carboxylic acid binding;GO:0004812//aminoacyl-tRNA ligase activity	GO:0022415;GO:0006418//tRNA aminoacylation for protein translation;GO:0015960	gi|426242204|ref|XP_004014964.1|/1.07726e-150/PREDICTED: LOW QUALITY PROTEIN: lysine--tRNA ligase [Ovis aries]
gnl_UG_Oar_S20695242	2761	781	0.3111	870.364	K02930|1|3e-113|408|bta:510547|large subunit ribosomal protein L4e	GO:0031981//nuclear lumen;GO:0015934//large ribosomal subunit	GO:0003676//nucleic acid binding;GO:0005198//structural molecule activity	GO:0006412//translation;GO:0019080;GO:0000956//nuclear-transcribed mRNA catabolic process;GO:0006613//cotranslational protein targeting to membrane	gi|62087534|dbj|BAD92214.1|/1.36896e-116/ribosomal protein L4 variant [Homo sapiens]
gnl_UG_Oar_S34923948	2755	863	0.9791	785.953	K00799|1|4e-104|295|bta:783879|glutathione S-transferase [EC:2.5.1.18]	GO:0044444//cytoplasmic part;GO:0031090//organelle membrane	GO:0042802//identical protein binding;GO:0016765//transferase activity, transferring alkyl or aryl (other than methyl) groups;GO:0072341//modified amino acid binding	GO:0044710;GO:0006805//xenobiotic metabolic process;GO:0033554//cellular response to stress;GO:0006790//sulfur compound metabolic process;GO:0006807//nitrogen compound metabolic process	gi|426216168|ref|XP_004002338.1|/4.66111e-111/PREDICTED: glutathione S-transferase Mu 1-like isoform 1 [Ovis aries]
gnl_UG_Oar_S53280822	2752	956	0.9163	708.722	K02183|1|1e-79|296|acs:100551861|calmodulin	GO:0031981//nuclear lumen;GO:0043005//neuron projection;GO:0034703//cation channel complex;GO:0005815//microtubule organizing center;GO:0005819//spindle;GO:0008287//protein serine/threonine phosphatase complex;GO:0031674//I band	GO:0047485//protein N-terminus binding;GO:0046872//metal ion binding;GO:0016772//transferase activity, transferring phosphorus-containing groups;GO:0019211//phosphatase activator activity;GO:0008092//cytoskeletal protein binding;GO:0004723//calcium-dependent protein serine/threonine phosphatase activity;GO:0019899//enzyme binding;GO:0016247//channel regulator activity;GO:0035256//G-protein couple…	GO:0001775//cell activation;GO:0051342;GO:0014075//response to amine stimulus;GO:0006470//protein dephosphorylation;GO:0007268//synaptic transmission;GO:0019318//hexose metabolic process;GO:0051899//membrane depolarization;GO:0006887//exocytosis;GO:0051384//response to glucocorticoid stimulus;GO:0008016//regulation of heart contraction;GO:0010863//positive regulation of phospholipase C activity;G…	gi|431909199|gb|ELK12789.1|/7.22565e-79/Calmodulin [Pteropus alecto]
gnl_UG_Oar_S34883677	2735	899	0.8977	749.002	K12382|1|3e-138|491|bta:281433|saposin	GO:0031224//intrinsic to membrane;GO:0005764//lysosome;GO:0044421//extracellular region part	GO:0005488//binding;GO:0030234//enzyme regulator activity	GO:0001775//cell activation;GO:0006887//exocytosis;GO:0006664//glycolipid metabolic process;GO:0044093;GO:0010876;GO:0006796//phosphate-containing compound metabolic process;GO:0007599//hemostasis;GO:0003006//developmental process involved in reproduction;GO:0010033//response to organic substance;GO:0000165//MAPK cascade	gi|426255706|ref|XP_004021489.1|/1.62321e-138/PREDICTED: proactivator polypeptide isoform 1 [Ovis aries]
gnl_UG_Oar_S43002299	2714	1236	0.2176	540.601	K02976|1|3e-39|163|ecb:100034009|small subunit ribosomal protein S26e	GO:0015935//small ribosomal subunit	GO:0005198//structural molecule activity;GO:0003723//RNA binding	GO:0006412//translation;GO:0000956//nuclear-transcribed mRNA catabolic process;GO:0019080;GO:0008380//RNA splicing;GO:0006613//cotranslational protein targeting to membrane	gi|471390885|ref|XP_004380098.1|/2.39975e-38/PREDICTED: 40S ribosomal protein S26 [Trichechus manatus latirostris]
gnl_UG_Oar_S34968677	2711	858	0.817	777.907	K03098|1|1e-06|53.9|hmg:100208577|outer membrane lipoprotein Blc	GO:0043005//neuron projection;GO:0005840//ribosome;GO:0043231//intracellular membrane-bounded organelle;GO:0044297//cell body;GO:0044421//extracellular region part	GO:0032934//sterol binding	GO:0034439;GO:0009888//tissue development;GO:0042221//response to chemical stimulus;GO:0007417//central nervous system development;GO:0009968//negative regulation of signal transduction;GO:0008285//negative regulation of cell proliferation;GO:0001953//negative regulation of cell-matrix adhesion;GO:0031103//axon regeneration;GO:0072678//T cell migration;GO:0019318//hexose metabolic process;GO:0006…	gi|426217668|ref|XP_004003075.1|/2.66995e-111/PREDICTED: apolipoprotein D [Ovis aries]
gnl_UG_Oar_S53280378	2702	959	0.999	693.669	-	GO:0005578//proteinaceous extracellular matrix	GO:0043169//cation binding;GO:0004866//endopeptidase inhibitor activity	GO:0044092//negative regulation of molecular function;GO:0006509//membrane protein ectodomain proteolysis;GO:0050953//sensory perception of light stimulus;GO:0010033//response to organic substance	gi|407035|gb|AAA21815.1|/8.96301e-45/metalloproteinase-3 tissue inhibitor, partial [Homo sapiens]
gnl_UG_Oar_S53280308	2671	920	0.6663	714.779	K01363|1|3e-155|548|bta:281105|cathepsin B [EC:3.4.22.1]	GO:0044421//extracellular region part;GO:0000323//lytic vacuole;GO:0048770;GO:0031981//nuclear lumen	GO:0004175//endopeptidase activity	GO:0019222//regulation of metabolic process;GO:0019538//protein metabolic process;GO:0032870//cellular response to hormone stimulus	gi|426220597|ref|XP_004004501.1|/4.1368e-161/PREDICTED: cathepsin B [Ovis aries]
gnl_UG_Oar_S34887306	2662	854	0.4578	767.425	K02936|1|2e-101|297|ptr:746488|large subunit ribosomal protein L7Ae	GO:0015934//large ribosomal subunit	GO:0003676//nucleic acid binding;GO:0005198//structural molecule activity	GO:0006412//translation;GO:0019080;GO:0022613//ribonucleoprotein complex biogenesis;GO:0000956//nuclear-transcribed mRNA catabolic process;GO:0006613//cotranslational protein targeting to membrane	gi|395844527|ref|XP_003795011.1|/1.93342e-100/PREDICTED: 60S ribosomal protein L7a [Otolemur garnettii]
gnl_UG_Oar_S34937796	2655	909	0.8911	719.095	K05768|1|2e-134|426|bta:535077|gelsolin	GO:0044424//intracellular part	GO:0005488//binding	GO:0048858//cell projection morphogenesis	gi|221042720|dbj|BAH13037.1|/1.86959e-140/unnamed protein product [Homo sapiens]
gnl_UG_Oar_S53278777	2635	939	0.9297	690.877	K04524|1|2e-72|273|bta:281004|apolipoprotein E	GO:0034385	GO:0070325//lipoprotein particle receptor binding;GO:0043167//ion binding;GO:0042277//peptide binding;GO:0046983//protein dimerization activity	GO:0032879//regulation of localization;GO:1901362;GO:0033344//cholesterol efflux;GO:0006915//apoptotic process;GO:0034369//plasma lipoprotein particle remodeling;GO:0009966//regulation of signal transduction;GO:0044249//cellular biosynthetic process;GO:0019932//second-messenger-mediated signaling;GO:0008203//cholesterol metabolic process;GO:0012502//induction of programmed cell death;GO:0044255//…	gi|426243914|ref|XP_004015786.1|/1.89715e-108/PREDICTED: uncharacterized protein LOC101112253 [Ovis aries]
gnl_UG_Oar_S34920769	2631	879	0.9647	736.915	K12315|1|9e-151|533|acs:100553537|actin, gamma-enteric smooth muscle	GO:0032991//macromolecular complex;GO:0005856//cytoskeleton;GO:0043292//contractile fiber	GO:0032550	GO:0051707//response to other organism;GO:0006939//smooth muscle contraction;GO:0072008;GO:0008015//blood circulation	gi|431920358|gb|ELK18390.1|/9.22067e-155/Actin, gamma-enteric smooth muscle [Pteropus alecto]
gnl_UG_Oar_S34918512	2597	898	0.5145	712.002	K11253|1|3e-70|265|nvi:100117018|histone H3	GO:0000785//chromatin;GO:0000228//nuclear chromosome	GO:0046983//protein dimerization activity;GO:0003676//nucleic acid binding	GO:0022604//regulation of cell morphogenesis;GO:0007599//hemostasis;GO:0007417//central nervous system development;GO:0002164//larval development;GO:0034728//nucleosome organization;GO:0010259//multicellular organismal aging;GO:0001503//ossification;GO:0040009//regulation of growth rate;GO:0022610;GO:0009790//embryo development;GO:0007126//meiosis;GO:0030154//cell differentiation;GO:0009719;GO:00…	gi|390459803|ref|XP_002744826.2|/1.89197e-70/PREDICTED: histone H3.3-like, partial [Callithrix jacchus]
gnl_UG_Oar_S53279938	2589	918	0.9379	694.344	K12752|1|2e-15|83.6|ame:551149|myosin light chain, invertebrate	-	GO:0004857//enzyme inhibitor activity	-	gi|852428|gb|AAA82155.1|/6.03641e-104/ornithine decarboxylase antizyme, partial [Homo sapiens]
gnl_UG_Oar_S34929373	2564	778	0.9871	811.379	-	-	-	-	-
gnl_UG_Oar_S53279306	2559	793	0.8184	794.479	-	-	-	-	gi|291405809|ref|XP_002719154.1|/1.27105e-16/PREDICTED: alpha 1 type I collagen [Oryctolagus cuniculus]
gnl_UG_Oar_S31560690	2546	743	0.9717	843.636	K00799|1|7e-118|423|bta:281806|glutathione S-transferase [EC:2.5.1.18]	GO:0043231//intracellular membrane-bounded organelle;GO:0043234//protein complex	GO:0016765//transferase activity, transferring alkyl or aryl (other than methyl) groups;GO:0005488//binding	GO:0032611//interleukin-1 beta production;GO:0010558;GO:0043407//negative regulation of MAP kinase activity;GO:0006915//apoptotic process;GO:0006790//sulfur compound metabolic process;GO:0032682//negative regulation of chemokine production	gi|29135329|ref|NP_803482.1|/5.59713e-117/glutathione S-transferase P [Bos taurus]
gnl_UG_Oar_S34966474	2527	911	0.4786	682.924	K02872|1|3e-60|158|tad:TRIADDRAFT_36021|large subunit ribosomal protein L13Ae	GO:0005840//ribosome	-	-	gi|441629268|ref|XP_004092948.1|/1.41314e-90/PREDICTED: LOW QUALITY PROTEIN: 60S ribosomal protein L13a [Nomascus leucogenys]
gnl_UG_Oar_S20553993	2509	1728	0.985	357.472	K00512|1|0.0|877|bta:281739|cytochrome P450, family 17, subfamily A (steroid 17alpha-monooxygenase) [EC:1.14.99.9]	GO:0043005//neuron projection;GO:0043231//intracellular membrane-bounded organelle;GO:0044297//cell body	GO:0046906//tetrapyrrole binding;GO:0046914//transition metal ion binding;GO:0008395//steroid hydroxylase activity	GO:0006694//steroid biosynthetic process	gi|57164161|ref|NP_001009483.1|/0/steroid 17-alpha-hydroxylase/17,20 lyase precursor [Ovis aries]
gnl_UG_Oar_S52772502	2504	714	0.9986	863.419	K08023|1|5e-98|357|cfa:444849|latent transforming growth factor beta binding protein	GO:0031012//extracellular matrix;GO:0044421//extracellular region part	GO:0019838//growth factor binding	GO:0006508//proteolysis;GO:0007179//transforming growth factor beta receptor signaling pathway;GO:0032502//developmental process	gi|426243822|ref|XP_004015745.1|/4.81709e-99/PREDICTED: LOW QUALITY PROTEIN: latent-transforming growth factor beta-binding protein 4 [Ovis aries]
gnl_UG_Oar_S20546104	2503	923	0.9155	667.644	K13279|1|6e-113|407|bta:281997|peroxiredoxin 1 [EC:1.11.1.15]	GO:0048770;GO:0000790//nuclear chromatin;GO:0044439;GO:0044429//mitochondrial part	GO:0016705//oxidoreductase activity, acting on paired donors, with incorporation or reduction of molecular oxygen;GO:0004601//peroxidase activity;GO:0042802//identical protein binding;GO:0046906//tetrapyrrole binding	GO:0048731;GO:0042743//hydrogen peroxide metabolic process;GO:0043408//regulation of MAPK cascade;GO:0042348//NF-kappaB import into nucleus;GO:0044710;GO:0048872//homeostasis of number of cells;GO:0006801//superoxide metabolic process;GO:0006979//response to oxidative stress;GO:0001909//leukocyte mediated cytotoxicity	gi|440907299|gb|ELR57459.1|/7.68861e-115/Peroxiredoxin-1, partial [Bos grunniens mutus]
gnl_UG_Oar_S34911490	2466	778	0.9987	780.367	-	-	-	-	-
gnl_UG_Oar_S34896712	2460	885	0.6045	684.349	K02995|1|2e-68|259|ssc:100516861|small subunit ribosomal protein S8e	GO:0015935//small ribosomal subunit	GO:0005198//structural molecule activity	GO:0006412//translation;GO:0019080;GO:0030490//maturation of SSU-rRNA;GO:0000956//nuclear-transcribed mRNA catabolic process;GO:0006613//cotranslational protein targeting to membrane	gi|44968182|gb|AAS49585.1|/4.28676e-68/ribosomal protein S8 [Gallus gallus]
gnl_UG_Oar_S34938222	2459	907	0.8997	667.478	K13162|1|2e-112|311|dre:321844|poly(rC)-binding protein 2/3/4	-	-	-	gi|291402366|ref|XP_002717547.1|/7.9146e-117/PREDICTED: poly(rC) binding protein 2-like [Oryctolagus cuniculus]
gnl_UG_Oar_S34904060	2456	765	0.9739	790.41	-	-	-	-	-
gnl_UG_Oar_S43096565	2447	668	0.738	901.868	K03880|1|2e-08|59.3|mdo:3074658|NADH-ubiquinone oxidoreductase chain 3 [EC:1.6.5.3]	GO:0005740//mitochondrial envelope;GO:0044425//membrane part	GO:0050136//NADH dehydrogenase (quinone) activity	GO:0044710;GO:0006091//generation of precursor metabolites and energy	gi|45685699|ref|YP_003681.1|/5.83309e-08/NADH dehydrogenase subunit 3 [Dromiciops gliroides]
gnl_UG_Oar_S34963304	2440	852	0.9014	705.076	K10384|1|9e-09|61.2|hsa:388698|filaggrin	GO:0031252//cell leading edge;GO:0043231//intracellular membrane-bounded organelle	GO:0042802//identical protein binding;GO:0046872//metal ion binding	GO:0048232//male gamete generation	gi|426216616|ref|XP_004002557.1|/1.42351e-48/PREDICTED: protein S100-A11 [Ovis aries]
gnl_UG_Oar_S34950537	2436	879	0.8623	682.298	K02263|1|3e-94|345|bta:281090|cytochrome c oxidase subunit 4	GO:0031224//intrinsic to membrane;GO:0005746//mitochondrial respiratory chain	GO:0015002//heme-copper terminal oxidase activity	GO:0031667//response to nutrient levels	gi|47824862|ref|NP_001001439.1|/2.62474e-93/cytochrome c oxidase subunit 4 isoform 1, mitochondrial precursor [Bos taurus]
gnl_UG_Oar_S31564770	2434	789	0.4436	759.502	K02978|1|2e-38|159|mcc:719289|small subunit ribosomal protein S27e	GO:0043231//intracellular membrane-bounded organelle;GO:0015935//small ribosomal subunit	GO:0046914//transition metal ion binding;GO:0005198//structural molecule activity;GO:0003676//nucleic acid binding	GO:0006412//translation;GO:0000956//nuclear-transcribed mRNA catabolic process;GO:0019080;GO:0007067//mitosis;GO:0006613//cotranslational protein targeting to membrane	gi|395824794|ref|XP_003785639.1|/2.61229e-38/PREDICTED: 40S ribosomal protein S27-like [Otolemur garnettii]
gnl_UG_Oar_S34926566	2417	719	0.9082	827.624	K10044|1|2e-77|288|bta:508990|retinoic acid receptor responder protein 2	-	GO:0005515//protein binding	GO:0048565//digestive tract development;GO:0043009//chordate embryonic development;GO:0002690//positive regulation of leukocyte chemotaxis;GO:0016101//diterpenoid metabolic process;GO:0045444//fat cell differentiation	gi|426228220|ref|XP_004008212.1|/2.99038e-80/PREDICTED: retinoic acid receptor responder protein 2 [Ovis aries]
gnl_UG_Oar_S34916053	2366	870	0.946	669.547	-	-	-	-	-
gnl_UG_Oar_S28584030	2362	415	0.9976	1401.26	K00799|1|9e-73|271|bta:615507|glutathione S-transferase [EC:2.5.1.18]	GO:0044424//intracellular part	GO:0042802//identical protein binding;GO:0016765//transferase activity, transferring alkyl or aryl (other than methyl) groups	GO:0006790//sulfur compound metabolic process	gi|426216186|ref|XP_004002347.1|/2.83377e-72/PREDICTED: glutathione S-transferase Mu 5 [Ovis aries]
gnl_UG_Oar_S42540195	2351	318	0.5157	1820.17	K02969|1|7e-54|208|acs:100554180|small subunit ribosomal protein S20e	GO:0015935//small ribosomal subunit	GO:0003676//nucleic acid binding;GO:0005198//structural molecule activity	GO:0006412//translation;GO:0019080;GO:0000956//nuclear-transcribed mRNA catabolic process;GO:0006613//cotranslational protein targeting to membrane	gi|449279486|gb|EMC87067.1|/6.51997e-53/40S ribosomal protein S20, partial [Columba livia]
gnl_UG_Oar_S43005198	2344	1305	0.1456	442.214	-	-	-	-	-
gnl_UG_Oar_S20554027	2342	1298	0.9954	444.22	K13769|1|5e-42|172|bta:281240|insulin-like growth factor 2	GO:0044421//extracellular region part	GO:0005102//receptor binding	GO:0051347//positive regulation of transferase activity;GO:0009612//response to mechanical stimulus;GO:0019318//hexose metabolic process;GO:0001503//ossification;GO:0007611//learning or memory;GO:0048513//organ development;GO:0001934//positive regulation of protein phosphorylation;GO:0010740//positive regulation of intracellular protein kinase cascade;GO:0010893//positive regulation of steroid bi…	gi|552424|gb|AAA31549.1|/3.11638e-44/insulin-like growth factor II, partial [Ovis aries]
gnl_UG_Oar_S52457670	2340	1323	0.9962	435.453	K14381|1|0.0|820|bta:338045|sequestosome 1	GO:0031981//nuclear lumen;GO:0031982//vesicle;GO:0000323//lytic vacuole;GO:0035770//ribonucleoprotein granule;GO:0005768//endosome	GO:0046914//transition metal ion binding;GO:0005102//receptor binding;GO:0019901//protein kinase binding;GO:0004672//protein kinase activity;GO:0031593//polyubiquitin binding;GO:0019904//protein domain specific binding;GO:0042802//identical protein binding	GO:0033036;GO:0007265//Ras protein signal transduction;GO:0006366//transcription from RNA polymerase II promoter;GO:0012501//programmed cell death;GO:0007169//transmembrane receptor protein tyrosine kinase signaling pathway;GO:0051259//protein oligomerization;GO:0001932//regulation of protein phosphorylation;GO:0007249//I-kappaB kinase/NF-kappaB cascade;GO:0044765;GO:0048869//cellular development…	gi|251823929|ref|NP_001156515.1|/0/sequestosome-1 [Ovis aries]
gnl_UG_Oar_S52457672	2338	1068	0.9963	538.963	K04630|1|0.0|714|bta:281791|guanine nucleotide-binding protein G(i) subunit alpha	-	-	-	gi|242247435|ref|NP_001156038.1|/0/guanine nucleotide-binding protein G(i) subunit alpha-2 [Ovis aries]
gnl_UG_Oar_S34966752	2337	756	0.6111	761.066	K02969|1|7e-12|71.2|oaa:100083544|small subunit ribosomal protein S20e	GO:0005622//intracellular	-	-	gi|444731617|gb|ELW71969.1|/5.58213e-11/40S ribosomal protein S20 [Tupaia chinensis]
gnl_UG_Oar_S34952161	2324	814	0.8182	702.906	K01047|1|6e-08|58.5|nve:NEMVE_v1g199410|phospholipase A2 [EC:3.1.1.4]	GO:0044424//intracellular part	-	-	gi|148698084|gb|EDL30031.1|/3.37754e-44/SH3 domain binding glutamic acid-rich protein-like 3, isoform CRA_a [Mus musculus]
gnl_UG_Oar_S53280564	2319	993	0.998	574.959	K11826|1|2e-159|562|ecb:100058961|AP-2 complex subunit mu-1	GO:0030119//AP-type membrane coat adaptor complex;GO:0005764//lysosome;GO:0030665//clathrin-coated vesicle membrane;GO:0005905//coated pit;GO:0030139//endocytic vesicle;GO:0030118//clathrin coat	GO:0005488//binding	GO:0007267//cell-cell signaling;GO:0015031//protein transport;GO:0044764;GO:0007173//epidermal growth factor receptor signaling pathway;GO:0050688//regulation of defense response to virus;GO:0006935//chemotaxis;GO:0002478	gi|470643161|ref|XP_004326150.1|/1.27101e-158/PREDICTED: AP-2 complex subunit mu [Tursiops truncatus]
gnl_UG_Oar_S52457634	2315	1338	0.9963	425.971	-	GO:0043231//intracellular membrane-bounded organelle;GO:0044444//cytoplasmic part	GO:0005092//GDP-dissociation inhibitor activity;GO:0051020//GTPase binding;GO:0005099//Ras GTPase activator activity	GO:0045184//establishment of protein localization;GO:0006810//transport;GO:0007264//small GTPase mediated signal transduction	gi|240849297|ref|NP_001155337.1|/0/rab GDP dissociation inhibitor beta [Ovis aries]
gnl_UG_Oar_S34912729	2312	874	0.8352	651.271	K04513|1|6e-62|238|ssc:396849|Ras homolog gene family, member A	GO:0032155;GO:0043231//intracellular membrane-bounded organelle;GO:0001726//ruffle;GO:0016020//membrane;GO:0043005//neuron projection;GO:0043232;GO:0005911//cell-cell junction;GO:0044444//cytoplasmic part	GO:0017111//nucleoside-triphosphatase activity;GO:0008092//cytoskeletal protein binding;GO:0032550	GO:0032506;GO:0031589//cell-substrate adhesion;GO:0007043//cell-cell junction assembly;GO:0006939//smooth muscle contraction;GO:0006950//response to stress;GO:0007409//axonogenesis;GO:0048017//inositol lipid-mediated signaling;GO:0001503//ossification;GO:0022415;GO:0009154;GO:0043065//positive regulation of apoptotic process;GO:0007052//mitotic spindle organization;GO:0097305//response to alcohol…	gi|466078758|ref|XP_004283990.1|/4.49078e-61/PREDICTED: transforming protein RhoA isoform 3 [Orcinus orca]
gnl_UG_Oar_S34986739	2307	873	0.9622	650.607	-	GO:0005740//mitochondrial envelope	GO:0044389;GO:0030234//enzyme regulator activity	GO:0009605//response to external stimulus;GO:0006366//transcription from RNA polymerase II promoter;GO:0008283//cell proliferation;GO:0043627//response to estrogen stimulus;GO:0009913//epidermal cell differentiation;GO:0006915//apoptotic process;GO:0000302//response to reactive oxygen species;GO:0006886//intracellular protein transport;GO:0007169//transmembrane receptor protein tyrosine kinase si…	gi|426216437|ref|XP_004002469.1|/9.91204e-93/PREDICTED: thioredoxin-interacting protein [Ovis aries]
gnl_UG_Oar_S43004844	2296	1250	0.3312	452.218	K03283|1|2e-150|532|ecb:100009679|heat shock 70kDa protein 1/8	GO:0031981//nuclear lumen;GO:0030665//clathrin-coated vesicle membrane;GO:0048770;GO:0043234//protein complex;GO:0030529//ribonucleoprotein complex	GO:0032550;GO:0005515//protein binding;GO:0016887//ATPase activity	GO:0006351//transcription, DNA-dependent;GO:0035966//response to topologically incorrect protein;GO:0006396//RNA processing;GO:0048193//Golgi vesicle transport;GO:0022415;GO:0001505//regulation of neurotransmitter levels;GO:0051084//'de novo' posttranslational protein folding;GO:0007049//cell cycle	gi|76253709|ref|NP_776770.2|/1.52752e-149/heat shock cognate 71 kDa protein [Bos taurus]
gnl_UG_Oar_S34908919	2296	874	0.6728	646.764	K07375|1|2e-117|422|acs:100563630|tubulin beta	GO:0016020//membrane;GO:0015630//microtubule cytoskeleton;GO:0031988//membrane-bounded vesicle;GO:0005635//nuclear envelope;GO:0043234//protein complex;GO:0044444//cytoplasmic part	GO:0042287//MHC protein binding;GO:0005198//structural molecule activity;GO:0032550;GO:0017111//nucleoside-triphosphatase activity	GO:0044772;GO:0044765;GO:0043623//cellular protein complex assembly;GO:0009154;GO:0001909//leukocyte mediated cytotoxicity	gi|148691289|gb|EDL23236.1|/9.78179e-117/tubulin, beta 5 [Mus musculus]
gnl_UG_Oar_S42539045	2295	2397	0.9979	235.722	K05719|1|0.0|1619|bta:281876|integrin beta 1	GO:0044291//cell-cell contact zone;GO:0043209//myelin sheath;GO:0009986//cell surface;GO:0048770;GO:0001726//ruffle;GO:0005887//integral to plasma membrane;GO:0045202//synapse	GO:0005102//receptor binding;GO:0043169//cation binding	GO:0007166//cell surface receptor signaling pathway;GO:0007160//cell-matrix adhesion;GO:0043066//negative regulation of apoptotic process;GO:0044772;GO:0045165//cell fate commitment;GO:0008283//cell proliferation;GO:0016337//cell-cell adhesion;GO:0002040//sprouting angiogenesis;GO:0030239//myofibril assembly;GO:0043009//chordate embryonic development;GO:0030030//cell projection organization;GO:00…	gi|166157504|ref|NP_001107242.1|/0/integrin beta-1 precursor [Ovis aries]
gnl_UG_Oar_S46899605	2294	2362	0.9983	239.111	K08058|1|0.0|707|bta:504335|TAP binding protein (tapasin)	GO:0042824//MHC class I peptide loading complex	GO:0046977;GO:0015440//peptide-transporting ATPase activity;GO:0003823//antigen binding;GO:0042287//MHC protein binding	GO:0042590//antigen processing and presentation of exogenous peptide antigen via MHC class I;GO:0048193//Golgi vesicle transport;GO:0065003;GO:0006950//response to stress	gi|194473616|ref|NP_001123961.1|/0/tapasin precursor [Ovis aries]
gnl_UG_Oar_S20546139	2287	1586	0.9849	355.016	K02132|1|0.0|866|bta:282578|F-type H+-transporting ATPase subunit alpha [EC:3.6.3.14]	GO:0033178//proton-transporting two-sector ATPase complex, catalytic domain;GO:0005743//mitochondrial inner membrane	GO:0042287//MHC protein binding;GO:0032550;GO:0019829//cation-transporting ATPase activity;GO:0043498//cell surface binding	GO:0015988//energy coupled proton transmembrane transport, against electrochemical gradient;GO:0007275//multicellular organismal development;GO:0001935//endothelial cell proliferation;GO:0006754//ATP biosynthetic process	gi|426253779|ref|XP_004020569.1|/0/PREDICTED: ATP synthase subunit alpha, mitochondrial isoform 1 [Ovis aries]
gnl_UG_Oar_S34948124	2285	701	0.6633	802.516	K02964|1|9e-51|200|acs:100557399|small subunit ribosomal protein S18e	-	-	-	gi|344257209|gb|EGW13313.1|/2.36502e-50/40S ribosomal protein S18 [Cricetulus griseus]
gnl_UG_Oar_S34969569	2270	901	0.8668	620.278	K12757|1|2e-88|325|mdo:100012236|myosin regulatory light chain 12	GO:0016459//myosin complex;GO:0031674//I band;GO:0032432//actin filament bundle	GO:0046872//metal ion binding;GO:0005102//receptor binding	GO:0022604//regulation of cell morphogenesis;GO:0006612//protein targeting to membrane	gi|301784356|ref|XP_002927596.1|/1.15292e-89/PREDICTED: myosin regulatory light polypeptide 9-like [Ailuropoda melanoleuca]
gnl_UG_Oar_S31577568	2252	696	0.9856	796.608	K10989|1|1e-16|87.0|tgu:100229705|activation-induced cytidine deaminase [EC:3.5.4.5]	-	GO:0005515//protein binding	-	gi|440897102|gb|ELR48870.1|/6.96907e-55/Microfibrillar-associated protein 2, partial [Bos grunniens mutus]
gnl_UG_Oar_S34996489	2248	823	0.7825	672.484	K02896|1|2e-42|172|oaa:100089491|large subunit ribosomal protein L24e	GO:0015934//large ribosomal subunit	GO:0005198//structural molecule activity;GO:0003676//nucleic acid binding	GO:0007411//axon guidance;GO:0000075//cell cycle checkpoint;GO:0043010//camera-type eye development;GO:0006412//translation;GO:0000956//nuclear-transcribed mRNA catabolic process;GO:0019080;GO:0021545//cranial nerve development;GO:0000087//M phase of mitotic cell cycle;GO:0006613//cotranslational protein targeting to membrane	gi|334329527|ref|XP_001370210.2|/1.59118e-41/PREDICTED: 60S ribosomal protein L24-like [Monodelphis domestica]
gnl_UG_Oar_S34970312	2243	894	0.8523	617.7	K00799|1|3e-115|415|bta:777644|glutathione S-transferase [EC:2.5.1.18]	GO:0044424//intracellular part	GO:0016765//transferase activity, transferring alkyl or aryl (other than methyl) groups	GO:0006790//sulfur compound metabolic process	gi|168693445|ref|NP_001108238.1|/9.46783e-115/glutathione S-transferase A1 [Ovis aries]
gnl_UG_Oar_S31566238	2240	661	0.3086	834.319	K02880|1|5e-95|347|ecb:100034005|large subunit ribosomal protein L17e	GO:0015934//large ribosomal subunit	GO:0005198//structural molecule activity	GO:0006412//translation;GO:0019080;GO:0000956//nuclear-transcribed mRNA catabolic process;GO:0006613//cotranslational protein targeting to membrane	gi|407263409|ref|XP_001478961.3|/1.2576e-95/PREDICTED: 60S ribosomal protein L17-like [Mus musculus]
gnl_UG_Oar_S31573246	2223	733	0.9686	746.657	K13780|1|6e-101|367|bta:282369|solute carrier family 7 (L-type amino acid transporter), member 5	GO:0031224//intrinsic to membrane;GO:0005737//cytoplasm;GO:0005886//plasma membrane	GO:0015171//amino acid transmembrane transporter activity;GO:0008324//cation transmembrane transporter activity;GO:0003823//antigen binding	GO:0019752//carboxylic acid metabolic process;GO:0044763;GO:0002376//immune system process;GO:0007599//hemostasis;GO:0007275//multicellular organismal development;GO:0006812//cation transport;GO:0006865//amino acid transport	gi|27807107|ref|NP_777038.1|/4.59892e-100/large neutral amino acids transporter small subunit 1 [Bos taurus]
gnl_UG_Oar_S34923702	2210	847	0.8914	642.384	K06497|1|5e-118|424|bta:404156|CD63 antigen	GO:0005764//lysosome;GO:0016021//integral to membrane;GO:0005770//late endosome;GO:0030667//secretory granule membrane	-	GO:0001775//cell activation;GO:0006887//exocytosis;GO:0007599//hemostasis;GO:0010959//regulation of metal ion transport;GO:0008104//protein localization	gi|426225003|ref|XP_004006658.1|/4.88183e-126/PREDICTED: CD63 antigen [Ovis aries]
gnl_UG_Oar_S34884059	2201	900	0.9511	602.092	K06630|1|2e-133|475|tgu:100229976|tyrosine 3-monooxygenase/tryptophan 5-monooxygenase activation protein	GO:0048770;GO:0030424//axon;GO:0005875//microtubule associated complex	GO:0016597//amino acid binding;GO:0016491//oxidoreductase activity;GO:0030291//protein serine/threonine kinase inhibitor activity;GO:0019899//enzyme binding	GO:0044772;GO:0012501//programmed cell death;GO:0006886//intracellular protein transport;GO:0021543//pallium development;GO:0007169//transmembrane receptor protein tyrosine kinase signaling pathway;GO:0044710;GO:0022415;GO:0006470//protein dephosphorylation;GO:0016477//cell migration;GO:0035556//intracellular signal transduction	gi|5803225|ref|NP_006752.1|/1.73828e-132/14-3-3 protein epsilon [Homo sapiens]
gnl_UG_Oar_S34962530	2191	904	0.9613	596.705	K03989|1|4e-99|306|rno:24233|complement component 4	GO:0044421//extracellular region part	GO:0061135	GO:0006952//defense response;GO:0050789//regulation of biological process;GO:0002455//humoral immune response mediated by circulating immunoglobulin;GO:0006939//smooth muscle contraction;GO:0008152//metabolic process	gi|158186621|ref|NP_113692.2|/3.30101e-98/complement C4 precursor [Rattus norvegicus]
gnl_UG_Oar_S34966488	2181	867	0.6747	619.33	-	-	-	-	gi|426248476|ref|XP_004017989.1|/2.41624e-40/PREDICTED: small EDRK-rich factor 2 isoform 3 [Ovis aries]
gnl_UG_Oar_S20549500	2176	283	0.682	1893.03	K02865|1|1e-33|141|mdo:100028440|large subunit ribosomal protein L10Ae	GO:0043231//intracellular membrane-bounded organelle;GO:0015934//large ribosomal subunit	GO:0003676//nucleic acid binding;GO:0005198//structural molecule activity	GO:0006412//translation;GO:0019080;GO:0000956//nuclear-transcribed mRNA catabolic process;GO:0006613//cotranslational protein targeting to membrane;GO:0032502//developmental process	gi|27707472|ref|XP_213187.1|/2.57012e-33/PREDICTED: 60S ribosomal protein L10a-like [Rattus norvegicus]
gnl_UG_Oar_S42540034	2166	1167	0.1517	456.955	K02966|1|9e-27|121|oaa:100077788|small subunit ribosomal protein S19e	GO:0031981//nuclear lumen;GO:0015935//small ribosomal subunit	GO:0019838//growth factor binding;GO:0005198//structural molecule activity	GO:0009605//response to external stimulus;GO:0006412//translation;GO:0022618//ribonucleoprotein complex assembly;GO:0006928//cellular component movement;GO:0000956//nuclear-transcribed mRNA catabolic process;GO:0019080;GO:0030099//myeloid cell differentiation;GO:0006613//cotranslational protein targeting to membrane;GO:0006364//rRNA processing	gi|444730664|gb|ELW71038.1|/7.36832e-26/40S ribosomal protein S19 [Tupaia chinensis]
gnl_UG_Oar_S34884771	2160	873	0.3196	609.151	-	-	GO:0001071//nucleic acid binding transcription factor activity;GO:0005515//protein binding	GO:0006351//transcription, DNA-dependent;GO:0044699	gi|440892155|gb|ELR45475.1|/7.40733e-40/hypothetical protein M91_21675 [Bos grunniens mutus]
gnl_UG_Oar_S52853816	2158	584	0.2312	909.754	K02922|1|3e-49|194|mcc:712599|large subunit ribosomal protein L37e	GO:0015934//large ribosomal subunit	GO:0043169//cation binding;GO:0003723//RNA binding;GO:0005198//structural molecule activity	GO:0006412//translation;GO:0019080;GO:0000956//nuclear-transcribed mRNA catabolic process;GO:0006613//cotranslational protein targeting to membrane	gi|297279607|ref|XP_002801758.1|/2.26744e-49/PREDICTED: 60S ribosomal protein L37-like [Macaca mulatta]
gnl_UG_Oar_S31564774	2157	642	0.9486	827.181	K04571|1|3e-75|281|bta:504438|translocon-associated protein subunit delta	GO:0031224//intrinsic to membrane;GO:0071256	GO:0046872//metal ion binding	GO:0019538//protein metabolic process;GO:0006613//cotranslational protein targeting to membrane;GO:0010467//gene expression	gi|440894048|gb|ELR46613.1|/1.93027e-74/hypothetical protein M91_08728, partial [Bos grunniens mutus]
gnl_UG_Oar_S34886538	2155	901	0.8557	588.855	K01527|1|3e-77|288|gga:426154|nascent polypeptide-associated complex subunit beta	GO:0043231//intracellular membrane-bounded organelle	GO:0005488//binding	GO:0043009//chordate embryonic development;GO:0006351//transcription, DNA-dependent	gi|89268303|emb|CAJ82851.1|/1.2235e-77/basic transcription factor 3 [Xenopus (Silurana) tropicalis]
gnl_UG_Oar_S20553541	2155	1317	0.9901	402.853	K00907|1|0.0|839|hsa:4638|myosin-light-chain kinase [EC:2.7.11.18]	GO:0016020//membrane;GO:0032432//actin filament bundle;GO:0032155;GO:0031252//cell leading edge;GO:0044444//cytoplasmic part	GO:0005515//protein binding;GO:0043167//ion binding;GO:0004674//protein serine/threonine kinase activity	GO:0035909//aorta morphogenesis;GO:0006816//calcium ion transport;GO:0006971//hypotonic response;GO:0030031//cell projection assembly;GO:0006464//cellular protein modification process;GO:0006939//smooth muscle contraction;GO:0048584;GO:0016477//cell migration	gi|3024073|sp|O02827.1|MYLK_SHEEP/0/RecName: Full=Myosin light chain kinase, smooth muscle; Short=MLCK; Short=smMLCK; AltName: Full=Telokin; Contains: RecName: Full=Myosin light chain kinase, smooth muscle, deglutamylated form
gnl_UG_Oar_S34956953	2154	898	0.902	590.548	K06528|1|2e-79|295|bta:281897|lysosomal-associated membrane protein 1/2	GO:0005768//endosome;GO:0000323//lytic vacuole;GO:0005886//plasma membrane;GO:0016021//integral to membrane	-	-	gi|163099|gb|AAA30548.1|/1.88759e-78/glycoprotein IIa, partial [Bos taurus]
gnl_UG_Oar_S39545412	2143	1459	0.9986	361.62	K08768|1|6e-31|135|gga:415487|perilipin	GO:0016020//membrane;GO:0044444//cytoplasmic part;GO:0043231//intracellular membrane-bounded organelle	-	GO:0015908//fatty acid transport	gi|157278606|ref|NP_001098402.1|/0/perilipin-2 [Ovis aries]
gnl_UG_Oar_S20553349	2135	5653	0.9775	92.9832	K08550|1|0.0|821|bta:407238|estrogen receptor alpha	GO:0043231//intracellular membrane-bounded organelle;GO:0016020//membrane	GO:0004879//ligand-activated sequence-specific DNA binding RNA polymerase II transcription factor activity;GO:0008289//lipid binding;GO:0003707//steroid hormone receptor activity;GO:0005515//protein binding;GO:0046914//transition metal ion binding;GO:0000976//transcription regulatory region sequence-specific DNA binding	GO:0008202//steroid metabolic process;GO:0006915//apoptotic process;GO:0008284//positive regulation of cell proliferation;GO:0001541//ovarian follicle development;GO:0006809//nitric oxide biosynthetic process;GO:0009967//positive regulation of signal transduction;GO:0060442//branching involved in prostate gland morphogenesis;GO:0030540//female genitalia development;GO:0043627//response to estroge…	gi|15418805|gb|AAK52104.1|/0/estrogen receptor alpha [Ovis aries]
gnl_UG_Oar_S53280521	2114	891	0.4355	584.134	K07375|1|2e-152|538|acs:100563630|tubulin beta	GO:0016020//membrane;GO:0015630//microtubule cytoskeleton;GO:0031988//membrane-bounded vesicle;GO:0005635//nuclear envelope;GO:0043234//protein complex;GO:0044444//cytoplasmic part	GO:0042287//MHC protein binding;GO:0005198//structural molecule activity;GO:0032550;GO:0017111//nucleoside-triphosphatase activity	GO:0044772;GO:0044765;GO:0043623//cellular protein complex assembly;GO:0009154;GO:0001909//leukocyte mediated cytotoxicity	gi|471417858|ref|XP_004390436.1|/1.65196e-151/PREDICTED: tubulin beta chain isoform 1 [Trichechus manatus latirostris]
gnl_UG_Oar_S34955680	2103	924	0.9113	560.342	K06273|1|6e-99|360|bta:768226|zyxin	GO:0005911//cell-cell junction;GO:0005924//cell-substrate adherens junction;GO:0043232	GO:0046872//metal ion binding	-	gi|440913542|gb|ELR62989.1|/3.83356e-98/Zyxin, partial [Bos grunniens mutus]
gnl_UG_Oar_S34887021	2100	900	0.9267	574.463	K01689|1|3e-145|514|bta:281141|enolase [EC:4.2.1.11]	GO:0016020//membrane;GO:0043231//intracellular membrane-bounded organelle;GO:0031988//membrane-bounded vesicle;GO:0031672//A band;GO:0043234//protein complex	GO:0003712//transcription cofactor activity;GO:0001071//nucleic acid binding transcription factor activity;GO:0003676//nucleic acid binding;GO:0046872//metal ion binding;GO:0016836//hydro-lyase activity	GO:0006366//transcription from RNA polymerase II promoter;GO:0051707//response to other organism;GO:0006007//glucose catabolic process;GO:0044710;GO:0016049//cell growth	gi|426239776|ref|XP_004013795.1|/1.79051e-145/PREDICTED: alpha-enolase isoform 2 [Ovis aries]
gnl_UG_Oar_S20553871	2094	1140	0.7316	452.228	K06856|1|9e-123|440|ssc:396781|immunoglobulin heavy chain	-	-	-	gi|346578|pir||S31459/7.83108e-166/Ig gamma-1 chain - sheep (fragment)
gnl_UG_Oar_S34948735	2089	921	0.8719	558.424	K01623|1|1e-130|463|aml:100478103|fructose-bisphosphate aldolase, class I [EC:4.1.2.13]	GO:0043231//intracellular membrane-bounded organelle;GO:0031988//membrane-bounded vesicle;GO:0005856//cytoskeleton	GO:0005515//protein binding;GO:0016832//aldehyde-lyase activity;GO:0048029//monosaccharide binding	GO:0022604//regulation of cell morphogenesis;GO:0009152//purine ribonucleotide biosynthetic process;GO:0006007//glucose catabolic process;GO:0006936//muscle contraction;GO:0019725//cellular homeostasis	gi|426254529|ref|XP_004020929.1|/1.81654e-131/PREDICTED: fructose-bisphosphate aldolase A isoform 2 [Ovis aries]
gnl_UG_Oar_S34895933	2079	785	0.1643	652.034	K02893|1|3e-68|258|tgu:100190675|large subunit ribosomal protein L23Ae	GO:0043231//intracellular membrane-bounded organelle;GO:0043234//protein complex;GO:0015934//large ribosomal subunit	GO:0003723//RNA binding;GO:0005198//structural molecule activity;GO:0036094//small molecule binding	GO:0006412//translation;GO:0019080;GO:0000956//nuclear-transcribed mRNA catabolic process;GO:0006613//cotranslational protein targeting to membrane	gi|344289030|ref|XP_003416249.1|/8.20065e-69/PREDICTED: 60S ribosomal protein L23a-like [Loxodonta africana]
gnl_UG_Oar_S20553489	2070	1102	0.2695	462.46	K08770|1|7e-170|597|mdo:100021198|ubiquitin C	GO:0043231//intracellular membrane-bounded organelle;GO:0015630//microtubule cytoskeleton	GO:0019899//enzyme binding	GO:0006909//phagocytosis;GO:0019725//cellular homeostasis;GO:0008584//male gonad development;GO:0007127//meiosis I;GO:0060612//adipose tissue development;GO:0048871//multicellular organismal homeostasis;GO:0021884//forebrain neuron development	gi|334324804|ref|XP_001373422.2|/9.32092e-169/PREDICTED: polyubiquitin-C-like [Monodelphis domestica]
gnl_UG_Oar_S34988193	2063	843	0.9098	602.5	K03249|1|1e-133|447|bta:513793|translation initiation factor 3 subunit F	GO:0043234//protein complex;GO:0044444//cytoplasmic part	GO:0008135//translation factor activity, nucleic acid binding;GO:0070011	GO:0006412//translation	gi|296480187|tpg|DAA22302.1|/8.36287e-133/TPA: eukaryotic translation initiation factor 3, subunit 5 epsilon, 47kDa-like isoform 1 [Bos taurus]
gnl_UG_Oar_S53280073	2052	937	0.9936	539.167	K10352|1|2e-102|372|bta:404108|myosin heavy chain	GO:0031254//trailing edge;GO:0031252//cell leading edge;GO:0032432//actin filament bundle;GO:0032155;GO:0043231//intracellular membrane-bounded organelle;GO:0031988//membrane-bounded vesicle;GO:0005887//integral to plasma membrane;GO:0016459//myosin complex;GO:0044444//cytoplasmic part	GO:0042623//ATPase activity, coupled;GO:0032550;GO:0042802//identical protein binding;GO:0003774//motor activity;GO:0003779//actin binding	GO:0051321//meiotic cell cycle;GO:0022402//cell cycle process;GO:0009154;GO:0043542//endothelial cell migration;GO:0006935//chemotaxis;GO:0048646//anatomical structure formation involved in morphogenesis;GO:0000226//microtubule cytoskeleton organization;GO:0045184//establishment of protein localization;GO:0007166//cell surface receptor signaling pathway;GO:0033619//membrane protein proteolysis;GO…	gi|426226909|ref|XP_004007576.1|/1.81724e-103/PREDICTED: myosin-9 [Ovis aries]
gnl_UG_Oar_S43091311	2048	585	0.4701	861.905	-	-	-	-	-
gnl_UG_Oar_S53279286	2028	813	0.6273	614.134	-	-	-	-	-
gnl_UG_Oar_S34907673	2026	801	0.995	622.719	-	-	-	-	-
gnl_UG_Oar_S34939142	2023	646	0.3514	770.99	K02977|1|3e-38|158|cfa:474599|small subunit ribosomal protein S27Ae;K02927|4|2e-32|139|ptr:735674|large subunit ribosomal protein L40e;K08770|5|3e-32|138|smm:Smp_046690|ubiquitin C	GO:0030529//ribonucleoprotein complex;GO:0030139//endocytic vesicle;GO:0031090//organelle membrane;GO:0031981//nuclear lumen	GO:0005198//structural molecule activity;GO:0019899//enzyme binding	GO:0019725//cellular homeostasis;GO:0007179//transforming growth factor beta receptor signaling pathway;GO:0002756//MyD88-independent toll-like receptor signaling pathway;GO:0006915//apoptotic process;GO:0048871//multicellular organismal homeostasis;GO:0051091//positive regulation of sequence-specific DNA binding transcription factor activity;GO:0050851//antigen receptor-mediated signaling pathwa…	gi|470619149|ref|XP_004318058.1|/9.58312e-37/PREDICTED: ubiquitin-40S ribosomal protein S27a-like [Tursiops truncatus]
gnl_UG_Oar_S34886987	2019	900	0.8967	552.305	-	-	-	-	-
gnl_UG_Oar_S43003696	2012	1197	0.594	413.828	-	-	-	-	-
gnl_UG_Oar_S34933676	2012	889	0.9224	557.201	K03258|1|3e-100|365|bta:505850|translation initiation factor 4B	-	GO:0036094//small molecule binding	-	gi|440900691|gb|ELR51770.1|/2.51188e-99/Eukaryotic translation initiation factor 4B, partial [Bos grunniens mutus]
gnl_UG_Oar_S34965782	2008	879	0.8601	562.419	-	GO:0031090//organelle membrane;GO:0043231//intracellular membrane-bounded organelle;GO:0031224//intrinsic to membrane	GO:0004620//phospholipase activity	GO:0006629//lipid metabolic process	gi|426242893|ref|XP_004015303.1|/1.8009e-126/PREDICTED: phospholipase D3 [Ovis aries]
gnl_UG_Oar_S34967518	2004	795	0.873	620.606	-	GO:0031981//nuclear lumen;GO:0043232;GO:0044444//cytoplasmic part	GO:0003676//nucleic acid binding	GO:0051707//response to other organism;GO:0006259//DNA metabolic process;GO:0019043//establishment of viral latency	gi|465977868|ref|XP_004286925.1|/1.02067e-82/PREDICTED: LOW QUALITY PROTEIN: barrier to autointegration factor 1 [Orcinus orca]
gnl_UG_Oar_S31558233	2002	775	0.9987	635.987	K06236|1|1e-32|140|ssc:100626716|collagen, type I/II/III/V/XI, alpha	GO:0044421//extracellular region part;GO:0043226//organelle;GO:0031012//extracellular matrix	GO:0005515//protein binding	GO:0042221//response to chemical stimulus;GO:0065008;GO:0030198//extracellular matrix organization;GO:0048513//organ development;GO:0007165//signal transduction;GO:0044767	gi|441631274|ref|XP_004089605.1|/7.83341e-32/PREDICTED: collagen alpha-2(I) chain isoform 2 [Nomascus leucogenys]
gnl_UG_Oar_S24861524	1992	1239	0.9879	395.825	K09490|1|0.0|780|bta:415113|heat shock 70kDa protein 5	GO:0043234//protein complex;GO:0031227//intrinsic to endoplasmic reticulum membrane;GO:0048770	GO:0004869//cysteine-type endopeptidase inhibitor activity;GO:0046872//metal ion binding;GO:0017111//nucleoside-triphosphatase activity;GO:0032550;GO:0043021//ribonucleoprotein complex binding;GO:0044389	GO:0007179//transforming growth factor beta receptor signaling pathway;GO:0001775//cell activation;GO:0006915//apoptotic process;GO:0006887//exocytosis;GO:0016567//protein ubiquitination;GO:0030968//endoplasmic reticulum unfolded protein response;GO:0009154;GO:0032268//regulation of cellular protein metabolic process;GO:0007599//hemostasis;GO:0009267//cellular response to starvation;GO:0043161//p…	gi|66356310|gb|AAY45751.1|/0/78 kDa glucose-regulated protein [Ovis aries]
gnl_UG_Oar_S31558870	1991	885	0.9367	553.877	K06501|1|1e-93|334|bta:504960|CD68 antigen	GO:0016020//membrane	-	-	gi|426237534|ref|XP_004012715.1|/1.7395e-96/PREDICTED: macrosialin [Ovis aries]
gnl_UG_Oar_S48830917	1990	1385	0.9978	353.744	K14443|1|1e-94|347|bta:281032|protein Tob/BTG	GO:0043231//intracellular membrane-bounded organelle	GO:0000989//transcription factor binding transcription factor activity;GO:0019899//enzyme binding	GO:0001525//angiogenesis;GO:0006351//transcription, DNA-dependent;GO:0008283//cell proliferation;GO:0008213;GO:0006915//apoptotic process;GO:0045445//myoblast differentiation;GO:0030858//positive regulation of epithelial cell differentiation;GO:0048870//cell motility;GO:0044093;GO:0007281//germ cell development;GO:0048232//male gamete generation;GO:0006950//response to stress;GO:0016049//cell gro…	gi|119617872|gb|EAW97466.1|/3.05231e-106/B-cell translocation gene 1, anti-proliferative, isoform CRA_a [Homo sapiens]
gnl_UG_Oar_S34889981	1965	851	0.3478	568.484	K10373|1|8e-77|287|mdo:100016737|tropomyosin 1	GO:0043005//neuron projection;GO:0005865//striated muscle thin filament;GO:0005884//actin filament;GO:0032432//actin filament bundle;GO:0032155;GO:0001726//ruffle	GO:0005198//structural molecule activity;GO:0042802//identical protein binding;GO:0003779//actin binding	GO:0001996//positive regulation of heart rate by epinephrine-norepinephrine;GO:0030239//myofibril assembly;GO:0043009//chordate embryonic development;GO:0043462//regulation of ATPase activity;GO:0016477//cell migration;GO:0006941//striated muscle contraction;GO:0000302//response to reactive oxygen species;GO:0032233//positive regulation of actin filament bundle assembly;GO:0007155//cell adhesion;…	gi|471368333|ref|XP_004374692.1|/6.13193e-76/PREDICTED: tropomyosin alpha-4 chain isoform 9 [Trichechus manatus latirostris]
gnl_UG_Oar_S34926116	1964	815	0.4	593.293	K02991|1|4e-102|308|ptr:469976|small subunit ribosomal protein S6e	GO:0015935//small ribosomal subunit	GO:0005198//structural molecule activity	GO:0007052//mitotic spindle organization;GO:0002376//immune system process;GO:0007098//centrosome cycle;GO:0010467//gene expression	gi|15342049|gb|AAH13296.1|/5.60712e-105/Ribosomal protein S6 [Homo sapiens]
gnl_UG_Oar_S34989291	1964	635	0.4331	761.471	K12313|1|1e-113|409|mcc:100427024|actin, aortic smooth muscle	GO:0032991//macromolecular complex;GO:0043292//contractile fiber;GO:0032432//actin filament bundle	GO:0032550;GO:0005198//structural molecule activity	GO:0051707//response to other organism;GO:0007015//actin filament organization;GO:0007519//skeletal muscle tissue development;GO:0006939//smooth muscle contraction;GO:0072008;GO:0008015//blood circulation	gi|444726143|gb|ELW66683.1|/3.51469e-113/Actin, aortic smooth muscle [Tupaia chinensis]
gnl_UG_Oar_S34954117	1962	765	0.6863	631.427	K02903|1|6e-32|90.1|cfa:476378|large subunit ribosomal protein L28e	GO:0015934//large ribosomal subunit	GO:0005198//structural molecule activity	GO:0010467//gene expression	gi|62088834|dbj|BAD92864.1|/1.89057e-30/ribosomal protein L28 variant [Homo sapiens]
gnl_UG_Oar_S52774917	1958	367	0.5368	1313.51	K02921|1|8e-45|147|ecb:100050696|large subunit ribosomal protein L37Ae	GO:0015934//large ribosomal subunit	GO:0043169//cation binding;GO:0005198//structural molecule activity	GO:0006412//translation;GO:0019080;GO:0000956//nuclear-transcribed mRNA catabolic process;GO:0006613//cotranslational protein targeting to membrane	gi|296200978|ref|XP_002747844.1|/5.74687e-47/PREDICTED: 60S ribosomal protein L37a-like [Callithrix jacchus]
gnl_UG_Oar_S53278866	1957	973	0.9908	495.18	K09584|1|3e-148|525|bta:613927|protein disulfide-isomerase A6 [EC:5.3.4.1]	GO:0044432//endoplasmic reticulum part;GO:0048770;GO:0031090//organelle membrane	GO:0015036//disulfide oxidoreductase activity;GO:0005488//binding;GO:0016862//intramolecular oxidoreductase activity, interconverting keto- and enol-groups	GO:0018904;GO:0044267//cellular protein metabolic process;GO:0019725//cellular homeostasis;GO:0030968//endoplasmic reticulum unfolded protein response	gi|440908681|gb|ELR58675.1|/2.18026e-147/Protein disulfide-isomerase A6, partial [Bos grunniens mutus]
gnl_UG_Oar_S34953982	1949	905	0.9547	530.211	K01803|1|3e-140|498|bta:281543|triosephosphate isomerase (TIM) [EC:5.3.1.1]	GO:0044444//cytoplasmic part	GO:0016861//intramolecular oxidoreductase activity, interconverting aldoses and ketoses	GO:0006007//glucose catabolic process;GO:0006081//cellular aldehyde metabolic process;GO:0007275//multicellular organismal development	gi|440895669|gb|ELR47807.1|/2.53424e-139/Triosephosphate isomerase [Bos grunniens mutus]
gnl_UG_Oar_S34964734	1941	912	0.8015	523.982	K06237|1|9e-135|479|bta:282191|collagen, type IV, alpha	GO:0005604//basement membrane	GO:0019838//growth factor binding;GO:0005198//structural molecule activity	GO:0048741//skeletal muscle fiber development;GO:0043200//response to amino acid stimulus	gi|426236903|ref|XP_004012404.1|/1.90167e-134/PREDICTED: collagen alpha-1(IV) chain [Ovis aries]
gnl_UG_Oar_S36164909	1939	2235	0.9843	213.592	K00036|1|0.0|924|bta:281179|glucose-6-phosphate 1-dehydrogenase [EC:1.1.1.49]	GO:0005815//microtubule organizing center;GO:0043231//intracellular membrane-bounded organelle;GO:0044459//plasma membrane part;GO:0044444//cytoplasmic part	GO:0000166//nucleotide binding;GO:0016616//oxidoreductase activity, acting on the CH-OH group of donors, NAD or NADP as acceptor;GO:0042802//identical protein binding;GO:0048029//monosaccharide binding	GO:0048469//cell maturation;GO:0006098//pentose-phosphate shunt;GO:0044707;GO:0008203//cholesterol metabolic process;GO:0019321//pentose metabolic process;GO:0006790//sulfur compound metabolic process;GO:0097305//response to alcohol;GO:0010731//protein glutathionylation;GO:0006979//response to oxidative stress;GO:0031667//response to nutrient levels;GO:0019693//ribose phosphate metabolic process	gi|147898379|ref|NP_001087249.1|/0/glucose-6-phosphate 1-dehydrogenase [Ovis aries]
gnl_UG_Oar_S52762533	1923	684	0.5687	692.164	K11849|1|2e-10|66.6|acs:100555596|ubiquitin carboxyl-terminal hydrolase 25/28 [EC:3.1.2.15];K06478|2|3e-07|55.5|acs:100563672|protein tyrosine phosphatase, receptor type, C [EC:3.1.3.48]	-	-	-	gi|440902851|gb|ELR53589.1|/6.75041e-63/hypothetical protein M91_10569, partial [Bos grunniens mutus]
gnl_UG_Oar_S53280176	1901	905	0.6199	517.153	K11300|1|2e-15|83.6|ssc:100524500|high-mobility group nucleosome-binding domain-containing protein 2;K11302|2|8e-12|71.6|ssc:100157353|high-mobility group nucleosome-binding domain-containing protein 4	-	-	-	gi|119573509|gb|EAW53124.1|/9.31098e-25/hCG2040565 [Homo sapiens]
gnl_UG_Oar_S52824545	1897	553	0.7468	844.555	-	-	-	-	-
gnl_UG_Oar_S34917173	1894	892	0.9215	522.758	K03248|1|5e-144|510|mcc:714726|translation initiation factor 3 subunit G	GO:0043234//protein complex;GO:0043231//intracellular membrane-bounded organelle;GO:0044444//cytoplasmic part	GO:0008135//translation factor activity, nucleic acid binding;GO:0036094//small molecule binding	GO:0006412//translation	gi|3264859|gb|AAC78728.1|/3.68873e-143/translation initiation factor eIF3 p44 subunit [Homo sapiens]
gnl_UG_Oar_S34905597	1876	864	0.9225	534.57	K04550|1|3e-159|561|bta:533894|low density lipoprotein-related protein 1 (alpha-2-macroglobulin receptor)	-	GO:0005515//protein binding	GO:0033036;GO:0044763;GO:0032879//regulation of localization;GO:0071702;GO:0044765;GO:0050794//regulation of cellular process	gi|470625014|ref|XP_004319899.1|/2.25796e-158/PREDICTED: LOW QUALITY PROTEIN: prolow-density lipoprotein receptor-related protein 1 [Tursiops truncatus]
gnl_UG_Oar_S34918401	1866	470	0.817	977.461	K02975|1|2e-31|91.3|mdo:100616922|small subunit ribosomal protein S25e	GO:0031981//nuclear lumen;GO:0015935//small ribosomal subunit	GO:0005198//structural molecule activity;GO:0003676//nucleic acid binding	GO:0006412//translation;GO:0022618//ribonucleoprotein complex assembly;GO:0000956//nuclear-transcribed mRNA catabolic process;GO:0019080;GO:0006613//cotranslational protein targeting to membrane	gi|167427222|gb|ABZ80203.1|/1.84892e-31/ribosomal protein S25 (predicted) [Callithrix jacchus]
gnl_UG_Oar_S31571982	1850	646	0.9985	705.058	-	GO:0031981//nuclear lumen;GO:0044459//plasma membrane part;GO:0044444//cytoplasmic part	GO:0019843//rRNA binding	GO:0006360//transcription from RNA polymerase I promoter	gi|440903237|gb|ELR53924.1|/1.07629e-96/Polymerase I and transcript release factor [Bos grunniens mutus]
gnl_UG_Oar_S52457690	1844	846	0.9941	536.631	K08548|1|3e-160|564|ecb:100146166|COUP transcription factor 2	GO:0043231//intracellular membrane-bounded organelle	GO:0003712//transcription cofactor activity;GO:0038023//signaling receptor activity;GO:0042802//identical protein binding;GO:0003677//DNA binding;GO:0005501//retinoid binding;GO:0046914//transition metal ion binding;GO:0000981//sequence-specific DNA binding RNA polymerase II transcription factor activity	GO:0001935//endothelial cell proliferation;GO:0000079//regulation of cyclin-dependent protein kinase activity;GO:0007420//brain development;GO:0060706//cell differentiation involved in embryonic placenta development;GO:0014706//striated muscle tissue development;GO:0060838//lymphatic endothelial cell fate commitment;GO:0019953//sexual reproduction;GO:0010594//regulation of endothelial cell migrat…	gi|242247451|ref|NP_001156015.1|/8.87339e-160/COUP transcription factor 2 [Ovis aries]
gnl_UG_Oar_S34895375	1832	915	0.9169	492.935	K00128|1|3e-88|325|bta:508629|aldehyde dehydrogenase (NAD+) [EC:1.2.1.3]	GO:0044429//mitochondrial part	GO:0043168;GO:0016620//oxidoreductase activity, acting on the aldehyde or oxo group of donors, NAD or NADP as acceptor;GO:0005515//protein binding	GO:0043627//response to estrogen stimulus;GO:0006915//apoptotic process;GO:0070542//response to fatty acid;GO:0006067//ethanol metabolic process;GO:0002237//response to molecule of bacterial origin;GO:0006950//response to stress	gi|426247370|ref|XP_004017459.1|/7.87467e-88/PREDICTED: aldehyde dehydrogenase, mitochondrial isoform 2 [Ovis aries]
gnl_UG_Oar_S31575821	1831	687	0.9956	656.171	K07375|1|1e-13|77.0|cfa:100855815|tubulin beta	-	-	-	gi|471417858|ref|XP_004390436.1|/8.36744e-13/PREDICTED: tubulin beta chain isoform 1 [Trichechus manatus latirostris]
gnl_UG_Oar_S52457628	1824	1344	0.9963	334.127	-	GO:0032991//macromolecular complex;GO:0042995//cell projection;GO:0044444//cytoplasmic part	GO:0008047//enzyme activator activity;GO:0005092//GDP-dissociation inhibitor activity;GO:0017016//Ras GTPase binding;GO:0036094//small molecule binding	GO:0043087//regulation of GTPase activity;GO:0007409//axonogenesis;GO:0007264//small GTPase mediated signal transduction;GO:0010038//response to metal ion;GO:0045184//establishment of protein localization	gi|440892745|gb|ELR45814.1|/0/Rab GDP dissociation inhibitor alpha, partial [Bos grunniens mutus]
gnl_UG_Oar_S34966199	1820	899	0.861	498.422	K00873|1|1e-133|440|bta:512571|pyruvate kinase [EC:2.7.1.40]	GO:0043231//intracellular membrane-bounded organelle;GO:0016020//membrane	GO:0031420;GO:0016301//kinase activity	GO:0006796//phosphate-containing compound metabolic process;GO:0008219//cell death;GO:0006007//glucose catabolic process	gi|426232638|ref|XP_004010328.1|/5.4393e-133/PREDICTED: pyruvate kinase isozymes M1/M2 isoform 1 [Ovis aries]
gnl_UG_Oar_S34957881	1817	905	0.9481	494.301	K10104|1|3e-40|150|mdo:100019669|ficolin	GO:0043205//fibril	-	GO:0022610	gi|123858762|ref|NP_001073686.1|/6.61391e-108/microfibril-associated glycoprotein 4 precursor [Bos taurus]
gnl_UG_Oar_S34880892	1809	887	0.3754	502.112	K03283|1|5e-140|497|xla:100037033|heat shock 70kDa protein 1/8	GO:0031981//nuclear lumen;GO:0044297//cell body;GO:0048770;GO:0043234//protein complex;GO:0042995//cell projection;GO:0030136//clathrin-coated vesicle;GO:0030529//ribonucleoprotein complex	GO:0032550;GO:0005515//protein binding;GO:0016887//ATPase activity	GO:0006351//transcription, DNA-dependent;GO:0050896//response to stimulus;GO:0006396//RNA processing;GO:0009154;GO:0051084//'de novo' posttranslational protein folding;GO:0007049//cell cycle	gi|426244714|ref|XP_004023350.1|/4.20955e-139/PREDICTED: LOW QUALITY PROTEIN: heat shock cognate 71 kDa protein [Ovis aries]
gnl_UG_Oar_S34968540	1809	827	0.5054	538.541	K05692|1|2e-17|89.7|ptr:746570|actin beta/gamma 1;K13157|2|5e-13|75.5|mdo:100032985|U11/U12 small nuclear ribonucleoprotein 65 kDa protein	-	-	-	gi|296473176|tpg|DAA15291.1|/7.02841e-67/TPA: hypothetical protein BOS_23236 [Bos taurus]
gnl_UG_Oar_S31571202	1806	813	0.524	546.906	K02973|1|4e-67|254|acs:100560228|small subunit ribosomal protein S23e	GO:0015935//small ribosomal subunit	GO:0005488//binding;GO:0005198//structural molecule activity	GO:0006412//translation;GO:0019080;GO:0000956//nuclear-transcribed mRNA catabolic process;GO:0006613//cotranslational protein targeting to membrane	gi|296482383|tpg|DAA24498.1|/1.3992e-66/TPA: ribosomal protein S23-like [Bos taurus]
gnl_UG_Oar_S53279570	1801	899	0.9833	493.219	K13250|1|1e-96|353|bta:506530|translocon-associated protein subunit beta	GO:0031090//organelle membrane;GO:0043231//intracellular membrane-bounded organelle;GO:0031224//intrinsic to membrane	-	GO:0019538//protein metabolic process;GO:0006613//cotranslational protein targeting to membrane;GO:0010467//gene expression	gi|426216808|ref|XP_004002649.1|/9.96253e-96/PREDICTED: translocon-associated protein subunit beta isoform 1 [Ovis aries]
gnl_UG_Oar_S47502638	1789	455	0.9516	968.02	K01689|1|2e-08|58.5|xla:100037034|enolase [EC:4.2.1.11]	-	-	-	gi|426239776|ref|XP_004013795.1|/7.23646e-08/PREDICTED: alpha-enolase isoform 2 [Ovis aries]
gnl_UG_Oar_S34965715	1785	863	0.8343	509.229	K12385|1|3e-31|135|isc:IscW_ISCW020300|Niemann-Pick C1 protein	GO:0005856//cytoskeleton;GO:0044421//extracellular region part;GO:0043231//intracellular membrane-bounded organelle	GO:0005488//binding	-	gi|301765031|ref|XP_002917905.1|/9.48595e-109/PREDICTED: nucleobindin-1-like [Ailuropoda melanoleuca]
gnl_UG_Oar_S52848831	1784	632	0.712	694.966	K02973|1|1e-46|186|pon:100433864|small subunit ribosomal protein S23e	GO:0015935//small ribosomal subunit	GO:0005488//binding;GO:0005198//structural molecule activity	GO:0006412//translation;GO:0019080;GO:0000956//nuclear-transcribed mRNA catabolic process;GO:0006613//cotranslational protein targeting to membrane	gi|281350307|gb|EFB25891.1|/1.4864e-47/hypothetical protein PANDA_004337 [Ailuropoda melanoleuca]
gnl_UG_Oar_S34915703	1775	830	0.5735	526.509	-	GO:0043234//protein complex;GO:0031981//nuclear lumen;GO:0005770//late endosome;GO:0044421//extracellular region part	GO:0046872//metal ion binding;GO:0005515//protein binding	GO:0051707//response to other organism;GO:0006915//apoptotic process;GO:0006875//cellular metal ion homeostasis;GO:0007398//ectoderm development;GO:0070838//divalent metal ion transport	gi|350535835|ref|NP_001232216.1|/7.32232e-77/putative growth-related translationally controlled tumor protein [Taeniopygia guttata]
gnl_UG_Oar_S47736781	1770	2743	0.9759	158.867	K07515|1|0.0|1322|bta:281810|enoyl-CoA hydratase / long-chain 3-hydroxyacyl-CoA dehydrogenase [EC:4.2.1.17 1.1.1.211]	GO:0031981//nuclear lumen;GO:0019866//organelle inner membrane;GO:0005759//mitochondrial matrix	GO:0043168;GO:0003988//acetyl-CoA C-acyltransferase activity;GO:0016616//oxidoreductase activity, acting on the CH-OH group of donors, NAD or NADP as acceptor;GO:0005515//protein binding;GO:0000166//nucleotide binding;GO:0048037//cofactor binding;GO:0016836//hydro-lyase activity	GO:0009062//fatty acid catabolic process;GO:0043434//response to peptide hormone stimulus;GO:0032048//cardiolipin metabolic process	gi|211063449|ref|NP_001129962.1|/0/trifunctional enzyme subunit alpha, mitochondrial [Ovis aries]
gnl_UG_Oar_S52754719	1762	420	0.9405	1032.86	K03283|1|5e-59|226|xla:100037033|heat shock 70kDa protein 1/8	GO:0031981//nuclear lumen;GO:0044297//cell body;GO:0048770;GO:0043234//protein complex;GO:0042995//cell projection;GO:0030136//clathrin-coated vesicle;GO:0030529//ribonucleoprotein complex	GO:0032550;GO:0005515//protein binding;GO:0016887//ATPase activity	GO:0006351//transcription, DNA-dependent;GO:0050896//response to stimulus;GO:0006396//RNA processing;GO:0009154;GO:0051084//'de novo' posttranslational protein folding;GO:0007049//cell cycle	gi|402895601|ref|XP_003910909.1|/6.52713e-61/PREDICTED: heat shock cognate 71 kDa protein [Papio anubis]
gnl_UG_Oar_S43005538	1761	1240	0.725	349.642	K12886|1|2e-115|416|ssc:100622191|heterogeneous nuclear ribonucleoprotein K	GO:0031981//nuclear lumen;GO:0000785//chromatin;GO:0005681//spliceosomal complex	GO:0000982//RNA polymerase II core promoter proximal region sequence-specific DNA binding transcription factor activity;GO:0000977//RNA polymerase II regulatory region sequence-specific DNA binding;GO:0043566//structure-specific DNA binding	GO:0010984;GO:0006898//receptor-mediated endocytosis;GO:0006915//apoptotic process;GO:0007154//cell communication;GO:0000377;GO:0045944//positive regulation of transcription from RNA polymerase II promoter;GO:0010870//positive regulation of receptor biosynthetic process	gi|440905354|gb|ELR55741.1|/1.57843e-114/Heterogeneous nuclear ribonucleoprotein K [Bos grunniens mutus]
gnl_UG_Oar_S34893231	1761	906	0.8841	478.538	K00016|1|1e-108|393|bta:281275|L-lactate dehydrogenase [EC:1.1.1.27]	GO:0043231//intracellular membrane-bounded organelle;GO:0044444//cytoplasmic part	GO:0004457//lactate dehydrogenase activity;GO:0019899//enzyme binding;GO:0000166//nucleotide binding	GO:0006007//glucose catabolic process;GO:0032787//monocarboxylic acid metabolic process;GO:0046496//nicotinamide nucleotide metabolic process	gi|426225374|ref|XP_004006841.1|/1.36432e-108/PREDICTED: L-lactate dehydrogenase B chain isoform 1 [Ovis aries]
gnl_UG_Oar_S34880875	1758	854	0.8314	506.812	K09228|1|7e-17|88.2|bta:520684|KRAB domain-containing zinc finger protein	-	-	-	gi|426241231|ref|XP_004014495.1|/8.34208e-73/PREDICTED: UPF0549 protein C20orf43 homolog [Ovis aries]
gnl_UG_Oar_S31572094	1749	833	0.9976	516.928	-	-	-	-	gi|440903071|gb|ELR53778.1|/1.62268e-33/Adipocyte enhancer-binding protein 1, partial [Bos grunniens mutus]
gnl_UG_Oar_S34982317	1732	367	0.9864	1161.9	K02971|1|1e-41|167|ssc:100037996|small subunit ribosomal protein S21e	-	-	-	gi|4506699|ref|NP_001015.1|/1.30867e-40/40S ribosomal protein S21 [Homo sapiens]
gnl_UG_Oar_S41350313	1732	2103	0.9905	202.766	K03853|1|0.0|1362|bta:281662|calpain-2 [EC:3.4.22.53]	GO:0043231//intracellular membrane-bounded organelle;GO:0044427//chromosomal part;GO:0016020//membrane	GO:0046872//metal ion binding;GO:0004197//cysteine-type endopeptidase activity;GO:0046983//protein dimerization activity	GO:0000768//syncytium formation by plasma membrane fusion;GO:0016485//protein processing;GO:0001701//in utero embryonic development;GO:0006950//response to stress	gi|163914410|ref|NP_001106288.1|/0/calpain-2 catalytic subunit [Ovis aries]
gnl_UG_Oar_S43096977	1731	794	0.5441	536.738	-	-	-	-	-
gnl_UG_Oar_S43003355	1714	1265	0.487	333.584	K13126|1|2e-167|589|ecb:100056021|polyadenylate-binding protein	GO:0035770//ribonucleoprotein granule;GO:0005681//spliceosomal complex;GO:0044444//cytoplasmic part	GO:0090079;GO:0005515//protein binding;GO:0003729//mRNA binding	GO:0000184//nuclear-transcribed mRNA catabolic process, nonsense-mediated decay;GO:0006412//translation;GO:0000288//nuclear-transcribed mRNA catabolic process, deadenylation-dependent decay;GO:0043488//regulation of mRNA stability;GO:0031124//mRNA 3'-end processing;GO:0000377	gi|470643973|ref|XP_004326404.1|/1.39966e-166/PREDICTED: polyadenylate-binding protein 1-like isoform 3 [Tursiops truncatus]
gnl_UG_Oar_S34959543	1710	857	0.951	491.248	K01415|1|6e-165|580|ssc:397446|endothelin-converting enzyme [EC:3.4.24.71]	GO:0030141//secretory granule;GO:0009986//cell surface;GO:0031224//intrinsic to membrane;GO:0005768//endosome	GO:0004175//endopeptidase activity;GO:0042802//identical protein binding;GO:0043169//cation binding	GO:0007186//G-protein coupled receptor signaling pathway;GO:0007423//sensory organ development;GO:0001881//receptor recycling;GO:0012501//programmed cell death;GO:0030326//embryonic limb morphogenesis;GO:0043009//chordate embryonic development;GO:0016485//protein processing;GO:0034754;GO:0010813//neuropeptide catabolic process;GO:0002002//regulation of angiotensin levels in blood	gi|426222016|ref|XP_004005201.1|/2.22385e-166/PREDICTED: endothelin-converting enzyme 1 isoform 1 [Ovis aries]
gnl_UG_Oar_S20554004	1707	857	0.9498	490.386	K05500|1|7e-121|433|bta:281254|inhibin, alpha	GO:0043511	GO:0005102//receptor binding	GO:0020027//hemoglobin metabolic process;GO:0008283//cell proliferation;GO:0012502//induction of programmed cell death;GO:0007049//cell cycle	gi|585305|sp|P38440.1|INHA_SHEEP/3.04068e-123/RecName: Full=Inhibin alpha chain; Flags: Precursor
gnl_UG_Oar_S52866924	1699	552	0.8696	757.774	K02920|1|6e-48|190|bta:768327|large subunit ribosomal protein L36e	GO:0031981//nuclear lumen;GO:0015934//large ribosomal subunit	GO:0005198//structural molecule activity	GO:0006412//translation;GO:0019080;GO:0000956//nuclear-transcribed mRNA catabolic process;GO:0006613//cotranslational protein targeting to membrane	gi|466045801|ref|XP_004277297.1|/4.45753e-53/PREDICTED: 60S ribosomal protein L36 isoform 1 [Orcinus orca]
gnl_UG_Oar_S20553319	1689	1205	0.8365	345.087	K06752|1|2e-128|459|bta:506214|major histocompatibility complex, class II	GO:0005770//late endosome;GO:0005764//lysosome;GO:0031224//intrinsic to membrane;GO:0042611	-	GO:0019882//antigen processing and presentation	gi|165868|gb|AAA16793.1|/9.09915e-136/MHC Ovar-DR-alpha [Ovis aries]
gnl_UG_Oar_S34934033	1688	900	0.93	461.759	K07857|1|8e-91|333|ptr:100612435|Ras homolog gene family, member C	GO:0032155;GO:0043231//intracellular membrane-bounded organelle;GO:0044444//cytoplasmic part;GO:0001726//ruffle;GO:0016020//membrane	GO:0060089;GO:0017111//nucleoside-triphosphatase activity;GO:0032550	GO:0032989;GO:0014706//striated muscle tissue development;GO:0033687//osteoblast proliferation;GO:0001503//ossification;GO:0009154;GO:0006935//chemotaxis;GO:0007264//small GTPase mediated signal transduction;GO:0000910//cytokinesis;GO:0031589//cell-substrate adhesion;GO:0009968//negative regulation of signal transduction;GO:0031334//positive regulation of protein complex assembly;GO:0030518//intr…	gi|187469713|gb|AAI66849.1|/6.29207e-90/Ras homolog gene family, member C [Rattus norvegicus]
gnl_UG_Oar_S34982989	1677	754	0.9284	547.58	K04449|1|8e-54|210|bta:517192|transcription factor jun-D	GO:0032991//macromolecular complex;GO:0043231//intracellular membrane-bounded organelle;GO:0044427//chromosomal part	GO:0005102//receptor binding;GO:0001071//nucleic acid binding transcription factor activity;GO:0046983//protein dimerization activity;GO:0000975//regulatory region DNA binding;GO:0043566//structure-specific DNA binding	GO:0048511//rhythmic process;GO:0009605//response to external stimulus;GO:0001649//osteoblast differentiation;GO:0006366//transcription from RNA polymerase II promoter;GO:0051592//response to calcium ion;GO:0044767;GO:0009314//response to radiation;GO:0002237//response to molecule of bacterial origin;GO:0009725//response to hormone stimulus	gi|390478748|ref|XP_003735573.1|/1.77905e-53/PREDICTED: LOW QUALITY PROTEIN: uncharacterized protein KIAA1683-like [Callithrix jacchus]
gnl_UG_Oar_S34884083	1671	910	0.9549	452.086	K09560|1|4e-121|434|ecb:100055503|suppressor of tumorigenicity protein 13	-	-	GO:0050896//response to stimulus	gi|149743058|ref|XP_001502320.1|/3.48178e-120/PREDICTED: hsc70-interacting protein-like [Equus caballus]
gnl_UG_Oar_S20553968	1669	1953	0.9846	210.397	K00033|1|0.0|925|bta:514939|6-phosphogluconate dehydrogenase [EC:1.1.1.44]	GO:0044444//cytoplasmic part	GO:0016616//oxidoreductase activity, acting on the CH-OH group of donors, NAD or NADP as acceptor;GO:0000166//nucleotide binding;GO:0048037//cofactor binding	GO:0019520;GO:0006098//pentose-phosphate shunt;GO:0019321//pentose metabolic process	gi|157833476|pdb|1PGN|A/0/Chain A, Crystallographic Study Of Coenzyme, Coenzyme Analogue And Substrate Binding In 6-Phosphogluconate Dehydrogenase: Implications For Nadp Specificity And The Enzyme Mechanism
gnl_UG_Oar_S42539447	1656	1115	0.7525	365.655	K03260|1|4e-131|468|ecb:100071378|translation initiation factor 4G	GO:0043234//protein complex;GO:0044444//cytoplasmic part	GO:0008135//translation factor activity, nucleic acid binding	GO:0006413//translational initiation;GO:0022402//cell cycle process;GO:0016265//death;GO:0007166//cell surface receptor signaling pathway	gi|55728528|emb|CAH91006.1|/4.6198e-131/hypothetical protein [Pongo abelii]
gnl_UG_Oar_S31559209	1653	680	0.9309	598.48	K11275|1|9e-37|153|ssc:100516295|histone H1/5	GO:0000785//chromatin;GO:0043231//intracellular membrane-bounded organelle	GO:0003676//nucleic acid binding	GO:0034728//nucleosome organization	gi|471355688|ref|XP_004368447.1|/6.89367e-36/PREDICTED: histone H1x-like [Trichechus manatus latirostris]
gnl_UG_Oar_S34925724	1651	847	0.1983	479.898	K02981|1|2e-106|233|rno:688473|small subunit ribosomal protein S2e	GO:0031981//nuclear lumen;GO:0015935//small ribosomal subunit	GO:0019838//growth factor binding;GO:0005198//structural molecule activity;GO:0003676//nucleic acid binding	GO:0006413//translational initiation;GO:0000956//nuclear-transcribed mRNA catabolic process;GO:0019080;GO:0070670//response to interleukin-4;GO:0006613//cotranslational protein targeting to membrane	gi|440913409|gb|ELR62859.1|/5.73637e-110/40S ribosomal protein S2 [Bos grunniens mutus]
gnl_UG_Oar_S20553109	1630	1500	0.9747	267.536	K06751|1|9e-36|152|oaa:100078585|major histocompatibility complex, class I	GO:0042611	-	GO:0002376//immune system process	gi|183979995|ref|NP_001116875.1|/0/igG receptor FcRn large subunit p51 precursor [Ovis aries]
gnl_UG_Oar_S43095801	1629	618	0.7848	648.96	-	-	-	-	gi|344257967|gb|EGW14071.1|/9.8774e-15/hypothetical protein I79_021320 [Cricetulus griseus]
gnl_UG_Oar_S28584039	1622	549	0.9035	727.384	K08023|1|3e-32|138|ecb:100070522|latent transforming growth factor beta binding protein	-	-	-	gi|426227186|ref|XP_004007703.1|/2.07562e-112/PREDICTED: fibulin-1 [Ovis aries]
gnl_UG_Oar_S52788825	1622	700	0.3243	570.477	K02951|1|7e-48|190|oaa:100075031|small subunit ribosomal protein S12e	GO:0015935//small ribosomal subunit	GO:0005198//structural molecule activity	GO:0006412//translation;GO:0019080;GO:0000956//nuclear-transcribed mRNA catabolic process;GO:0006613//cotranslational protein targeting to membrane	gi|73696562|gb|AAZ81002.1|/2.70593e-46/ribosomal protein S12 [Macaca mulatta]
gnl_UG_Oar_S53111495	1621	1350	0.9978	295.621	K03158|1|0.0|808|bta:282527|tumor necrosis factor receptor superfamily member 1A	GO:0012505//endomembrane system;GO:0016021//integral to membrane;GO:0044421//extracellular region part	GO:0005035//death receptor activity;GO:0005515//protein binding	GO:0006954//inflammatory response;GO:0051704;GO:0042508//tyrosine phosphorylation of Stat1 protein;GO:0048519//negative regulation of biological process;GO:0009612//response to mechanical stimulus;GO:1901700;GO:0044707;GO:0019221//cytokine-mediated signaling pathway;GO:0006692;GO:0048518;GO:0006366//transcription from RNA polymerase II promoter;GO:0007249//I-kappaB kinase/NF-kappaB cascade;GO:005…	gi|261244944|ref|NP_001159657.1|/0/tumor necrosis factor receptor superfamily member 1A precursor [Ovis aries]
gnl_UG_Oar_S52786362	1614	435	0.3402	913.482	K02976|1|5e-44|176|ecb:100034009|small subunit ribosomal protein S26e	GO:0015935//small ribosomal subunit	GO:0005198//structural molecule activity;GO:0003723//RNA binding	GO:0006412//translation;GO:0000956//nuclear-transcribed mRNA catabolic process;GO:0019080;GO:0008380//RNA splicing;GO:0006613//cotranslational protein targeting to membrane	gi|296490605|tpg|DAA32718.1|/9.59942e-44/TPA: ribosomal protein S26-like [Bos taurus]
gnl_UG_Oar_S34908478	1598	829	0.8866	474.578	-	-	-	-	-
gnl_UG_Oar_S52850650	1588	600	0.915	651.606	-	-	-	-	-
gnl_UG_Oar_S34894481	1586	714	0.9104	546.878	-	-	-	-	gi|403281326|ref|XP_003932142.1|/9.64405e-07/PREDICTED: cyclin-I-like [Saimiri boliviensis boliviensis]
gnl_UG_Oar_S34965305	1578	882	0.907	440.478	-	GO:0043005//neuron projection;GO:0044297//cell body;GO:0034399//nuclear periphery;GO:0005819//spindle	GO:0004673//protein histidine kinase activity;GO:0015631//tubulin binding	GO:0040001//establishment of mitotic spindle localization;GO:0030855//epithelial cell differentiation	gi|426245053|ref|XP_004016329.1|/2.49297e-83/PREDICTED: LOW QUALITY PROTEIN: nuclear mitotic apparatus protein 1 [Ovis aries]
gnl_UG_Oar_S53280550	1575	949	0.9937	408.601	-	GO:0031224//intrinsic to membrane;GO:0043231//intracellular membrane-bounded organelle;GO:0019866//organelle inner membrane	GO:0005488//binding	GO:0006915//apoptotic process;GO:0016044//cellular membrane organization;GO:0051234//establishment of localization;GO:0007165//signal transduction	gi|431916810|gb|ELK16570.1|/2.58851e-129/Mitochondrial carrier like protein 1 [Pteropus alecto]
gnl_UG_Oar_S34960642	1572	891	0.4725	434.371	K03283|1|6e-107|344|ecb:100051595|heat shock 70kDa protein 1/8	-	-	-	gi|344239168|gb|EGV95271.1|/9.83143e-115/Heat shock 70 kDa protein 1A/1B [Cricetulus griseus]
gnl_UG_Oar_S40979213	1570	1477	0.9709	261.701	K03494|1|0.0|647|bta:404163|beta-galactoside alpha-2,3-sialyltransferase (sialyltransferase 4C) [EC:2.4.99.4]	GO:0031228//intrinsic to Golgi membrane	GO:0008373//sialyltransferase activity	GO:0006024//glycosaminoglycan biosynthetic process;GO:0006790//sulfur compound metabolic process;GO:0006493//protein O-linked glycosylation;GO:0006487//protein N-linked glycosylation	gi|163914412|ref|NP_001106289.1|/0/CMP-N-acetylneuraminate-beta-galactosamide-alpha-2,3-sialyltransferase 4 precursor [Ovis aries]
gnl_UG_Oar_S34897713	1569	738	0.5244	523.422	K03767|1|2e-79|254|gga:776282|peptidyl-prolyl cis-trans isomerase A (cyclophilin A) [EC:5.2.1.8]	-	-	GO:0044267//cellular protein metabolic process	gi|402883382|ref|XP_003905197.1|/4.80298e-84/PREDICTED: peptidyl-prolyl cis-trans isomerase A-like, partial [Papio anubis]
gnl_UG_Oar_S53279427	1569	902	0.9978	428.254	K13214|1|3e-155|548|bta:615175|non-POU domain-containing octamer-binding protein	GO:0016604//nuclear body;GO:0034399//nuclear periphery	GO:0003676//nucleic acid binding;GO:0005515//protein binding;GO:0036094//small molecule binding	GO:0006396//RNA processing;GO:0006259//DNA metabolic process;GO:0033554//cellular response to stress;GO:0006351//transcription, DNA-dependent	gi|114053303|ref|NP_001040019.1|/2.1228e-154/non-POU domain-containing octamer-binding protein [Bos taurus]
gnl_UG_Oar_S34912901	1568	684	0.2851	564.385	K02998|1|6e-107|282|xla:100037080|small subunit ribosomal protein SAe	-	-	-	gi|402879852|ref|XP_003903540.1|/4.71763e-106/PREDICTED: 40S ribosomal protein SA-like [Papio anubis]
gnl_UG_Oar_S34880806	1567	837	0.9809	460.924	K14806|1|4e-81|301|bta:507640|ATP-dependent RNA helicase DDX31/DBP7 [EC:3.6.4.13]	-	GO:0003676//nucleic acid binding;GO:0042623//ATPase activity, coupled	-	gi|296482028|tpg|DAA24143.1|/1.05146e-80/TPA: DEAD (Asp-Glu-Ala-Asp) box polypeptide 31 [Bos taurus]
gnl_UG_Oar_S53279481	1566	932	0.9292	413.677	K06535|1|8e-137|486|bta:508716|basigin	GO:0001669//acrosomal vesicle;GO:0048770;GO:0016020//membrane	GO:0048029//monosaccharide binding	-	gi|426229463|ref|XP_004008810.1|/3.48609e-139/PREDICTED: basigin [Ovis aries]
gnl_UG_Oar_S34891070	1561	871	0.7555	441.235	-	-	-	-	-
gnl_UG_Oar_S52795145	1548	649	0.4376	587.235	K02128|1|5e-44|177|bta:337887|F-type H+-transporting ATPase subunit c [EC:3.6.3.14]	GO:0044425//membrane part;GO:0044424//intracellular part	-	GO:0015992//proton transport	gi|440900671|gb|ELR51750.1|/1.40727e-46/ATP synthase lipid-binding protein, mitochondrial, partial [Bos grunniens mutus]
gnl_UG_Oar_S53280186	1547	868	0.9988	438.789	K13525|1|4e-127|454|ptr:747490|transitional endoplasmic reticulum ATPase	GO:0031981//nuclear lumen;GO:0043234//protein complex;GO:0044444//cytoplasmic part;GO:0044427//chromosomal part	GO:0043130//ubiquitin binding;GO:0019902//phosphatase binding;GO:0017111//nucleoside-triphosphatase activity;GO:0032550	GO:0006915//apoptotic process;GO:0006301//postreplication repair;GO:0070841;GO:0016482//cytoplasmic transport;GO:0009154;GO:0032446//protein modification by small protein conjugation;GO:0006984//ER-nucleus signaling pathway;GO:0006886//intracellular protein transport;GO:0043161//proteasomal ubiquitin-dependent protein catabolic process;GO:0031331;GO:0051259//protein oligomerization;GO:0006487//pr…	gi|466017023|ref|XP_004271441.1|/2.99556e-126/PREDICTED: transitional endoplasmic reticulum ATPase [Orcinus orca]
gnl_UG_Oar_S31572060	1547	736	0.2269	517.485	K06236|1|1e-39|163|bta:282187|collagen, type I/II/III/V/XI, alpha	-	-	GO:0051716//cellular response to stimulus;GO:0001501//skeletal system development;GO:0016043//cellular component organization;GO:0009653//anatomical structure morphogenesis;GO:0048513//organ development;GO:0050794//regulation of cellular process;GO:0042221//response to chemical stimulus;GO:0044767	gi|426237753|ref|XP_004012822.1|/4.60675e-39/PREDICTED: LOW QUALITY PROTEIN: collagen alpha-1(I) chain [Ovis aries]
gnl_UG_Oar_S34981765	1542	717	0.9609	529.481	K06210|1|4e-75|276|mcc:715667|nicotinamide mononucleotide adenylyltransferase [EC:2.7.7.1 2.7.7.18]	GO:0044444//cytoplasmic part	GO:0005501//retinoid binding	GO:0001523//retinoid metabolic process;GO:0033273//response to vitamin;GO:0016102//diterpenoid biosynthetic process;GO:0051234//establishment of localization;GO:0002761//regulation of myeloid leukocyte differentiation	gi|297286772|ref|XP_001113466.2|/2.88128e-74/PREDICTED: hypothetical protein LOC715667 [Macaca mulatta]
gnl_UG_Oar_S31559645	1537	738	0.9973	512.747	K00432|1|2e-106|385|bta:281209|glutathione peroxidase [EC:1.11.1.9]	GO:0043231//intracellular membrane-bounded organelle;GO:0044444//cytoplasmic part	GO:0004601//peroxidase activity;GO:0061135;GO:0019904//protein domain specific binding	GO:0019725//cellular homeostasis;GO:0010468//regulation of gene expression;GO:0006639//acylglycerol metabolic process;GO:0002064//epithelial cell development;GO:0010035//response to inorganic substance;GO:0048871//multicellular organismal homeostasis;GO:0009608//response to symbiont;GO:0050954//sensory perception of mechanical stimulus;GO:0035914//skeletal muscle cell differentiation;GO:0002437//…	gi|426249547|ref|XP_004018511.1|/3.0262e-107/PREDICTED: LOW QUALITY PROTEIN: glutathione peroxidase 1 [Ovis aries]
gnl_UG_Oar_S53279653	1537	868	0.9965	435.953	K08117|1|6e-128|457|bta:785005|amyloid beta (A4) precursor-like protein 2	GO:0043231//intracellular membrane-bounded organelle;GO:0031224//intrinsic to membrane	GO:0005515//protein binding;GO:0003676//nucleic acid binding	GO:0071704;GO:0007166//cell surface receptor signaling pathway;GO:0065009;GO:0007610//behavior;GO:0007420//brain development;GO:0044238//primary metabolic process;GO:0051704	gi|426252354|ref|XP_004019879.1|/6.88989e-131/PREDICTED: amyloid-like protein 2 [Ovis aries]
gnl_UG_Oar_S20553777	1534	1826	0.9967	206.828	K00498|1|0.0|1016|bta:338048|cytochrome P450, family 11, subfamily A (cholesterol monooxygenase (side-chain-cleaving)) [EC:1.14.15.6]	GO:0005740//mitochondrial envelope	GO:0046906//tetrapyrrole binding;GO:0046914//transition metal ion binding;GO:0008395//steroid hydroxylase activity	GO:0016125//sterol metabolic process;GO:0006694//steroid biosynthetic process	gi|148226937|ref|NP_001087258.1|/0/cholesterol side-chain cleavage enzyme, mitochondrial precursor [Ovis aries]
gnl_UG_Oar_S43003584	1533	1135	0.2247	332.531	K00799|1|4e-41|169|bta:615507|glutathione S-transferase [EC:2.5.1.18]	GO:0044424//intracellular part	GO:0042802//identical protein binding;GO:0016765//transferase activity, transferring alkyl or aryl (other than methyl) groups	GO:0006790//sulfur compound metabolic process;GO:0048545//response to steroid hormone stimulus	gi|440909669|gb|ELR59554.1|/2.94794e-40/Glutathione S-transferase Mu 5 [Bos grunniens mutus]
gnl_UG_Oar_S43003045	1528	1284	0.7118	292.984	K09487|1|2e-145|516|bta:282646|heat shock protein 90kDa beta	GO:0044432//endoplasmic reticulum part;GO:0048770;GO:0031090//organelle membrane;GO:0005886//plasma membrane	GO:0032550;GO:0003676//nucleic acid binding;GO:0046872//metal ion binding;GO:0070325//lipoprotein particle receptor binding;GO:0019902//phosphatase binding	GO:0043161//proteasomal ubiquitin-dependent protein catabolic process;GO:0006874//cellular calcium ion homeostasis;GO:0033198//response to ATP;GO:0010921//regulation of phosphatase activity;GO:0006915//apoptotic process;GO:0007015//actin filament organization;GO:0045184//establishment of protein localization;GO:0006952//defense response;GO:0030968//endoplasmic reticulum unfolded protein response	gi|426225145|ref|XP_004006728.1|/6.90126e-145/PREDICTED: endoplasmin [Ovis aries]
gnl_UG_Oar_S34955231	1523	757	0.9577	495.324	-	-	-	-	gi|119577835|gb|EAW57431.1|/1.0603e-11/hCG1995949 [Homo sapiens]
gnl_UG_Oar_S41674756	1522	2596	0.9499	144.343	K00507|1|6e-179|628|bta:617419|stearoyl-CoA desaturase (delta-9 desaturase) [EC:1.14.19.1]	GO:0031090//organelle membrane;GO:0043231//intracellular membrane-bounded organelle;GO:0031224//intrinsic to membrane	GO:0046914//transition metal ion binding;GO:0016215	GO:0006631//fatty acid metabolic process	gi|163914406|ref|NP_001106286.1|/2.71772e-179/stearoyl-CoA desaturase 5 [Ovis aries]
gnl_UG_Oar_S34999915	1520	593	0.8398	631.065	K06826|1|2e-06|52.8|dre:373088|nidogen (entactin);K04659|4|5e-06|51.2|mdo:100016186|thrombospondin	GO:0005578//proteinaceous extracellular matrix	GO:0008047//enzyme activator activity;GO:0005198//structural molecule activity	GO:0043062//extracellular structure organization;GO:0007275//multicellular organismal development;GO:0022415	gi|466057370|ref|XP_004279635.1|/1.21871e-90/PREDICTED: fibulin-1 [Orcinus orca]
gnl_UG_Oar_S48803411	1519	936	0.9904	399.547	K03115|1|9e-120|430|mdo:100025065|casein kinase II subunit beta	GO:0016020//membrane;GO:0043231//intracellular membrane-bounded organelle;GO:0043234//protein complex;GO:0044444//cytoplasmic part	GO:0019207//kinase regulator activity;GO:0005515//protein binding;GO:0004672//protein kinase activity;GO:0043169//cation binding	GO:0001934//positive regulation of protein phosphorylation;GO:0007243//intracellular protein kinase cascade;GO:0016055//Wnt receptor signaling pathway;GO:0006461//protein complex assembly;GO:0008283//cell proliferation;GO:0003159;GO:0019221//cytokine-mediated signaling pathway;GO:0010596//negative regulation of endothelial cell migration;GO:0006935//chemotaxis;GO:0051098//regulation of binding;GO…	gi|471418618|ref|XP_004390805.1|/6.87355e-119/PREDICTED: casein kinase II subunit beta isoform 1 [Trichechus manatus latirostris]
gnl_UG_Oar_S53280400	1518	953	0.9969	392.161	K02133|1|3e-164|578|bta:327675|F-type H+-transporting ATPase subunit beta [EC:3.6.3.14]	GO:0033178//proton-transporting two-sector ATPase complex, catalytic domain;GO:0005759//mitochondrial matrix;GO:0005743//mitochondrial inner membrane	GO:0042287//MHC protein binding;GO:0032550;GO:0019829//cation-transporting ATPase activity;GO:0043498//cell surface binding	GO:0015988//energy coupled proton transmembrane transport, against electrochemical gradient;GO:0006929//substrate-dependent cell migration;GO:0006754//ATP biosynthetic process;GO:0009154;GO:0030641//regulation of cellular pH;GO:0048646//anatomical structure formation involved in morphogenesis	gi|440899482|gb|ELR50779.1|/2.10938e-163/ATP synthase subunit beta, mitochondrial, partial [Bos grunniens mutus]
gnl_UG_Oar_S53278962	1512	928	0.986	401.134	-	GO:0044425//membrane part	-	GO:0006915//apoptotic process	gi|426224532|ref|XP_004006423.1|/1.67626e-93/PREDICTED: bax inhibitor 1 isoform 1 [Ovis aries]
gnl_UG_Oar_S34917572	1505	823	0.9964	450.217	K04659|1|2e-81|302|ecb:100057478|thrombospondin	GO:0009986//cell surface;GO:0005615//extracellular space;GO:0031091//platelet alpha granule	GO:0005102//receptor binding;GO:0005543//phospholipid binding;GO:0046872//metal ion binding;GO:0005539//glycosaminoglycan binding;GO:0032403//protein complex binding;GO:0071813//lipoprotein particle binding;GO:0043498//cell surface binding;GO:0001948//glycoprotein binding;GO:0019838//growth factor binding;GO:0005518//collagen binding	GO:0007179//transforming growth factor beta receptor signaling pathway;GO:0006954//inflammatory response;GO:0042108//positive regulation of cytokine biosynthetic process;GO:0001935//endothelial cell proliferation;GO:0032905;GO:0006915//apoptotic process;GO:0010595//positive regulation of endothelial cell migration;GO:0007507//heart development;GO:0030194//positive regulation of blood coagulation;…	gi|471392731|ref|XP_004380670.1|/1.32686e-80/PREDICTED: thrombospondin-1 [Trichechus manatus latirostris]
gnl_UG_Oar_S31573071	1496	711	0.9887	518.021	K03258|1|3e-15|82.4|dre:553214|translation initiation factor 4B	GO:0043234//protein complex;GO:0044444//cytoplasmic part	GO:0008135//translation factor activity, nucleic acid binding	GO:0006413//translational initiation;GO:0040007//growth;GO:0000003//reproduction	gi|39104480|dbj|BAC65476.3|/1.49047e-84/mKIAA0038 protein [Mus musculus]
gnl_UG_Oar_S21278928	1490	1209	0.9818	303.421	K11092|1|4e-08|59.7|nve:NEMVE_v1g236630|U2 small nuclear ribonucleoprotein A'	GO:0044444//cytoplasmic part;GO:0043231//intracellular membrane-bounded organelle	-	GO:0051169//nuclear transport	gi|62510485|sp|Q6A1I3.1|AN32B_SHEEP/2.14005e-76/RecName: Full=Acidic leucine-rich nuclear phosphoprotein 32 family member B; AltName: Full=Acidic protein rich in leucines; AltName: Full=Leucine-rich acidic nuclear protein; Short=LAN
gnl_UG_Oar_S20695303	1488	598	0.9498	612.615	K07253|1|8e-62|236|bta:280858|phenylpyruvate tautomerase [EC:5.3.2.1]	GO:0044424//intracellular part;GO:0044421//extracellular region part	GO:0005102//receptor binding;GO:0016863//intramolecular oxidoreductase activity, transposing C=C bonds;GO:0016862//intramolecular oxidoreductase activity, interconverting keto- and enol-groups	GO:0010467//gene expression;GO:0002901;GO:0002833;GO:0010737//protein kinase A signaling cascade;GO:0043405//regulation of MAP kinase activity;GO:0008284//positive regulation of cell proliferation;GO:0031324//negative regulation of cellular metabolic process;GO:0006952//defense response;GO:0050663//cytokine secretion;GO:0043410//positive regulation of MAPK cascade;GO:0051260//protein homooligomer…	gi|75812914|ref|NP_001028780.1|/5.98232e-61/macrophage migration inhibitory factor [Bos taurus]
gnl_UG_Oar_S34919540	1479	898	0.9866	405.487	K11299|1|6e-30|131|ssc:100625838|high-mobility group nucleosome-binding domain-containing protein 1	GO:0043231//intracellular membrane-bounded organelle;GO:0044427//chromosomal part	GO:0031490//chromatin DNA binding	-	gi|119630056|gb|EAX09651.1|/1.95335e-75/high-mobility group nucleosome binding domain 1, isoform CRA_b [Homo sapiens]
gnl_UG_Oar_S53280403	1474	934	0.6531	388.54	K06630|1|3e-127|454|ptr:470302|tyrosine 3-monooxygenase/tryptophan 5-monooxygenase activation protein	GO:0032991//macromolecular complex;GO:0044424//intracellular part	GO:0005515//protein binding	GO:0035556//intracellular signal transduction;GO:0044710;GO:0006351//transcription, DNA-dependent;GO:0006886//intracellular protein transport	gi|440897559|gb|ELR49215.1|/2.11985e-128/14-3-3 protein theta, partial [Bos grunniens mutus]
gnl_UG_Oar_S20544413	1473	792	0.9205	457.892	K15028|1|1e-123|442|ecb:100064307|translation initiation factor 3 subunit K	GO:0043234//protein complex;GO:0031981//nuclear lumen;GO:0044444//cytoplasmic part	GO:0043021//ribonucleoprotein complex binding;GO:0008135//translation factor activity, nucleic acid binding	GO:0006413//translational initiation	gi|148692149|gb|EDL24096.1|/2.6352e-123/eukaryotic translation initiation factor 3, subunit 12, isoform CRA_a [Mus musculus]
gnl_UG_Oar_S34970389	1473	901	0.9245	402.498	K04520|1|4e-67|255|ecb:100066294|amyloid beta (A4) protein	-	-	-	gi|471361756|ref|XP_004371440.1|/2.8441e-66/PREDICTED: LOW QUALITY PROTEIN: amyloid beta A4 protein [Trichechus manatus latirostris]
gnl_UG_Oar_S34983485	1471	297	0.9057	1219.39	K02929|1|2e-39|160|mdo:100619384|large subunit ribosomal protein L44e	GO:0015934//large ribosomal subunit	GO:0005198//structural molecule activity	GO:0033993//response to lipid;GO:0006412//translation;GO:0019080;GO:0000956//nuclear-transcribed mRNA catabolic process;GO:0006613//cotranslational protein targeting to membrane	gi|471379574|ref|XP_004377584.1|/1.59558e-38/PREDICTED: 60S ribosomal protein L36a [Trichechus manatus latirostris]
gnl_UG_Oar_S20553456	1465	1048	0.9723	344.161	K03990|1|0.0|665|bta:280677|complement component 3	GO:0031988//membrane-bounded vesicle;GO:0044421//extracellular region part	GO:0031714//C5a anaphylatoxin chemotactic receptor binding;GO:0061135	GO:0010883//regulation of lipid storage;GO:0001932//regulation of protein phosphorylation;GO:0032787//monocarboxylic acid metabolic process;GO:0019432//triglyceride biosynthetic process;GO:0001794;GO:0043410//positive regulation of MAPK cascade;GO:0031960//response to corticosteroid stimulus;GO:0002455//humoral immune response mediated by circulating immunoglobulin;GO:0001905;GO:0045927//positive…	gi|12649541|gb|AAB92374.2|/0/complement component C3 [Ovis aries]
gnl_UG_Oar_S20554013	1453	1396	0.2299	256.251	K06751|1|5e-152|538|bta:100126048|major histocompatibility complex, class I	GO:0042611;GO:0031224//intrinsic to membrane	-	GO:0048002//antigen processing and presentation of peptide antigen	gi|166002|gb|AAA31568.1|/0/MHC protein precursor [Ovis aries]
gnl_UG_Oar_S31558698	1446	848	0.9351	419.815	K04644|1|2e-119|429|ecb:100055375|clathrin light chain A	GO:0030117//membrane coat;GO:0005802//trans-Golgi network;GO:0012510//trans-Golgi network transport vesicle membrane;GO:0005905//coated pit	GO:0033218//amide binding	GO:0015031//protein transport;GO:0007173//epidermal growth factor receptor signaling pathway;GO:0048193//Golgi vesicle transport;GO:0006935//chemotaxis;GO:0002478	gi|226823335|ref|NP_001152806.1|/1.29626e-118/clathrin light chain A [Equus caballus]
gnl_UG_Oar_S53280793	1442	925	0.9676	383.804	-	-	-	-	-
gnl_UG_Oar_S34963455	1442	903	0.5072	393.154	K08341|1|1e-67|257|mcc:695627|GABA(A) receptor-associated protein (autophagy-related protein 8)	GO:0015630//microtubule cytoskeleton;GO:0000323//lytic vacuole;GO:0005774//vacuolar membrane;GO:0031982//vesicle;GO:0012505//endomembrane system;GO:0005783//endoplasmic reticulum	GO:0005102//receptor binding;GO:0015631//tubulin binding	GO:0012501//programmed cell death;GO:0044248//cellular catabolic process;GO:0007267//cell-cell signaling;GO:0007010//cytoskeleton organization;GO:0006886//intracellular protein transport	gi|297265585|ref|XP_001086014.2|/7.48449e-67/PREDICTED: hypothetical protein LOC695627 isoform 2 [Macaca mulatta]
gnl_UG_Oar_S20553750	1436	1110	0.8369	318.506	K08118|1|0.0|722|bta:280733|biglycan	GO:0016023//cytoplasmic membrane-bounded vesicle;GO:0005886//plasma membrane;GO:0031012//extracellular matrix	GO:0097367	GO:0018149//peptide cross-linking	gi|57163947|ref|NP_001009201.1|/0/biglycan precursor [Ovis aries]
gnl_UG_Oar_S20544264	1429	860	0.3535	409.09	K08757|1|3e-136|484|bta:281631|apolipoprotein A-I	GO:0034364//high-density lipoprotein particle;GO:0016023//cytoplasmic membrane-bounded vesicle;GO:0034385;GO:0044432//endoplasmic reticulum part;GO:0016020//membrane	GO:0004857//enzyme inhibitor activity;GO:0070325//lipoprotein particle receptor binding;GO:0032934//sterol binding;GO:0008047//enzyme activator activity;GO:0042277//peptide binding;GO:0071813//lipoprotein particle binding;GO:0034190//apolipoprotein receptor binding;GO:0015248//sterol transporter activity	GO:0006954//inflammatory response;GO:0001775//cell activation;GO:0032691//negative regulation of interleukin-1 beta production;GO:0050673//epithelial cell proliferation;GO:0031103//axon regeneration;GO:0043085//positive regulation of catalytic activity;GO:0015914//phospholipid transport;GO:0006887//exocytosis;GO:0055092//sterol homeostasis;GO:0031667//response to nutrient levels;GO:0010872//regul…	gi|75832056|ref|NP_776667.2|/2.04332e-135/apolipoprotein A-I preproprotein [Bos taurus]
gnl_UG_Oar_S34955658	1427	694	0.9942	506.233	K13172|1|1e-37|156|aml:100474834|serine/arginine repetitive matrix protein 2	-	-	-	gi|397467816|ref|XP_003805598.1|/1.96854e-41/PREDICTED: cysteine-rich, acidic integral membrane protein-like [Pan paniscus]
gnl_UG_Oar_S34956682	1424	416	0.9567	842.757	-	-	-	-	-
gnl_UG_Oar_S53280116	1423	915	0.5049	382.886	K04079|1|4e-25|115|acs:100567308|molecular chaperone HtpG	GO:0048770;GO:0043234//protein complex	GO:0032550;GO:0019904//protein domain specific binding;GO:0030234//enzyme regulator activity	GO:0001959//regulation of cytokine-mediated signaling pathway;GO:0044267//cellular protein metabolic process;GO:0031330;GO:0006809//nitric oxide biosynthetic process;GO:0044767	gi|344245240|gb|EGW01344.1|/1.9094e-25/Heat shock protein HSP 90-beta [Cricetulus griseus]
gnl_UG_Oar_S34987880	1417	764	0.9751	456.627	-	-	-	-	-
gnl_UG_Oar_S20553741	1412	2003	0.9071	173.556	K04377|1|2e-162|573|ssc:448810|Myc proto-oncogene protein	GO:0044451//nucleoplasm part;GO:0015630//microtubule cytoskeleton	GO:0001071//nucleic acid binding transcription factor activity;GO:0044212//transcription regulatory region DNA binding;GO:0005515//protein binding	GO:0016055//Wnt receptor signaling pathway;GO:0008284//positive regulation of cell proliferation;GO:0010557//positive regulation of macromolecule biosynthetic process;GO:0000737//DNA catabolic process, endonucleolytic;GO:0002762//negative regulation of myeloid leukocyte differentiation;GO:0006974//response to DNA damage stimulus;GO:0000723//telomere maintenance;GO:0010212//response to ionizing ra…	gi|57164251|ref|NP_001009426.1|/2.62174e-163/myc proto-oncogene protein [Ovis aries]
gnl_UG_Oar_S34964486	1410	876	0.9555	396.279	K12845|1|3e-28|125|oaa:100076480|U4/U6 small nuclear ribonucleoprotein SNU13	GO:0031981//nuclear lumen;GO:0005732//small nucleolar ribonucleoprotein complex;GO:0016020//membrane	GO:0003723//RNA binding	GO:0000377;GO:0009566//fertilization	gi|466057639|ref|XP_004279690.1|/2.48714e-27/PREDICTED: NHP2-like protein 1 [Orcinus orca]
gnl_UG_Oar_S34889279	1408	859	0.8708	403.548	-	-	-	-	-
gnl_UG_Oar_S34912309	1407	913	0.9945	379.41	K09230|1|1e-18|94.4|ecb:100067081|SCAN domain-containing zinc finger protein;K09229|3|1e-18|94.0|cfa:479741|KRAB and SCAN domains-containing zinc finger protein	-	-	-	gi|426222004|ref|XP_004005195.1|/3.67493e-69/PREDICTED: SCAN domain-containing protein 1-like [Ovis aries]
gnl_UG_Oar_S34913635	1404	876	0.9578	394.592	K00657|1|3e-97|355|bta:508861|diamine N-acetyltransferase [EC:2.3.1.57]	GO:0044444//cytoplasmic part	GO:0008080//N-acetyltransferase activity;GO:0019808//polyamine binding	GO:0006598//polyamine catabolic process;GO:0044710;GO:0048646//anatomical structure formation involved in morphogenesis;GO:0008283//cell proliferation	gi|440898932|gb|ELR50328.1|/5.83376e-101/Diamine acetyltransferase 1, partial [Bos grunniens mutus]
gnl_UG_Oar_S22520341	1402	3176	0.9956	108.681	K00688|1|0.0|1647|bta:505472|starch phosphorylase [EC:2.4.1.1]	GO:0044424//intracellular part;GO:0016020//membrane	GO:0032550;GO:0002054;GO:0043168;GO:0042802//identical protein binding;GO:0005496//steroid binding;GO:0004645//phosphorylase activity	GO:0046390//ribose phosphate biosynthetic process;GO:0005977//glycogen metabolic process;GO:0033500//carbohydrate homeostasis	gi|67846016|ref|NP_001020032.1|/0/glycogen phosphorylase, liver form [Ovis aries]
gnl_UG_Oar_S31570871	1401	804	0.2276	429.01	K02937|1|3e-121|434|bta:514966|large subunit ribosomal protein L7e	GO:0015934//large ribosomal subunit	GO:0003723//RNA binding;GO:0042802//identical protein binding;GO:0005198//structural molecule activity	GO:0006412//translation;GO:0019080;GO:0000956//nuclear-transcribed mRNA catabolic process;GO:0042254//ribosome biogenesis;GO:0006613//cotranslational protein targeting to membrane	gi|440895635|gb|ELR47778.1|/2.15079e-120/60S ribosomal protein L7, partial [Bos grunniens mutus]
gnl_UG_Oar_S34894728	1401	743	0.9987	464.232	-	-	-	-	-
gnl_UG_Oar_S52457707	1387	885	0.9977	385.85	K02176|1|3e-174|611|bta:510821|secreted frizzled-related protein 2	-	-	-	gi|251823913|ref|NP_001156525.1|/4.76082e-175/secreted frizzled-related protein 2 precursor [Ovis aries]
gnl_UG_Oar_S34923745	1385	864	0.8981	394.659	K03990|1|8e-117|229|bta:280677|complement component 3	GO:0016020//membrane;GO:0031988//membrane-bounded vesicle;GO:0044421//extracellular region part	GO:0061135;GO:0031714//C5a anaphylatoxin chemotactic receptor binding	GO:0001525//angiogenesis;GO:0006909//phagocytosis;GO:0007186//G-protein coupled receptor signaling pathway;GO:0010827//regulation of glucose transport;GO:0002455//humoral immune response mediated by circulating immunoglobulin;GO:0001905;GO:0019432//triglyceride biosynthetic process;GO:0001819//positive regulation of cytokine production;GO:0001932//regulation of protein phosphorylation;GO:0032787/…	gi|426230658|ref|XP_004009382.1|/2.78911e-122/PREDICTED: complement C3-like [Ovis aries]
gnl_UG_Oar_S43005027	1380	857	0.9872	396.446	-	-	-	-	-
gnl_UG_Oar_S34929053	1379	804	0.898	422.273	-	-	-	-	-
gnl_UG_Oar_S53111493	1379	2101	0.911	161.593	K04379|1|1e-171|604|bta:280795|proto-oncogene protein c-fos	GO:0031981//nuclear lumen;GO:0043234//protein complex;GO:0042995//cell projection	GO:0001071//nucleic acid binding transcription factor activity;GO:0046983//protein dimerization activity;GO:0000975//regulatory region DNA binding;GO:0043566//structure-specific DNA binding;GO:0046332//SMAD binding	GO:0048731;GO:0044703;GO:0009605//response to external stimulus;GO:0007178//transmembrane receptor protein serine/threonine kinase signaling pathway;GO:0006366//transcription from RNA polymerase II promoter;GO:0006355//regulation of transcription, DNA-dependent;GO:0051592//response to calcium ion;GO:0006305;GO:0046683//response to organophosphorus;GO:0000302//response to reactive oxygen species;G…	gi|261244952|ref|NP_001159654.1|/1.24764e-171/proto-oncogene c-Fos [Ovis aries]
gnl_UG_Oar_S52787350	1379	471	0.7389	720.823	K02923|1|5e-21|100|aml:100463695|large subunit ribosomal protein L38e	GO:0070992;GO:0015934//large ribosomal subunit	GO:0005198//structural molecule activity;GO:0003676//nucleic acid binding	GO:0006412//translation;GO:0000027//ribosomal large subunit assembly;GO:0007498//mesoderm development;GO:0000956//nuclear-transcribed mRNA catabolic process;GO:0019080;GO:0050954//sensory perception of mechanical stimulus;GO:0042471//ear morphogenesis;GO:0006613//cotranslational protein targeting to membrane	gi|223646550|gb|ACN10033.1|/1.29802e-24/60S ribosomal protein L38 [Salmo salar]
gnl_UG_Oar_S34940843	1376	818	0.9548	414.143	-	-	-	-	gi|115495941|ref|NP_001068990.1|/9.54151e-55/protein FAM127 [Bos taurus]
gnl_UG_Oar_S34887356	1376	853	0.9883	397.15	K01080|1|3e-142|504|bta:617707|phosphatidate phosphatase [EC:3.1.3.4]	GO:0043231//intracellular membrane-bounded organelle;GO:0070161;GO:0031224//intrinsic to membrane;GO:0031090//organelle membrane	GO:0005102//receptor binding;GO:0016791//phosphatase activity	GO:0001934//positive regulation of protein phosphorylation;GO:0060070//canonical Wnt receptor signaling pathway;GO:0007369//gastrulation;GO:0031647//regulation of protein stability;GO:0001944//vasculature development;GO:0006665//sphingolipid metabolic process;GO:0022409//positive regulation of cell-cell adhesion;GO:0044093;GO:0007276//gamete generation;GO:0010595//positive regulation of endotheli…	gi|426215608|ref|XP_004002063.1|/5.29548e-144/PREDICTED: lipid phosphate phosphohydrolase 3 [Ovis aries]
gnl_UG_Oar_S34885874	1373	901	0.8868	375.173	K13218|1|1e-113|409|bta:282018|polypyrimidine tract-binding protein 1	GO:0031981//nuclear lumen	GO:0003727//single-stranded RNA binding;GO:0036094//small molecule binding	GO:0042692//muscle cell differentiation;GO:0000380//alternative mRNA splicing, via spliceosome	gi|426229473|ref|XP_004008815.1|/9.02274e-113/PREDICTED: polypyrimidine tract-binding protein 1 isoform 3 [Ovis aries]
gnl_UG_Oar_S34941492	1368	860	0.957	391.627	K13159|1|3e-129|461|bta:504520|heterogeneous nuclear ribonucleoprotein L	GO:0032991//macromolecular complex;GO:0031981//nuclear lumen	GO:0036094//small molecule binding;GO:0000975//regulatory region DNA binding	GO:0000377	gi|300796171|ref|NP_001178959.1|/2.4193e-128/heterogeneous nuclear ribonucleoprotein L [Bos taurus]
gnl_UG_Oar_S34967477	1360	870	0.2494	384.862	K03231|1|3e-137|454|ecb:100009682|elongation factor 1-alpha	GO:0043231//intracellular membrane-bounded organelle;GO:0043234//protein complex;GO:0044444//cytoplasmic part	GO:0032550;GO:0017111//nucleoside-triphosphatase activity;GO:0008135//translation factor activity, nucleic acid binding;GO:0019900//kinase binding	GO:0006351//transcription, DNA-dependent;GO:0006412//translation;GO:0009154	gi|126352304|ref|NP_001075250.1|/2.47436e-136/elongation factor 1-alpha 1 [Equus caballus]
gnl_UG_Oar_S53279859	1357	853	0.993	391.666	K03902|1|2e-56|219|mdo:100019396|coagulation factor V (labile factor)	GO:0019898//extrinsic to membrane;GO:0009986//cell surface;GO:0044421//extracellular region part	GO:0005543//phospholipid binding;GO:0005102//receptor binding	GO:0022610;GO:0006909//phagocytosis;GO:0048646//anatomical structure formation involved in morphogenesis;GO:0009566//fertilization	gi|426248700|ref|XP_004018098.1|/2.00762e-151/PREDICTED: lactadherin [Ovis aries]
gnl_UG_Oar_S34959942	1356	843	0.9253	396.02	K02155|1|2e-64|246|bta:550622|V-type H+-transporting ATPase 16kDa proteolipid subunit [EC:3.6.3.14]	GO:0030666//endocytic vesicle membrane;GO:0031224//intrinsic to membrane;GO:0033176	GO:0044389;GO:0019829//cation-transporting ATPase activity;GO:0015077//monovalent inorganic cation transmembrane transporter activity	GO:0015988//energy coupled proton transmembrane transport, against electrochemical gradient;GO:0015031//protein transport;GO:0007169//transmembrane receptor protein tyrosine kinase signaling pathway;GO:0006996//organelle organization;GO:0022415;GO:0044403//symbiosis, encompassing mutualism through parasitism;GO:0006875//cellular metal ion homeostasis	gi|440898200|gb|ELR49746.1|/2.28945e-67/V-type proton ATPase 16 kDa proteolipid subunit, partial [Bos grunniens mutus]
gnl_UG_Oar_S31560596	1355	346	0.8555	964.159	-	-	-	-	-
gnl_UG_Oar_S53280226	1353	867	0.9965	384.206	K05625|1|1e-154|546|bta:281528|transglutaminase 2 [EC:2.3.2.13]	GO:0016020//membrane;GO:0043231//intracellular membrane-bounded organelle	GO:0032550;GO:0005515//protein binding;GO:0043169//cation binding;GO:0016755	GO:0006909//phagocytosis;GO:0007200//phospholipase C-activating G-protein coupled receptor signaling pathway;GO:0048771//tissue remodeling;GO:0007155//cell adhesion;GO:0018199;GO:0008284//positive regulation of cell proliferation;GO:0051259//protein oligomerization;GO:0007249//I-kappaB kinase/NF-kappaB cascade;GO:0012502//induction of programmed cell death;GO:0006954//inflammatory response;GO:000…	gi|426242025|ref|XP_004014879.1|/4.41441e-170/PREDICTED: protein-glutamine gamma-glutamyltransferase 2 [Ovis aries]
gnl_UG_Oar_S34992877	1350	829	0.5862	400.927	K03283|1|4e-145|514|bta:281825|heat shock 70kDa protein 1/8	GO:0044424//intracellular part	GO:0032550	GO:0006259//DNA metabolic process;GO:0006915//apoptotic process;GO:0006950//response to stress	gi|440890986|gb|ELR44984.1|/2.94218e-144/Heat shock 70 kDa protein 1A, partial [Bos grunniens mutus]
gnl_UG_Oar_S34946498	1335	734	0.9932	447.786	K02183|1|1e-81|302|ptr:456153|calmodulin	GO:0031981//nuclear lumen;GO:0043005//neuron projection;GO:0034703//cation channel complex;GO:0005815//microtubule organizing center;GO:0005819//spindle;GO:0008287//protein serine/threonine phosphatase complex;GO:0031674//I band	GO:0047485//protein N-terminus binding;GO:0046872//metal ion binding;GO:0016772//transferase activity, transferring phosphorus-containing groups;GO:0019211//phosphatase activator activity;GO:0008092//cytoskeletal protein binding;GO:0004723//calcium-dependent protein serine/threonine phosphatase activity;GO:0019899//enzyme binding;GO:0016247//channel regulator activity;GO:0035256//G-protein couple…	GO:0001775//cell activation;GO:0051342;GO:0014075//response to amine stimulus;GO:0006470//protein dephosphorylation;GO:0007268//synaptic transmission;GO:0019318//hexose metabolic process;GO:0051899//membrane depolarization;GO:0006887//exocytosis;GO:0051384//response to glucocorticoid stimulus;GO:0008016//regulation of heart contraction;GO:0010863//positive regulation of phospholipase C activity;G…	gi|444730770|gb|ELW71144.1|/1.188e-79/Calmodulin [Tupaia chinensis]
gnl_UG_Oar_S34968036	1334	875	0.8686	375.347	K03250|1|5e-137|487|oaa:100074089|translation initiation factor 3 subunit E	GO:0043234//protein complex;GO:0044427//chromosomal part;GO:0016604//nuclear body;GO:0044444//cytoplasmic part	GO:0008135//translation factor activity, nucleic acid binding;GO:0005515//protein binding	GO:0006413//translational initiation;GO:0000956//nuclear-transcribed mRNA catabolic process	gi|471360356|ref|XP_004370748.1|/4.24996e-136/PREDICTED: eukaryotic translation initiation factor 3 subunit E [Trichechus manatus latirostris]
gnl_UG_Oar_S34884629	1329	868	0.9424	376.956	K06084|1|1e-12|73.9|bfo:BRAFLDRAFT_117217|F-box protein 20	GO:0030054//cell junction;GO:0032432//actin filament bundle	GO:0008092//cytoskeletal protein binding	GO:0016477//cell migration;GO:0048534;GO:0006909//phagocytosis;GO:0009611//response to wounding;GO:0030036//actin cytoskeleton organization;GO:0010467//gene expression;GO:0008283//cell proliferation;GO:0009612//response to mechanical stimulus	gi|426229477|ref|XP_004008817.1|/3.77831e-153/PREDICTED: calponin-2 isoform 1 [Ovis aries]
gnl_UG_Oar_S34915520	1326	834	0.5959	391.438	K08341|1|2e-65|249|mdo:100016545|GABA(A) receptor-associated protein (autophagy-related protein 8)	GO:0015630//microtubule cytoskeleton;GO:0000323//lytic vacuole;GO:0005774//vacuolar membrane;GO:0031982//vesicle;GO:0012505//endomembrane system;GO:0005783//endoplasmic reticulum	GO:0005102//receptor binding;GO:0015631//tubulin binding	GO:0012501//programmed cell death;GO:0044248//cellular catabolic process;GO:0007267//cell-cell signaling;GO:0007010//cytoskeleton organization;GO:0006886//intracellular protein transport	gi|148680564|gb|EDL12511.1|/1.57791e-66/gamma-aminobutyric acid receptor associated protein, isoform CRA_a [Mus musculus]
gnl_UG_Oar_S48803413	1325	1377	0.9731	236.901	K15102|1|3e-180|631|mcc:693780|solute carrier family 25 (mitochondrial phosphate transporter), member 3	GO:0019866//organelle inner membrane;GO:0043231//intracellular membrane-bounded organelle;GO:0016021//integral to membrane	GO:0015114//phosphate ion transmembrane transporter activity;GO:0015291//secondary active transmembrane transporter activity	GO:0051234//establishment of localization;GO:0044237//cellular metabolic process	gi|440897546|gb|ELR49206.1|/0/Phosphate carrier protein, mitochondrial, partial [Bos grunniens mutus]
gnl_UG_Oar_S34957858	1324	876	0.7603	372.108	K05759|1|5e-56|218|bta:513895|profilin	GO:0043231//intracellular membrane-bounded organelle;GO:0042995//cell projection;GO:0043232	GO:0008092//cytoskeletal protein binding;GO:0017016//Ras GTPase binding;GO:0043168	GO:0070848//response to growth factor stimulus;GO:0032233//positive regulation of actin filament bundle assembly;GO:0014020;GO:0007599//hemostasis;GO:0006366//transcription from RNA polymerase II promoter;GO:0010557//positive regulation of macromolecule biosynthetic process;GO:0006259//DNA metabolic process;GO:0006887//exocytosis;GO:0016265//death;GO:0001775//cell activation;GO:0030837//negative …	gi|395748407|ref|XP_002826939.2|/2.81938e-55/PREDICTED: uncharacterized protein LOC100432952 [Pongo abelii]
gnl_UG_Oar_S34887596	1320	873	0.9038	372.259	K06238|1|3e-17|89.7|bta:530657|collagen, type VI, alpha	GO:0030934;GO:0044432//endoplasmic reticulum part;GO:0016023//cytoplasmic membrane-bounded vesicle;GO:0005886//plasma membrane	GO:0004866//endopeptidase inhibitor activity	GO:0043062//extracellular structure organization;GO:0022610;GO:0006935//chemotaxis;GO:0048513//organ development	gi|426218551|ref|XP_004003509.1|/1.96291e-16/PREDICTED: LOW QUALITY PROTEIN: collagen alpha-3(VI) chain [Ovis aries]
gnl_UG_Oar_S52831081	1320	550	0.4327	590.877	K02943|1|5e-37|154|ssc:100513643|large subunit ribosomal protein LP2	GO:0015934//large ribosomal subunit	GO:0003676//nucleic acid binding	GO:0006412//translation;GO:0019080;GO:0000956//nuclear-transcribed mRNA catabolic process;GO:0006613//cotranslational protein targeting to membrane	gi|440895315|gb|ELR47538.1|/6.7175e-34/60S acidic ribosomal protein P2, partial [Bos grunniens mutus]
gnl_UG_Oar_S48392009	1318	1089	0.9578	297.97	K05717|1|1e-74|280|bta:280794|fibronectin 1	GO:0044459//plasma membrane part;GO:0031012//extracellular matrix;GO:0044421//extracellular region part	GO:0008047//enzyme activator activity	GO:0009611//response to wounding;GO:0044767;GO:0034329//cell junction assembly;GO:0009653//anatomical structure morphogenesis;GO:0051345//positive regulation of hydrolase activity;GO:0031589//cell-substrate adhesion	gi|212378991|gb|ACJ24822.1|/8.2682e-77/fibronectin [Ovis aries]
gnl_UG_Oar_S34988250	1317	884	0.8529	366.791	-	-	-	-	-
gnl_UG_Oar_S34898058	1316	861	0.82	376.304	K12889|1|7e-78|290|ecb:100050579|poly(rC)-binding protein 1	GO:0032991//macromolecular complex;GO:0031981//nuclear lumen	GO:0090079;GO:0043566//structure-specific DNA binding	GO:0006412//translation;GO:0000377	gi|296189557|ref|XP_002742821.1|/4.457e-79/PREDICTED: poly(rC)-binding protein 1 isoform 1 [Callithrix jacchus]
gnl_UG_Oar_S34965646	1314	862	0.9478	375.296	-	GO:0005815//microtubule organizing center;GO:0043005//neuron projection;GO:0031981//nuclear lumen;GO:0044444//cytoplasmic part	GO:0005488//binding	GO:0048869//cellular developmental process;GO:0048731;GO:0043409//negative regulation of MAPK cascade;GO:0008285//negative regulation of cell proliferation;GO:0007166//cell surface receptor signaling pathway;GO:0001817//regulation of cytokine production	gi|426232831|ref|XP_004010423.1|/3.4293e-98/PREDICTED: protein NDRG2 isoform 3 [Ovis aries]
gnl_UG_Oar_S34960248	1310	915	0.9333	352.481	K04001|1|2e-133|313|bta:281035|C1 inhibitor	GO:0044421//extracellular region part	GO:0004866//endopeptidase inhibitor activity	GO:0006508//proteolysis;GO:0030195//negative regulation of blood coagulation;GO:0010466//negative regulation of peptidase activity;GO:0001867//complement activation, lectin pathway	gi|426246147|ref|XP_004016857.1|/1.60834e-145/PREDICTED: factor XIIa inhibitor-like [Ovis aries]
gnl_UG_Oar_S34882207	1309	864	0.9745	373.002	K04371|1|8e-162|569|bta:531391|extracellular signal-regulated kinase 1/2 [EC:2.7.11.24]	GO:0005856//cytoskeleton;GO:0031981//nuclear lumen;GO:0032991//macromolecular complex;GO:0044459//plasma membrane part;GO:0042995//cell projection;GO:0005768//endosome;GO:0005924//cell-substrate adherens junction	GO:0045309//protein phosphorylated amino acid binding;GO:0032550;GO:0004702//receptor signaling protein serine/threonine kinase activity;GO:0019899//enzyme binding	GO:0001775//cell activation;GO:0002756//MyD88-independent toll-like receptor signaling pathway;GO:0007178//transmembrane receptor protein serine/threonine kinase signaling pathway;GO:0007010//cytoskeleton organization;GO:0001501//skeletal system development;GO:0009612//response to mechanical stimulus;GO:0001676//long-chain fatty acid metabolic process;GO:0032091//negative regulation of protein bi…	gi|158517957|ref|NP_001103488.1|/6.3485e-161/mitogen-activated protein kinase 3 [Bos taurus]
gnl_UG_Oar_S34908976	1295	668	0.9985	477.286	K00542|1|1e-88|325|bta:515270|guanidinoacetate N-methyltransferase [EC:2.1.1.2]	GO:0044444//cytoplasmic part	GO:0042802//identical protein binding;GO:0008757//S-adenosylmethionine-dependent methyltransferase activity	GO:0006790//sulfur compound metabolic process;GO:0003012//muscle system process;GO:0035264//multicellular organism growth;GO:0048232//male gamete generation;GO:0006600//creatine metabolic process;GO:0009653//anatomical structure morphogenesis	gi|426230981|ref|XP_004009535.1|/1.49983e-88/PREDICTED: uncharacterized protein LOC101114955 [Ovis aries]
gnl_UG_Oar_S20554053	1292	1042	0.8388	305.267	K06751|1|5e-165|580|bta:515712|major histocompatibility complex, class I	-	-	-	gi|424077|gb|AAA03455.1|/0/MHC class I allele ShB, partial [Ovis aries]
gnl_UG_Oar_S43851590	1288	2151	0.9944	147.422	K01367|1|0.0|1434|bta:281661|calpain-1 [EC:3.4.22.52]	GO:0016020//membrane;GO:0044424//intracellular part	GO:0046872//metal ion binding;GO:0004197//cysteine-type endopeptidase activity	GO:0009057//macromolecule catabolic process;GO:0019538//protein metabolic process;GO:0008283//cell proliferation	gi|187937014|ref|NP_001120739.1|/0/calpain-1 catalytic subunit [Ovis aries]
gnl_UG_Oar_S20545738	1285	793	0.8184	398.947	K10138|1|3e-24|112|cfa:100855619|insulin-like growth factor-binding protein 3	GO:0005576//extracellular region	GO:0005520//insulin-like growth factor binding	GO:0008283//cell proliferation;GO:0016049//cell growth;GO:0007154//cell communication	gi|197245351|ref|NP_001127780.1|/4.1247e-100/insulin-like growth factor-binding protein 6 precursor [Ovis aries]
gnl_UG_Oar_S34968078	1279	883	0.9185	356.612	K08023|1|2e-169|594|bta:510559|latent transforming growth factor beta binding protein	-	-	-	gi|426223841|ref|XP_004006082.1|/4.555e-170/PREDICTED: latent-transforming growth factor beta-binding protein 1 isoform 4 [Ovis aries]
gnl_UG_Oar_S20694855	1278	860	0.9442	365.863	K12666|1|2e-150|531|bta:507939|oligosaccharyltransferase complex subunit alpha (ribophorin I)	GO:0031224//intrinsic to membrane;GO:0031090//organelle membrane;GO:0048770;GO:0005783//endoplasmic reticulum	GO:0004576//oligosaccharyl transferase activity	GO:0042886//amide transport;GO:0006464//cellular protein modification process	gi|129277520|ref|NP_001076074.1|/1.90364e-149/dolichyl-diphosphooligosaccharide--protein glycosyltransferase subunit 1 precursor [Bos taurus]
gnl_UG_Oar_S34926716	1275	870	0.823	360.808	-	-	-	-	-
gnl_UG_Oar_S34966406	1275	841	0.9988	373.25	-	-	-	-	-
gnl_UG_Oar_S53279691	1273	947	0.9493	330.951	K08122|1|1e-161|569|bta:280847|lumican	GO:0044431//Golgi apparatus part;GO:0005764//lysosome;GO:0005581//collagen	GO:0005198//structural molecule activity;GO:0005515//protein binding	GO:0001501//skeletal system development;GO:0006366//transcription from RNA polymerase II promoter;GO:0030198//extracellular matrix organization;GO:0006027//glycosaminoglycan catabolic process;GO:0010033//response to organic substance;GO:0050953//sensory perception of light stimulus;GO:0006024//glycosaminoglycan biosynthetic process;GO:0006790//sulfur compound metabolic process	gi|426224280|ref|XP_004006300.1|/2.72515e-163/PREDICTED: lumican [Ovis aries]
gnl_UG_Oar_S34881073	1267	891	0.8631	350.094	K00326|1|3e-138|491|bta:515773|cytochrome-b5 reductase [EC:1.6.2.2]	GO:0043234//protein complex;GO:0031966//mitochondrial membrane;GO:0019866//organelle inner membrane	GO:0032550;GO:0016653//oxidoreductase activity, acting on NADH or NADPH, heme protein as acceptor;GO:0050660//flavin adenine dinucleotide binding	GO:0006766//vitamin metabolic process;GO:0005996//monosaccharide metabolic process;GO:0003013;GO:0008203//cholesterol metabolic process	gi|296486961|tpg|DAA29074.1|/2.31584e-137/TPA: NADH-cytochrome b5 reductase 3 [Bos taurus]
gnl_UG_Oar_S53279270	1266	946	0.8192	329.479	K03257|1|3e-174|611|ecb:100068164|translation initiation factor 4A	GO:0043234//protein complex;GO:0044444//cytoplasmic part	GO:0032550;GO:0042623//ATPase activity, coupled;GO:0008135//translation factor activity, nucleic acid binding	GO:0006413//translational initiation;GO:0022415;GO:0007166//cell surface receptor signaling pathway;GO:0000288//nuclear-transcribed mRNA catabolic process, deadenylation-dependent decay	gi|466051786|ref|XP_004278520.1|/2.22415e-173/PREDICTED: eukaryotic initiation factor 4A-II [Orcinus orca]
gnl_UG_Oar_S52862691	1261	660	0.997	470.388	K03989|1|7e-111|399|bta:617696|complement component 4	GO:0044421//extracellular region part	GO:0061135	GO:0010466//negative regulation of peptidase activity;GO:0006952//defense response;GO:0002252	gi|358420619|ref|XP_875097.3|/1.51374e-109/PREDICTED: complement C4-A [Bos taurus]
gnl_UG_Oar_S34918516	1261	876	0.5537	354.402	-	-	-	-	-
gnl_UG_Oar_S34928012	1248	845	0.8095	363.616	-	GO:0031224//intrinsic to membrane;GO:0005764//lysosome	GO:0042277//peptide binding;GO:0032550	GO:0043068//positive regulation of programmed cell death;GO:0010975//regulation of neuron projection development	gi|196259783|ref|NP_001124503.1|/3.22357e-61/integral membrane protein 2C [Ovis aries]
gnl_UG_Oar_S31543070	1247	658	0.5122	466.58	K05699|1|2e-90|331|ecb:100033870|actinin alpha	GO:0031674//I band;GO:0005924//cell-substrate adherens junction;GO:0042995//cell projection	GO:0010861//thyroid hormone receptor activator activity;GO:0003779//actin binding;GO:0046872//metal ion binding;GO:0019904//protein domain specific binding;GO:0003713//transcription coactivator activity	GO:0003012//muscle system process;GO:0032414//positive regulation of ion transmembrane transporter activity;GO:0007044//cell-substrate junction assembly;GO:0007015//actin filament organization;GO:0030031//cell projection assembly;GO:0032413//negative regulation of ion transmembrane transporter activity;GO:0006813//potassium ion transport;GO:0051260//protein homooligomerization;GO:0006873//cellula…	gi|470622476|ref|XP_004319100.1|/1.19188e-90/PREDICTED: alpha-actinin-2 [Tursiops truncatus]
gnl_UG_Oar_S34885863	1246	867	0.9965	353.822	K00235|1|6e-144|365|bta:286840|succinate dehydrogenase (ubiquinone) iron-sulfur subunit [EC:1.3.5.1]	GO:0005746//mitochondrial respiratory chain	GO:0048038//quinone binding;GO:0043169//cation binding;GO:0051536//iron-sulfur cluster binding;GO:0000104//succinate dehydrogenase activity	GO:0022900//electron transport chain;GO:0043648//dicarboxylic acid metabolic process;GO:0009060//aerobic respiration	gi|94966775|ref|NP_001035573.1|/5.07847e-143/succinate dehydrogenase [ubiquinone] iron-sulfur subunit, mitochondrial precursor [Bos taurus]
gnl_UG_Oar_S31565566	1243	723	0.9931	423.271	-	-	-	-	-
gnl_UG_Oar_S34918670	1241	853	0.9977	358.186	K08785|1|2e-105|382|ssc:100337673|HtrA serine peptidase 3 [EC:3.4.21.-]	-	GO:0004175//endopeptidase activity;GO:0019838//growth factor binding	GO:0016049//cell growth;GO:0030509//BMP signaling pathway;GO:0019538//protein metabolic process;GO:0007179//transforming growth factor beta receptor signaling pathway	gi|395853384|ref|XP_003799192.1|/8.10178e-122/PREDICTED: serine protease HTRA3 [Otolemur garnettii]
gnl_UG_Oar_S34881201	1239	912	0.9485	334.474	K05699|1|3e-167|587|bta:522269|actinin alpha	GO:0032991//macromolecular complex;GO:0032432//actin filament bundle;GO:0031674//I band;GO:0031091//platelet alpha granule;GO:0042995//cell projection	GO:0005102//receptor binding;GO:0003779//actin binding;GO:0046872//metal ion binding;GO:0042802//identical protein binding;GO:0036094//small molecule binding	GO:0007599//hemostasis;GO:0006907//pinocytosis;GO:0006928//cellular component movement;GO:0006915//apoptotic process;GO:0006887//exocytosis;GO:0007015//actin filament organization;GO:0045184//establishment of protein localization;GO:0006950//response to stress;GO:0032415//regulation of sodium:hydrogen antiporter activity;GO:0001775//cell activation	gi|395847063|ref|XP_003796206.1|/1.10457e-166/PREDICTED: alpha-actinin-4 [Otolemur garnettii]
gnl_UG_Oar_S52839489	1237	476	0.9622	639.806	K13113|1|6e-38|156|mdo:100012958|ubiquitin-like protein 5	GO:0044424//intracellular part	-	-	gi|40889756|pdb|1UH6|A/1.84599e-37/Chain A, Solution Structure Of The Murine Ubiquitin-Like 5 Protein From Riken Cdna 0610031k06
gnl_UG_Oar_S34951789	1234	901	0.8579	337.191	-	-	-	-	-
gnl_UG_Oar_S20694607	1233	671	0.1431	452.404	K02872|1|8e-107|386|bta:767925|large subunit ribosomal protein L13Ae	GO:0015934//large ribosomal subunit	GO:0005198//structural molecule activity	GO:0006412//translation;GO:0000956//nuclear-transcribed mRNA catabolic process;GO:0019080;GO:0034341//response to interferon-gamma;GO:0006613//cotranslational protein targeting to membrane;GO:0051129	gi|116004215|ref|NP_001070466.1|/6.12555e-106/60S ribosomal protein L13a [Bos taurus]
gnl_UG_Oar_S30049960	1232	3306	0.9961	91.7473	K01648|1|0.0|2125|hsa:47|ATP citrate (pro-S)-lyase [EC:2.3.3.8]	GO:0031981//nuclear lumen;GO:0016020//membrane;GO:0043234//protein complex;GO:0044444//cytoplasmic part	GO:0032550;GO:0004774//succinate-CoA ligase activity;GO:0046912//transferase activity, transferring acyl groups, acyl groups converted into alkyl on transfer;GO:0043169//cation binding	GO:0015980//energy derivation by oxidation of organic compounds;GO:0009893//positive regulation of metabolic process;GO:0035336//long-chain fatty-acyl-CoA metabolic process;GO:0072350;GO:0006084//acetyl-CoA metabolic process;GO:0005975//carbohydrate metabolic process;GO:0006631//fatty acid metabolic process;GO:0009154;GO:0006641//triglyceride metabolic process	gi|84490419|ref|NP_001033711.1|/0/ATP-citrate synthase [Ovis aries]
gnl_UG_Oar_S34947748	1232	820	0.9939	369.898	K10423|1|2e-10|67.0|ecb:100051864|CAP-Gly domain-containing linker protein 3/4	-	-	-	gi|470642441|ref|XP_004325930.1|/1.22968e-09/PREDICTED: CAP-Gly domain-containing linker protein 3 isoform 1 [Tursiops truncatus]
gnl_UG_Oar_S34947600	1231	813	0.9766	372.78	K11187|1|2e-71|269|bta:282885|peroxiredoxin 5, atypical 2-Cys peroxiredoxin [EC:1.11.1.15]	GO:0031982//vesicle;GO:0005829//cytosol;GO:0044439	GO:0005515//protein binding;GO:0051920//peroxiredoxin activity;GO:0044212//transcription regulatory region DNA binding;GO:0016209//antioxidant activity;GO:0004869//cysteine-type endopeptidase inhibitor activity	GO:0006383//transcription from RNA polymerase III promoter;GO:0043086//negative regulation of catalytic activity;GO:0042981//regulation of apoptotic process;GO:0010557//positive regulation of macromolecule biosynthetic process;GO:0042743//hydrogen peroxide metabolic process;GO:0000302//response to reactive oxygen species;GO:0055114//oxidation-reduction process	gi|426251990|ref|XP_004019702.1|/7.40203e-76/PREDICTED: peroxiredoxin-5, mitochondrial [Ovis aries]
gnl_UG_Oar_S52457626	1226	1443	0.9979	209.175	K04456|1|0.0|972|ssc:100126861|RAC serine/threonine-protein kinase [EC:2.7.11.1]	GO:0031981//nuclear lumen;GO:0016020//membrane;GO:0015630//microtubule cytoskeleton;GO:0031252//cell leading edge;GO:0044444//cytoplasmic part	GO:0008289//lipid binding;GO:0019901//protein kinase binding;GO:0030234//enzyme regulator activity;GO:0004672//protein kinase activity;GO:0043168;GO:0032550	GO:0006915//apoptotic process;GO:0001934//positive regulation of protein phosphorylation;GO:0010466//negative regulation of peptidase activity;GO:0032868//response to insulin stimulus;GO:0031667//response to nutrient levels;GO:0031175//neuron projection development;GO:0048017//inositol lipid-mediated signaling;GO:0006809//nitric oxide biosynthetic process;GO:0005978//glycogen biosynthetic process…	gi|240849342|ref|NP_001155329.1|/0/RAC-alpha serine/threonine-protein kinase [Ovis aries]
gnl_UG_Oar_S34916037	1225	854	0.8033	353.154	K13044|1|2e-78|177|bta:527471|heterogeneous nuclear ribonucleoprotein A/B/D	GO:0032991//macromolecular complex;GO:0031981//nuclear lumen;GO:0044444//cytoplasmic part	GO:0003723//RNA binding;GO:0043565//sequence-specific DNA binding;GO:0036094//small molecule binding	GO:0000377;GO:0000956//nuclear-transcribed mRNA catabolic process;GO:0043488//regulation of mRNA stability;GO:0051169//nuclear transport;GO:0006351//transcription, DNA-dependent	gi|3747052|gb|AAC77437.1|/2.58532e-82/estrogen response element binding protein [Saguinus oedipus]
gnl_UG_Oar_S34934797	1220	840	0.8929	357.574	K05361|1|1e-102|372|bta:286809|phospholipid-hydroperoxide glutathione peroxidase [EC:1.11.1.12]	GO:0043231//intracellular membrane-bounded organelle;GO:0019866//organelle inner membrane;GO:0044444//cytoplasmic part;GO:0012505//endomembrane system	GO:0016705//oxidoreductase activity, acting on paired donors, with incorporation or reduction of molecular oxygen;GO:0004601//peroxidase activity;GO:0072341//modified amino acid binding	GO:0044710;GO:0006954//inflammatory response;GO:0043627//response to estrogen stimulus;GO:0051276//chromosome organization;GO:0006790//sulfur compound metabolic process;GO:0044767;GO:0048232//male gamete generation;GO:0006796//phosphate-containing compound metabolic process;GO:0042743//hydrogen peroxide metabolic process	gi|27807491|ref|NP_777195.1|/1.08785e-101/phospholipid hydroperoxide glutathione peroxidase, mitochondrial precursor [Bos taurus]
gnl_UG_Oar_S34900027	1219	853	0.694	351.836	K08639|1|3e-60|232|cfa:486927|carboxypeptidase X2	GO:0043231//intracellular membrane-bounded organelle;GO:0044421//extracellular region part	GO:0003712//transcription cofactor activity;GO:0003676//nucleic acid binding;GO:0046914//transition metal ion binding;GO:0001071//nucleic acid binding transcription factor activity;GO:0005515//protein binding;GO:0008235//metalloexopeptidase activity	GO:0022610;GO:0019538//protein metabolic process;GO:0048513//organ development;GO:0010467//gene expression	gi|440903071|gb|ELR53778.1|/1.35658e-99/Adipocyte enhancer-binding protein 1, partial [Bos grunniens mutus]
gnl_UG_Oar_S34920086	1219	850	0.9565	353.078	K01330|1|9e-142|503|cfa:477707|complement component 1, r subcomponent [EC:3.4.21.41]	-	GO:0046872//metal ion binding;GO:0004175//endopeptidase activity	GO:0019538//protein metabolic process;GO:0006952//defense response;GO:0002455//humoral immune response mediated by circulating immunoglobulin	gi|426225622|ref|XP_004006964.1|/9.85278e-167/PREDICTED: complement C1r subcomponent [Ovis aries]
gnl_UG_Oar_S43084200	1218	654	0.9755	458.517	K09228|1|5e-11|68.2|bta:509250|KRAB domain-containing zinc finger protein;K06531|2|2e-08|59.3|bta:505580|poliovirus receptor-related protein 2	GO:0005913//cell-cell adherens junction;GO:0044464//cell part;GO:0031224//intrinsic to membrane	GO:0042802//identical protein binding;GO:0097159//organic cyclic compound binding	GO:0001916//positive regulation of T cell mediated cytotoxicity;GO:0006351//transcription, DNA-dependent;GO:0046718//viral entry into host cell;GO:0032989;GO:0003006//developmental process involved in reproduction;GO:0051646//mitochondrion localization;GO:0016337//cell-cell adhesion;GO:0019953//sexual reproduction;GO:0002420;GO:0019062//viral attachment to host cell;GO:0045954//positive regulatio…	gi|426396365|ref|XP_004065438.1|/3.74166e-20/PREDICTED: LOW QUALITY PROTEIN: non-POU domain-containing octamer-binding protein [Gorilla gorilla gorilla]
gnl_UG_Oar_S34959436	1213	892	0.8195	334.797	K07905|1|2e-130|465|ptr:743711|Ras-related protein Rab-11B	GO:0030666//endocytic vesicle membrane;GO:0005768//endosome	GO:0032550;GO:0017111//nucleoside-triphosphatase activity	GO:0032401//establishment of melanosome localization;GO:0045184//establishment of protein localization;GO:0009154;GO:0035556//intracellular signal transduction	gi|395841772|ref|XP_003793707.1|/1.77729e-129/PREDICTED: ras-related protein Rab-11B [Otolemur garnettii]
gnl_UG_Oar_S31571282	1210	740	0.9014	402.568	K01227|1|3e-67|254|acs:100563201|mannosyl-glycoprotein endo-beta-N-acetylglucosaminidase [EC:3.2.1.96];K07296|2|2e-15|80.9|cfa:403625|adiponectin	GO:0005578//proteinaceous extracellular matrix	-	GO:0051291//protein heterooligomerization;GO:0010740//positive regulation of intracellular protein kinase cascade;GO:0006006//glucose metabolic process;GO:0000165//MAPK cascade	gi|426238399|ref|XP_004013142.1|/6.36442e-105/PREDICTED: complement C1q tumor necrosis factor-related protein 1 isoform 1 [Ovis aries]
gnl_UG_Oar_S20553078	1208	3307	0.9982	89.9328	K14427|1|0.0|1936|bta:533876|solute carrier family 12 (potassium/chloride transporter), member 4/5/6	GO:0031224//intrinsic to membrane	GO:0015377//cation:chloride symporter activity	GO:0044763;GO:0030001//metal ion transport	gi|57619277|ref|NP_001009756.1|/0/potassium-chloride cotransporter-1 [Ovis aries]
gnl_UG_Oar_S31568153	1207	664	0.9699	447.533	-	-	-	-	-
gnl_UG_Oar_S37958996	1206	1449	0.5086	204.911	K09276|1|1e-142|338|mcc:700140|Y-box-binding protein 1	GO:0031981//nuclear lumen;GO:0043005//neuron projection;GO:0035770//ribonucleoprotein granule;GO:0005681//spliceosomal complex;GO:0043234//protein complex;GO:0044444//cytoplasmic part	GO:0005515//protein binding;GO:0001071//nucleic acid binding transcription factor activity;GO:0003723//RNA binding;GO:0043566//structure-specific DNA binding	GO:0008286//insulin receptor signaling pathway;GO:0006366//transcription from RNA polymerase II promoter;GO:0008283//cell proliferation;GO:0006915//apoptotic process;GO:0051146//striated muscle cell differentiation;GO:0043009//chordate embryonic development;GO:0048255//mRNA stabilization;GO:0048522//positive regulation of cellular process;GO:0000377	gi|297278427|ref|XP_001088540.2|/1.1804e-141/PREDICTED: hypothetical protein LOC700140 [Macaca mulatta]
gnl_UG_Oar_S34961074	1206	923	0.9892	321.685	K12854|1|6e-159|491|cfa:475742|pre-mRNA-splicing helicase BRR2 [EC:3.6.4.13]	GO:0030532//small nuclear ribonucleoprotein complex;GO:0005681//spliceosomal complex;GO:0031981//nuclear lumen	GO:0042623//ATPase activity, coupled;GO:0097159//organic cyclic compound binding;GO:1901363;GO:0003724//RNA helicase activity	GO:0000245//spliceosomal complex assembly	gi|426224107|ref|XP_004006215.1|/1.21336e-158/PREDICTED: LOW QUALITY PROTEIN: U5 small nuclear ribonucleoprotein 200 kDa helicase [Ovis aries]
gnl_UG_Oar_S42539484	1205	1117	0.7771	265.595	-	GO:0005887//integral to plasma membrane;GO:0044424//intracellular part	GO:0005126//cytokine receptor binding;GO:0001664//G-protein coupled receptor binding;GO:0046983//protein dimerization activity	GO:0016310//phosphorylation;GO:0007264//small GTPase mediated signal transduction	gi|440911476|gb|ELR61142.1|/5.08473e-45/Syntenin-1 [Bos grunniens mutus]
gnl_UG_Oar_S31544307	1205	633	0.9921	468.672	-	GO:0044444//cytoplasmic part;GO:0031981//nuclear lumen	-	-	gi|253683497|ref|NP_001156643.1|/7.43126e-63/selenoprotein M precursor [Bos taurus]
gnl_UG_Oar_S20553840	1204	2463	0.9724	120.35	K05547|1|0.0|838|ssc:397387|thyroid hormone receptor alpha	GO:0031981//nuclear lumen;GO:0044444//cytoplasmic part	GO:0004879//ligand-activated sequence-specific DNA binding RNA polymerase II transcription factor activity;GO:0042562//hormone binding;GO:0008134//transcription factor binding;GO:0044212//transcription regulatory region DNA binding;GO:0003727//single-stranded RNA binding;GO:0042802//identical protein binding;GO:0003682//chromatin binding;GO:0046914//transition metal ion binding;GO:0046983//protei…	GO:0002154//thyroid hormone mediated signaling pathway;GO:0009894;GO:0007619//courtship behavior;GO:0044057;GO:0016337//cell-cell adhesion;GO:0009790//embryo development;GO:0009653//anatomical structure morphogenesis;GO:0030099//myeloid cell differentiation;GO:0010830//regulation of myotube differentiation;GO:0035270//endocrine system development;GO:0042992//negative regulation of transcription f…	gi|155369638|ref|NP_001094389.1|/0/thyroid hormone receptor alpha [Ovis aries]
gnl_UG_Oar_S31569021	1201	766	0.9621	386.011	K10352|1|7e-145|510|bta:404108|myosin heavy chain	GO:0031254//trailing edge;GO:0031252//cell leading edge;GO:0032432//actin filament bundle;GO:0032155;GO:0043231//intracellular membrane-bounded organelle;GO:0031988//membrane-bounded vesicle;GO:0005887//integral to plasma membrane;GO:0005911//cell-cell junction;GO:0045202//synapse;GO:0016459//myosin complex;GO:0044444//cytoplasmic part;GO:0015630//microtubule cytoskeleton	GO:0042623//ATPase activity, coupled;GO:0032550;GO:0042802//identical protein binding;GO:0003774//motor activity;GO:0003779//actin binding	GO:0043009//chordate embryonic development;GO:0007051//spindle organization;GO:0007127//meiosis I;GO:0009154;GO:0043542//endothelial cell migration;GO:0006935//chemotaxis;GO:0001767;GO:0045184//establishment of protein localization;GO:0000768//syncytium formation by plasma membrane fusion;GO:0033619//membrane protein proteolysis;GO:0007155//cell adhesion;GO:0022604//regulation of cell morphogenes…	gi|296487363|tpg|DAA29476.1|/5.53909e-144/TPA: myosin, heavy chain 9, non-muscle [Bos taurus]
gnl_UG_Oar_S31570265	1200	612	0.9967	482.742	K06237|1|3e-51|201|bta:282191|collagen, type IV, alpha	-	-	-	gi|426236903|ref|XP_004012404.1|/2.31039e-50/PREDICTED: collagen alpha-1(IV) chain [Ovis aries]
gnl_UG_Oar_S34956790	1192	887	0.9808	330.855	K10365|1|2e-122|439|ptr:100612860|capping protein (actin filament) muscle Z-line, beta	GO:0044291//cell-cell contact zone;GO:0033011//perinuclear theca;GO:0015629//actin cytoskeleton;GO:0030141//secretory granule;GO:0031252//cell leading edge;GO:0031674//I band;GO:0043234//protein complex	GO:0003779//actin binding;GO:0015631//tubulin binding	GO:0007599//hemostasis;GO:0000902//cell morphogenesis;GO:0055002//striated muscle cell development;GO:0030031//cell projection assembly;GO:0051693//actin filament capping;GO:0031111//negative regulation of microtubule polymerization or depolymerization	gi|470617507|ref|XP_004317537.1|/1.36046e-121/PREDICTED: F-actin-capping protein subunit beta-like isoform 1 [Tursiops truncatus]
gnl_UG_Oar_S34945897	1191	681	0.9956	430.576	K04497|1|3e-37|155|tca:656496|groucho	GO:0043231//intracellular membrane-bounded organelle	GO:0003712//transcription cofactor activity;GO:0005488//binding	GO:0009653//anatomical structure morphogenesis;GO:0048731;GO:0006366//transcription from RNA polymerase II promoter;GO:0040007//growth;GO:0043393//regulation of protein binding;GO:0034097//response to cytokine stimulus;GO:0030178//negative regulation of Wnt receptor signaling pathway;GO:0043065//positive regulation of apoptotic process	gi|443609482|ref|NP_001263217.1|/1.47376e-62/amino-terminal enhancer of split isoform 2 [Mus musculus]
gnl_UG_Oar_S34946919	1189	917	0.9226	319.226	K08871|1|5e-77|288|bta:505358|bromodomain-containing protein 2	-	GO:0042393//histone binding	GO:0048232//male gamete generation;GO:0034728//nucleosome organization;GO:0006366//transcription from RNA polymerase II promoter	gi|426250128|ref|XP_004018790.1|/4.07727e-76/PREDICTED: bromodomain-containing protein 2 [Ovis aries]
gnl_UG_Oar_S20553966	1186	2569	0.9202	113.66	K01540|1|2e-162|573|ecb:100033968|sodium/potassium-transporting ATPase subunit beta	GO:0005887//integral to plasma membrane	GO:0005488//binding;GO:0008556//potassium-transporting ATPase activity	GO:0044763;GO:0002376//immune system process;GO:0007599//hemostasis;GO:0030001//metal ion transport;GO:0006950//response to stress	gi|57526474|ref|NP_001009796.1|/5.42793e-172/sodium/potassium-transporting ATPase subunit beta-1 [Ovis aries]
gnl_UG_Oar_S34959933	1182	880	0.9693	330.689	K06271|1|5e-80|298|cfa:100856393|talin	GO:0005856//cytoskeleton	GO:0005515//protein binding;GO:0005198//structural molecule activity	GO:0044763	gi|471363578|ref|XP_004372345.1|/3.7024e-79/PREDICTED: talin-1 [Trichechus manatus latirostris]
gnl_UG_Oar_S34959519	1182	901	0.8102	322.982	K13536|1|5e-72|271|bta:539555|MARCKS-related protein	GO:0016020//membrane;GO:0044464//cell part	GO:0005515//protein binding	GO:0006810//transport;GO:0008283//cell proliferation	gi|115495807|ref|NP_001069640.1|/3.83502e-71/MARCKS-related protein [Bos taurus]
gnl_UG_Oar_S53279235	1180	841	0.9988	345.439	K10431|1|1e-142|506|bta:281295|microtubule-associated protein 4	GO:0044424//intracellular part	-	GO:0007017//microtubule-based process;GO:0022402//cell cycle process	gi|426249617|ref|XP_004018546.1|/4.32635e-151/PREDICTED: microtubule-associated protein 4 [Ovis aries]
gnl_UG_Oar_S34944959	1179	848	0.9976	342.297	K12812|1|1e-118|362|bta:540191|ATP-dependent RNA helicase UAP56/SUB2 [EC:3.6.4.13]	GO:0030532//small nuclear ribonucleoprotein complex;GO:0016604//nuclear body;GO:0043234//protein complex	GO:0003724//RNA helicase activity;GO:0032550;GO:0005515//protein binding;GO:0017069//snRNA binding;GO:0042623//ATPase activity, coupled	GO:0006406//mRNA export from nucleus;GO:0000398//mRNA splicing, via spliceosome	gi|466089434|ref|XP_004286664.1|/8.42323e-118/PREDICTED: spliceosome RNA helicase DDX39B isoform 1 [Orcinus orca]
gnl_UG_Oar_S34963337	1179	882	0.9342	329.102	-	GO:0005924//cell-substrate adherens junction;GO:0015629//actin cytoskeleton	GO:0005488//binding	GO:0001503//ossification;GO:0030154//cell differentiation;GO:0006897//endocytosis	gi|164420785|ref|NP_001106722.1|/1.82051e-110/PDZ and LIM domain protein 7 isoform 2 [Bos taurus]
gnl_UG_Oar_S31576026	1177	797	0.9975	363.583	-	-	-	-	-
gnl_UG_Oar_S43002923	1175	1262	0.7242	229.226	K05636|1|2e-134|474|bta:520030|laminin, beta 1	GO:0031988//membrane-bounded vesicle;GO:0043256//laminin complex;GO:0044444//cytoplasmic part	GO:0046625//sphingolipid binding;GO:0005515//protein binding;GO:0005198//structural molecule activity	GO:0016477//cell migration;GO:0030030//cell projection organization;GO:0006935//chemotaxis;GO:0009887//organ morphogenesis;GO:0007155//cell adhesion;GO:0008284//positive regulation of cell proliferation;GO:0000904//cell morphogenesis involved in differentiation	gi|426227599|ref|XP_004007905.1|/9.75946e-138/PREDICTED: laminin subunit beta-1 [Ovis aries]
gnl_UG_Oar_S52853596	1175	551	0.2214	525.015	K02912|1|4e-66|250|pon:100435733|large subunit ribosomal protein L32e	GO:0015934//large ribosomal subunit	GO:0005198//structural molecule activity	GO:0006412//translation;GO:0019080;GO:0000956//nuclear-transcribed mRNA catabolic process;GO:0006613//cotranslational protein targeting to membrane	gi|444726195|gb|ELW66735.1|/7.35848e-65/Chondroitin sulfate N-acetylgalactosaminyltransferase 2 [Tupaia chinensis]
gnl_UG_Oar_S34934438	1174	676	0.5917	427.57	K06830|1|3e-39|161|bta:326598|galectin-1	GO:0031012//extracellular matrix;GO:0044464//cell part;GO:0044421//extracellular region part	GO:0060089;GO:0097367	GO:0042692//muscle cell differentiation;GO:0002313//mature B cell differentiation involved in immune response;GO:0007249//I-kappaB kinase/NF-kappaB cascade;GO:0031294	gi|3122339|sp|P81184.2|LEG1_SHEEP/1.73516e-39/RecName: Full=Galectin-1; Short=Gal-1; AltName: Full=14 kDa lectin; AltName: Full=Beta-galactoside-binding lectin L-14-I; AltName: Full=Galaptin; AltName: Full=Lactose-binding lectin 1; AltName: Full=Lectin galactoside-binding soluble 1; AltName: Full=OPG-1; AltName: Full=S-Lac lectin 1
gnl_UG_Oar_S34884117	1172	865	0.9838	333.578	K12895|1|4e-81|301|bta:504640|heterogeneous nuclear ribonucleoprotein C-like 2	GO:0005681//spliceosomal complex	GO:0036094//small molecule binding;GO:0097159//organic cyclic compound binding	-	gi|148674151|gb|EDL06098.1|/1.5465e-82/hnRNP-associated with lethal yellow, isoform CRA_d [Mus musculus]
gnl_UG_Oar_S52815785	1166	421	0.9762	681.871	-	-	-	-	gi|344235052|gb|EGV91155.1|/4.7432e-11/hypothetical protein I79_026246 [Cricetulus griseus]
gnl_UG_Oar_S34918795	1164	875	0.9909	327.514	K06546|1|9e-50|197|bta:509820|CD164 antigen	GO:0000323//lytic vacuole;GO:0016020//membrane	GO:0005488//binding	GO:0016337//cell-cell adhesion;GO:0002376//immune system process;GO:0007275//multicellular organismal development	gi|426234567|ref|XP_004011265.1|/7.6779e-53/PREDICTED: sialomucin core protein 24 isoform 1 [Ovis aries]
gnl_UG_Oar_S34920581	1164	859	0.943	333.615	-	-	-	-	-
gnl_UG_Oar_S20547276	1164	357	0.944	802.731	-	-	-	-	-
gnl_UG_Oar_S34935029	1164	879	0.9147	326.024	K04536|1|5e-132|470|bta:281201|guanine nucleotide-binding protein G(I)/G(S)/G(T) subunit beta-1	GO:0001750//photoreceptor outer segment;GO:0043005//neuron projection;GO:0031234//extrinsic to internal side of plasma membrane	GO:0017111//nucleoside-triphosphatase activity;GO:0031701//angiotensin receptor binding;GO:0019899//enzyme binding	GO:0015980//energy derivation by oxidation of organic compounds;GO:0007599//hemostasis;GO:0007267//cell-cell signaling;GO:0043010//camera-type eye development;GO:0071407//cellular response to organic cyclic compound;GO:0033762//response to glucagon stimulus;GO:0034695//response to prostaglandin E stimulus;GO:0007189//adenylate cyclase-activating G-protein coupled receptor signaling pathway;GO:005…	gi|432090025|gb|ELK23633.1|/4.14215e-131/Guanine nucleotide-binding protein G(I)/G(S)/G(T) subunit beta-1 [Myotis davidii]
gnl_UG_Oar_S34893804	1163	572	0.993	500.575	-	GO:0031224//intrinsic to membrane	-	GO:0045596//negative regulation of cell differentiation	gi|426228633|ref|XP_004008405.1|/4.31387e-42/PREDICTED: transmembrane protein 176A [Ovis aries]
gnl_UG_Oar_S34882331	1163	873	0.9782	327.983	K04381|1|5e-81|301|mcc:719733|stathmin	GO:0015630//microtubule cytoskeleton;GO:0044444//cytoplasmic part	GO:0008092//cytoskeletal protein binding;GO:0060089	GO:0000278//mitotic cell cycle;GO:0007417//central nervous system development;GO:0051707//response to other organism;GO:0048667//cell morphogenesis involved in neuron differentiation;GO:0031111//negative regulation of microtubule polymerization or depolymerization;GO:0006928//cellular component movement;GO:0007165//signal transduction	gi|297282563|ref|XP_001114361.2|/4.29252e-80/PREDICTED: stathmin-like isoform 1 [Macaca mulatta]
gnl_UG_Oar_S31578146	1162	541	0.7338	528.804	-	-	-	-	-
gnl_UG_Oar_S34904240	1161	829	0.9976	344.797	K03252|1|2e-143|477|ecb:100064310|translation initiation factor 3 subunit C	GO:0043234//protein complex;GO:0044444//cytoplasmic part	GO:0008135//translation factor activity, nucleic acid binding;GO:0005515//protein binding;GO:0043021//ribonucleoprotein complex binding	GO:0006412//translation	gi|153791492|ref|NP_001093131.1|/1.5551e-142/eukaryotic translation initiation factor 3 subunit C [Homo sapiens]
gnl_UG_Oar_S34887182	1157	835	0.982	341.14	-	-	-	-	gi|33337966|gb|AAQ13605.1|AF171089_1/4.91986e-06/MSTP081 [Homo sapiens]
gnl_UG_Oar_S20553698	1157	1986	0.9612	143.43	K00507|1|0.0|686|bta:280924|stearoyl-CoA desaturase (delta-9 desaturase) [EC:1.14.19.1]	GO:0031090//organelle membrane;GO:0043231//intracellular membrane-bounded organelle;GO:0031224//intrinsic to membrane	GO:0046914//transition metal ion binding;GO:0016215	GO:0006631//fatty acid metabolic process	gi|57164289|ref|NP_001009254.1|/0/acyl-CoA desaturase [Ovis aries]
gnl_UG_Oar_S34907395	1157	843	0.987	337.902	K08784|1|4e-91|334|bta:282326|HtrA serine peptidase 1 [EC:3.4.21.-]	-	GO:0004175//endopeptidase activity	GO:0019538//protein metabolic process	gi|426253435|ref|XP_004020401.1|/2.51373e-90/PREDICTED: serine protease HTRA1 [Ovis aries]
gnl_UG_Oar_S53278993	1156	931	0.9345	305.699	K03456|1|9e-163|569|cfa:484335|protein phosphatase 2 (formerly 2A), regulatory subunit A	GO:0044427//chromosomal part;GO:0008287//protein serine/threonine phosphatase complex;GO:0044444//cytoplasmic part	GO:0004721//phosphoprotein phosphatase activity;GO:0046983//protein dimerization activity;GO:0019888//protein phosphatase regulator activity	GO:0080090//regulation of primary metabolic process;GO:0010467//gene expression;GO:0044772;GO:0031323//regulation of cellular metabolic process;GO:0000956//nuclear-transcribed mRNA catabolic process;GO:0006915//apoptotic process;GO:0007169//transmembrane receptor protein tyrosine kinase signaling pathway;GO:0065003;GO:0012502//induction of programmed cell death;GO:0009966//regulation of signal tr…	gi|146231714|gb|ABQ12932.1|/3.2179e-162/alpha isoform of regulatory subunit A, protein phosphatase 2 [Bos taurus]
gnl_UG_Oar_S34889691	1154	527	0.9981	539.114	-	-	-	-	-
gnl_UG_Oar_S20553937	1153	510	0.9529	556.602	K05243|1|2e-60|231|bta:280888|oxytocin	GO:0033267//axon part;GO:0016023//cytoplasmic membrane-bounded vesicle;GO:0044421//extracellular region part	GO:0005184//neuropeptide hormone activity;GO:0001664//G-protein coupled receptor binding	GO:0007631//feeding behavior;GO:0035809;GO:0007416//synapse assembly;GO:0007268//synaptic transmission;GO:0060746;GO:0008016//regulation of heart contraction;GO:0034285;GO:0031667//response to nutrient levels;GO:0019233//sensory perception of pain;GO:0008217//regulation of blood pressure;GO:0043084//penile erection;GO:0001503//ossification;GO:0031960//response to corticosteroid stimulus;GO:000761…	gi|57526670|ref|NP_001009801.1|/1.35598e-61/oxytocin-neurophysin 1 precursor [Ovis aries]
gnl_UG_Oar_S34989574	1145	840	0.9952	335.592	-	-	-	-	-
gnl_UG_Oar_S34970820	1144	903	0.8117	311.906	K03386|1|4e-100|364|bta:286793|peroxiredoxin (alkyl hydroperoxide reductase subunit C) [EC:1.11.1.15]	GO:0044444//cytoplasmic part	GO:0016705//oxidoreductase activity, acting on paired donors, with incorporation or reduction of molecular oxygen;GO:0004601//peroxidase activity	GO:0006979//response to oxidative stress;GO:0044710;GO:0006801//superoxide metabolic process;GO:0042743//hydrogen peroxide metabolic process;GO:0043066//negative regulation of apoptotic process	gi|261244978|ref|NP_001159672.1|/6.51972e-103/peroxiredoxin-2 [Ovis aries]
gnl_UG_Oar_S31570175	1139	797	0.9322	351.845	-	GO:0031224//intrinsic to membrane;GO:0030054//cell junction	GO:0046872//metal ion binding	GO:0016337//cell-cell adhesion	gi|157074180|ref|NP_001096804.1|/1.30684e-61/protocadherin gamma-C3 isoform 2 [Bos taurus]
gnl_UG_Oar_S34941507	1131	900	0.95	309.39	K12464|1|3e-93|189|bta:512562|melanoma-associated antigen D1	GO:0032991//macromolecular complex	GO:0003712//transcription cofactor activity;GO:0005488//binding	GO:0051094//positive regulation of developmental process;GO:0006366//transcription from RNA polymerase II promoter;GO:0006915//apoptotic process;GO:0008285//negative regulation of cell proliferation;GO:0007169//transmembrane receptor protein tyrosine kinase signaling pathway;GO:0043405//regulation of MAP kinase activity	gi|426256999|ref|XP_004022123.1|/1.03838e-96/PREDICTED: LOW QUALITY PROTEIN: melanoma-associated antigen D1-like [Ovis aries]
gnl_UG_Oar_S34951154	1130	867	0.9689	320.882	K11093|1|1e-86|310|ptr:747202|U1 small nuclear ribonucleoprotein 70kDa	GO:0016604//nuclear body;GO:0030529//ribonucleoprotein complex	GO:0036094//small molecule binding;GO:0003676//nucleic acid binding	GO:0000377	gi|36100|emb|CAA28352.1|/1.55076e-85/unnamed protein product [Homo sapiens]
gnl_UG_Oar_S34909586	1128	723	0.9986	384.111	-	-	-	-	-
gnl_UG_Oar_S34957147	1128	939	0.9286	295.753	K08882|1|3e-155|548|bta:519422|tripartite motif-containing protein 28	GO:0000790//nuclear chromatin	GO:0046914//transition metal ion binding;GO:0016301//kinase activity;GO:0044389;GO:0003712//transcription cofactor activity;GO:0001071//nucleic acid binding transcription factor activity;GO:0019904//protein domain specific binding;GO:0003677//DNA binding;GO:0019787//small conjugating protein ligase activity	GO:0003401//axis elongation;GO:0006366//transcription from RNA polymerase II promoter;GO:0006461//protein complex assembly;GO:0001892//embryonic placenta development;GO:0006468//protein phosphorylation;GO:0000904//cell morphogenesis involved in differentiation;GO:0032446//protein modification by small protein conjugation;GO:0006281//DNA repair	gi|440900404|gb|ELR51549.1|/4.58282e-155/Transcription intermediary factor 1-beta, partial [Bos grunniens mutus]
gnl_UG_Oar_S34881757	1128	667	0.9805	416.36	K05408|1|4e-15|81.6|cfa:480600|C-C motif chemokine 3;K12964|2|7e-15|80.9|tgu:100218464|C-C motif chemokine 4	GO:0044444//cytoplasmic part;GO:0044421//extracellular region part	GO:0004697//protein kinase C activity;GO:0005125//cytokine activity;GO:0060229//lipase activator activity	GO:0043065//positive regulation of apoptotic process;GO:0006954//inflammatory response;GO:0010467//gene expression;GO:0006996//organelle organization;GO:0008347//glial cell migration;GO:0019233//sensory perception of pain;GO:0001503//ossification;GO:0043410//positive regulation of MAPK cascade;GO:0002762//negative regulation of myeloid leukocyte differentiation;GO:0002690//positive regulation of …	gi|153792146|ref|NP_001093099.1|/1.40507e-46/regakine 1-like protein precursor [Ovis aries]
gnl_UG_Oar_S34942515	1127	818	0.9902	339.2	K13056|1|5e-20|98.6|dre:30114|CCCH zinc finger protein C3H-4;K15308|3|3e-18|92.8|ssc:100316849|tristetraprolin	GO:0043231//intracellular membrane-bounded organelle	GO:0003676//nucleic acid binding;GO:0046914//transition metal ion binding;GO:0001071//nucleic acid binding transcription factor activity	GO:0044699;GO:0000956//nuclear-transcribed mRNA catabolic process;GO:0006351//transcription, DNA-dependent;GO:0043487//regulation of RNA stability	gi|397475530|ref|XP_003809188.1|/4.65914e-110/PREDICTED: LOW QUALITY PROTEIN: zinc finger protein 36, C3H1 type-like 2, partial [Pan paniscus]
gnl_UG_Oar_S34983603	1122	363	0.4738	760.977	K02920|1|1e-40|117|bta:768327|large subunit ribosomal protein L36e	GO:0031981//nuclear lumen;GO:0015934//large ribosomal subunit	GO:0005198//structural molecule activity	GO:0006412//translation;GO:0019080;GO:0000956//nuclear-transcribed mRNA catabolic process;GO:0006613//cotranslational protein targeting to membrane	gi|118151344|ref|NP_001071607.1|/1.29723e-39/60S ribosomal protein L36 [Bos taurus]
gnl_UG_Oar_S53280583	1113	917	0.9978	298.821	K11294|1|7e-141|500|bta:497013|nucleolin	GO:0005634//nucleus;GO:0032991//macromolecular complex	GO:0043565//sequence-specific DNA binding	-	gi|440913256|gb|ELR62731.1|/5.22718e-140/Nucleolin, partial [Bos grunniens mutus]
gnl_UG_Oar_S34967544	1112	878	0.9442	311.814	K00088|1|2e-151|535|bta:511969|IMP dehydrogenase [EC:1.1.1.205]	GO:0044439	GO:0043169//cation binding;GO:0003676//nucleic acid binding;GO:0016616//oxidoreductase activity, acting on the CH-OH group of donors, NAD or NADP as acceptor;GO:0036094//small molecule binding	GO:0009152//purine ribonucleotide biosynthetic process;GO:0032943//mononuclear cell proliferation;GO:0051260//protein homooligomerization;GO:0070670//response to interleukin-4	gi|440893716|gb|ELR46386.1|/1.04847e-150/Inosine-5'-monophosphate dehydrogenase 2, partial [Bos grunniens mutus]
gnl_UG_Oar_S31544707	1112	651	0.9969	420.542	K13172|1|3e-80|298|aml:100474834|serine/arginine repetitive matrix protein 2	-	-	-	gi|426255061|ref|XP_004021183.1|/9.66548e-85/PREDICTED: uncharacterized protein LOC101118752 [Ovis aries]
gnl_UG_Oar_S31569915	1110	805	0.9988	339.479	-	-	-	-	-
gnl_UG_Oar_S34886425	1110	787	0.7446	347.243	K09490|1|2e-78|292|bta:415113|heat shock 70kDa protein 5	GO:0043234//protein complex;GO:0031227//intrinsic to endoplasmic reticulum membrane;GO:0048770	GO:0004869//cysteine-type endopeptidase inhibitor activity;GO:0046872//metal ion binding;GO:0017111//nucleoside-triphosphatase activity;GO:0032550;GO:0043021//ribonucleoprotein complex binding;GO:0044389	GO:0007179//transforming growth factor beta receptor signaling pathway;GO:0001775//cell activation;GO:0006915//apoptotic process;GO:0006887//exocytosis;GO:0016567//protein ubiquitination;GO:0030968//endoplasmic reticulum unfolded protein response;GO:0009154;GO:0032268//regulation of cellular protein metabolic process;GO:0007599//hemostasis;GO:0009267//cellular response to starvation;GO:0043161//p…	gi|459655238|gb|AGG79327.1|/4.3714e-78/heat shock 70kDa protein 5 [Capra hircus]
gnl_UG_Oar_S34933270	1108	452	0.9978	603.513	-	-	-	-	gi|281343328|gb|EFB18912.1|/1.24478e-11/hypothetical protein PANDA_019184 [Ailuropoda melanoleuca]
gnl_UG_Oar_S53279505	1105	958	0.9979	283.976	-	GO:0016020//membrane;GO:0015629//actin cytoskeleton	GO:0008092//cytoskeletal protein binding	GO:0016477//cell migration;GO:0007010//cytoskeleton organization;GO:0032989;GO:0006897//endocytosis	gi|426215244|ref|XP_004001884.1|/1.252e-139/PREDICTED: adenylyl cyclase-associated protein 1 [Ovis aries]
gnl_UG_Oar_S34897273	1095	900	0.9122	299.542	K05021|1|2e-116|418|bta:515646|chloride intracellular channel 1	GO:0042995//cell projection;GO:0044444//cytoplasmic part;GO:0005635//nuclear envelope;GO:0034702//ion channel complex	GO:0005488//binding;GO:0005254//chloride channel activity	GO:0015698//inorganic anion transport;GO:0001649//osteoblast differentiation;GO:0042391//regulation of membrane potential;GO:0007154//cell communication	gi|440898782|gb|ELR50207.1|/1.94239e-115/Chloride intracellular channel protein 1, partial [Bos grunniens mutus]
gnl_UG_Oar_S53280539	1094	903	0.9978	298.274	K03982|1|6e-48|191|mdo:100017921|plasminogen activator inhibitor-1	GO:0030141//secretory granule;GO:0009897//external side of plasma membrane;GO:0045202//synapse	GO:0097367;GO:0005515//protein binding;GO:0004866//endopeptidase inhibitor activity	GO:0007224//smoothened signaling pathway;GO:0034111//negative regulation of homotypic cell-cell adhesion;GO:0010543//regulation of platelet activation;GO:0002028//regulation of sodium ion transport;GO:0048167//regulation of synaptic plasticity;GO:0003006//developmental process involved in reproduction;GO:0045687//positive regulation of glial cell differentiation;GO:0050954//sensory perception of …	gi|440905313|gb|ELR55704.1|/6.86946e-153/Glia-derived nexin, partial [Bos grunniens mutus]
gnl_UG_Oar_S34943335	1093	823	0.9575	326.968	K04488|1|2e-60|232|xtr:394688|nitrogen fixation protein NifU and related proteins	GO:0043231//intracellular membrane-bounded organelle;GO:0044444//cytoplasmic part	GO:0046914//transition metal ion binding;GO:0051540;GO:0005515//protein binding	GO:0071941;GO:0009058//biosynthetic process	gi|410977025|ref|XP_003994913.1|/3.87852e-64/PREDICTED: iron-sulfur cluster assembly enzyme ISCU, mitochondrial [Felis catus]
gnl_UG_Oar_S20545429	1092	881	0.9603	305.163	K00020|1|5e-10|65.5|mdo:100019201|3-hydroxyisobutyrate dehydrogenase [EC:1.1.1.31]	GO:0031981//nuclear lumen;GO:0043234//protein complex;GO:0044421//extracellular region part	GO:0001221;GO:0005102//receptor binding;GO:0001104//RNA polymerase II transcription cofactor activity;GO:0003676//nucleic acid binding;GO:0036094//small molecule binding;GO:0005539//glycosaminoglycan binding	GO:0006366//transcription from RNA polymerase II promoter;GO:0033365//protein localization to organelle;GO:0030968//endoplasmic reticulum unfolded protein response	gi|28461287|ref|NP_787026.1|/2.81517e-103/hepatoma-derived growth factor [Bos taurus]
gnl_UG_Oar_S34970686	1090	871	0.9047	308.102	-	-	-	-	-
gnl_UG_Oar_S53278843	1089	896	0.9955	299.23	K10258|1|2e-175|615|hsa:9524|enoyl reductase [EC:1.3.1.-]	GO:0031227//intrinsic to endoplasmic reticulum membrane	GO:0016491//oxidoreductase activity	GO:0000038//very long-chain fatty acid metabolic process;GO:0006633//fatty acid biosynthetic process;GO:0035336//long-chain fatty-acyl-CoA metabolic process;GO:0006641//triglyceride metabolic process;GO:0008202//steroid metabolic process	gi|24475816|ref|NP_612510.1|/1.39719e-174/very-long-chain enoyl-CoA reductase [Homo sapiens]
gnl_UG_Oar_S34939148	1086	900	0.9844	297.08	K11188|1|6e-125|410|bta:282438|peroxiredoxin 6, 1-Cys peroxiredoxin [EC:1.11.1.7 1.11.1.15 3.1.1.-]	GO:0000323//lytic vacuole;GO:0031982//vesicle	GO:0005488//binding;GO:0004620//phospholipase activity;GO:0016705//oxidoreductase activity, acting on paired donors, with incorporation or reduction of molecular oxygen;GO:0004601//peroxidase activity	GO:0006979//response to oxidative stress;GO:0006644//phospholipid metabolic process;GO:0042743//hydrogen peroxide metabolic process;GO:0030031//cell projection assembly	gi|27807167|ref|NP_777068.1|/4.3458e-124/peroxiredoxin-6 [Bos taurus]
gnl_UG_Oar_S34918908	1082	882	0.9104	302.026	-	GO:0031988//membrane-bounded vesicle;GO:0009986//cell surface;GO:0072562//blood microparticle;GO:0044424//intracellular part	GO:0046872//metal ion binding;GO:0005543//phospholipid binding;GO:0043498//cell surface binding;GO:0055102//lipase inhibitor activity	GO:0050817;GO:0006915//apoptotic process;GO:0042221//response to chemical stimulus;GO:0007599//hemostasis;GO:0007154//cell communication	gi|426232103|ref|XP_004010074.1|/2.16451e-141/PREDICTED: annexin A5 [Ovis aries]
gnl_UG_Oar_S34928167	1078	827	0.9722	320.921	K04520|1|7e-118|382|bta:280722|amyloid beta (A4) protein	GO:0031224//intrinsic to membrane;GO:0031982//vesicle;GO:0043231//intracellular membrane-bounded organelle;GO:0045202//synapse;GO:0005819//spindle;GO:0030425//dendrite;GO:0044444//cytoplasmic part	GO:0005102//receptor binding;GO:0046872//metal ion binding;GO:0005539//glycosaminoglycan binding;GO:0019904//protein domain specific binding;GO:0003676//nucleic acid binding;GO:0004866//endopeptidase inhibitor activity	GO:0016198//axon choice point recognition;GO:0007631//feeding behavior;GO:0007215//glutamate receptor signaling pathway;GO:0007416//synapse assembly;GO:0007268//synaptic transmission;GO:0042551//neuron maturation;GO:0007420//brain development;GO:0043062//extracellular structure organization;GO:0016125//sterol metabolic process;GO:0035264//multicellular organism growth;GO:0032469//endoplasmic reti…	gi|426217215|ref|XP_004002849.1|/4.19088e-117/PREDICTED: amyloid beta A4 protein isoform 2 [Ovis aries]
gnl_UG_Oar_S31581141	1071	832	0.9892	316.921	-	-	-	-	gi|466017775|ref|XP_004271587.1|/7.60438e-92/PREDICTED: interferon regulatory factor 2-binding protein 2 isoform 2 [Orcinus orca]
gnl_UG_Oar_S34916717	1068	499	0.99	526.934	-	-	-	-	-
gnl_UG_Oar_S34894323	1067	634	0.9779	414.344	-	-	-	-	-
gnl_UG_Oar_S34882274	1066	844	0.9538	310.957	-	GO:0005793//endoplasmic reticulum-Golgi intermediate compartment;GO:0031224//intrinsic to membrane;GO:0031090//organelle membrane	-	GO:0006810//transport	gi|426241390|ref|XP_004014574.1|/4.02077e-142/PREDICTED: endoplasmic reticulum-Golgi intermediate compartment protein 3 isoform 1 [Ovis aries]
gnl_UG_Oar_S34948818	1065	879	0.8874	298.295	-	-	-	-	gi|296488778|tpg|DAA30891.1|/3.03778e-136/TPA: high density lipoprotein binding protein [Bos taurus]
gnl_UG_Oar_S53279391	1062	891	0.9877	293.449	K12898|1|2e-100|350|ptr:462329|heterogeneous nuclear ribonucleoprotein F/H	GO:0005681//spliceosomal complex;GO:0005856//cytoskeleton;GO:0031981//nuclear lumen	GO:0008187//poly-pyrimidine tract binding;GO:0036094//small molecule binding	GO:0000377	gi|148701751|gb|EDL33698.1|/5.43501e-107/heterogeneous nuclear ribonucleoprotein H1, isoform CRA_a [Mus musculus]
gnl_UG_Oar_S34944458	1060	895	0.9251	291.587	K12856|1|9e-143|506|dre:393951|pre-mRNA-processing factor 8	GO:0005681//spliceosomal complex;GO:0030532//small nuclear ribonucleoprotein complex;GO:0016604//nuclear body	GO:0003676//nucleic acid binding	GO:0000377	gi|470641444|ref|XP_004332677.1|/6.9988e-142/PREDICTED: LOW QUALITY PROTEIN: PRP8 pre-mRNA processing factor 8 homolog (S. cerevisiae) [Tursiops truncatus]
gnl_UG_Oar_S34943703	1058	879	0.8953	296.335	-	-	-	-	gi|355691216|gb|EHH26401.1|/1.59736e-06/hypothetical protein EGK_16362, partial [Macaca mulatta]
gnl_UG_Oar_S28584103	1058	1173	0.7962	222.061	-	-	-	-	-
gnl_UG_Oar_S20554015	1057	995	0.7698	261.54	K06751|1|1e-64|247|bta:515712|major histocompatibility complex, class I	-	-	-	gi|165992|gb|AAA31566.1|/5.12941e-83/MHC protein, partial [Ovis aries]
gnl_UG_Oar_S34912672	1055	818	0.9719	317.53	-	-	-	-	gi|403460|gb|AAA36776.1|/3.1052e-13/transformation-related protein, partial [Homo sapiens]
gnl_UG_Oar_S34889100	1052	888	0.9381	291.668	-	GO:0044432//endoplasmic reticulum part	GO:0046872//metal ion binding	GO:0043009//chordate embryonic development;GO:0001654//eye development	gi|440910051|gb|ELR59883.1|/1.55881e-133/hypothetical protein M91_01219, partial [Bos grunniens mutus]
gnl_UG_Oar_S42539276	1051	1148	0.6951	225.396	K06537|1|5e-24|112|acs:100551648|CD151 antigen;K06497|3|2e-22|107|nve:NEMVE_v1g236446|CD63 antigen	GO:0031224//intrinsic to membrane	-	-	gi|426248254|ref|XP_004017879.1|/9.50042e-103/PREDICTED: tetraspanin-3 isoform 1 [Ovis aries]
gnl_UG_Oar_S34984165	1047	850	0.7141	303.259	-	-	-	-	-
gnl_UG_Oar_S34902443	1046	839	0.9976	306.941	K04546|1|1e-49|197|ssc:100522202|guanine nucleotide-binding protein G(I)/G(S)/G(O) subunit gamma-11	GO:0031234//extrinsic to internal side of plasma membrane	GO:0017111//nucleoside-triphosphatase activity;GO:0060089	GO:0033036;GO:0007166//cell surface receptor signaling pathway;GO:0015980//energy derivation by oxidation of organic compounds;GO:0033762//response to glucagon stimulus;GO:0001666//response to hypoxia;GO:0009154;GO:0010658;GO:0001754//eye photoreceptor cell differentiation	gi|213021128|ref|NP_001132917.1|/2.53772e-34/guanine nucleotide-binding protein G(I)/G(S)/G(O) subunit gamma-11 [Ovis aries]
gnl_UG_Oar_S20543159	1044	681	0.5272	377.432	-	-	-	-	gi|300872546|gb|ADK39026.1|/1.7833e-15/beta-geo [cloning vector pPNT]
gnl_UG_Oar_S34995068	1042	864	0.8738	296.92	K03247|1|9e-110|318|bta:506873|translation initiation factor 3 subunit H	GO:0043234//protein complex;GO:0043227//membrane-bounded organelle;GO:0044424//intracellular part	GO:0008135//translation factor activity, nucleic acid binding;GO:0005515//protein binding	GO:0006412//translation	gi|440904840|gb|ELR55300.1|/7.32672e-109/Eukaryotic translation initiation factor 3 subunit H, partial [Bos grunniens mutus]
gnl_UG_Oar_S34898076	1036	852	0.5974	299.368	-	-	-	-	gi|344235755|gb|EGV91858.1|/1.21913e-07/hypothetical protein I79_004059 [Cricetulus griseus]
gnl_UG_Oar_S53280619	1035	924	0.9978	275.774	K09495|1|6e-160|563|bta:504735|T-complex protein 1 subunit gamma	GO:0043234//protein complex;GO:0015630//microtubule cytoskeleton;GO:0044444//cytoplasmic part;GO:0016020//membrane	GO:0032550;GO:0005515//protein binding	GO:0035036//sperm-egg recognition;GO:0006458//'de novo' protein folding	gi|440903642|gb|ELR54279.1|/4.5894e-168/T-complex protein 1 subunit gamma, partial [Bos grunniens mutus]
gnl_UG_Oar_S34950754	1034	861	0.9361	295.667	-	-	-	-	gi|426228886|ref|XP_004008527.1|/1.78686e-22/PREDICTED: leydig cell tumor 10 kDa protein homolog [Ovis aries]
gnl_UG_Oar_S53279627	1034	862	0.9977	295.324	K05699|1|2e-165|581|ecb:100053070|actinin alpha	GO:0032432//actin filament bundle;GO:0005913//cell-cell adherens junction;GO:0031252//cell leading edge;GO:0031674//I band;GO:0030425//dendrite;GO:0005924//cell-substrate adherens junction;GO:0030667//secretory granule membrane	GO:0005102//receptor binding;GO:0003779//actin binding;GO:0046872//metal ion binding;GO:0042802//identical protein binding	GO:0007269//neurotransmitter secretion;GO:0006928//cellular component movement;GO:0009118//regulation of nucleoside metabolic process;GO:0007044//cell-substrate junction assembly;GO:0007015//actin filament organization	gi|440897354|gb|ELR49065.1|/1.61442e-164/Alpha-actinin-1 [Bos grunniens mutus]
gnl_UG_Oar_S31572885	1032	787	0.9886	322.842	K06233|1|5e-09|62.0|bmy:Bm1_13930|low density lipoprotein-related protein 2;K04550|4|3e-07|56.2|tsp:Tsp_05487|low density lipoprotein-related protein 1 (alpha-2-macroglobulin receptor);K08443|5|3e-07|55.8|ssc:100516420|egf-like module containing, mucin-like, hormone receptor-like 2	GO:0043227//membrane-bounded organelle	GO:0005102//receptor binding	GO:0044763	gi|426238179|ref|XP_004013034.1|/8.29715e-170/PREDICTED: LOW QUALITY PROTEIN: granulins [Ovis aries]
gnl_UG_Oar_S34938902	1027	774	0.9948	326.674	-	GO:0016604//nuclear body;GO:0035770//ribonucleoprotein granule	-	GO:0033962//cytoplasmic mRNA processing body assembly	gi|329664983|ref|NP_001192459.1|/2.79505e-106/ataxin-2-like protein [Bos taurus]
gnl_UG_Oar_S34939102	1022	707	0.9279	355.891	K12668|1|5e-49|194|bta:614538|oligosaccharyltransferase complex subunit epsilon	GO:0031224//intrinsic to membrane;GO:0005789//endoplasmic reticulum membrane	GO:0004576//oligosaccharyl transferase activity	GO:0006915//apoptotic process;GO:0031667//response to nutrient levels;GO:0042221//response to chemical stimulus;GO:0001701//in utero embryonic development;GO:0006487//protein N-linked glycosylation	gi|77736467|ref|NP_001029933.1|/3.84774e-48/dolichyl-diphosphooligosaccharide--protein glycosyltransferase subunit DAD1 [Bos taurus]
gnl_UG_Oar_S34956836	1021	931	0.7777	269.999	K04511|1|2e-23|110|bfo:BRAFLDRAFT_121177|prickle	GO:0043231//intracellular membrane-bounded organelle;GO:0044421//extracellular region part	GO:0003712//transcription cofactor activity;GO:0046914//transition metal ion binding	GO:0003300//cardiac muscle hypertrophy;GO:0033173//calcineurin-NFAT signaling cascade;GO:0006366//transcription from RNA polymerase II promoter	gi|431899897|gb|ELK07844.1|/6.11973e-118/LIM and cysteine-rich domains protein 1 [Pteropus alecto]
gnl_UG_Oar_S34881325	1017	880	0.9386	284.527	K01014|1|2e-128|458|bta:282485|aryl sulfotransferase [EC:2.8.2.1]	GO:0044444//cytoplasmic part	GO:0008146//sulfotransferase activity;GO:0036094//small molecule binding	GO:1901564;GO:0006790//sulfur compound metabolic process;GO:0009698//phenylpropanoid metabolic process;GO:0009712//catechol-containing compound metabolic process;GO:0008202//steroid metabolic process	gi|426254511|ref|XP_004020920.1|/4.92336e-132/PREDICTED: sulfotransferase 1A1 [Ovis aries]
gnl_UG_Oar_S34960091	1016	894	0.8445	279.796	K01373|1|7e-145|405|bta:509715|cathepsin F [EC:3.4.22.41]	-	GO:0070011	GO:0019538//protein metabolic process	gi|426252094|ref|XP_004019753.1|/2.49144e-147/PREDICTED: cathepsin F isoform 1 [Ovis aries]
gnl_UG_Oar_S34911910	1015	762	0.9409	327.942	-	-	-	-	gi|440576001|emb|CCO13811.1|/2.06658e-29/alternative protein SF1 [Homo sapiens]
gnl_UG_Oar_S53280351	1014	1020	0.5206	244.75	K01369|1|2e-171|600|bta:281281|legumain [EC:3.4.22.34]	GO:0005768//endosome;GO:0000323//lytic vacuole	GO:0004175//endopeptidase activity	GO:0035264//multicellular organism growth;GO:0019538//protein metabolic process;GO:0042221//response to chemical stimulus;GO:0043066//negative regulation of apoptotic process	gi|426248510|ref|XP_004018006.1|/0/PREDICTED: legumain [Ovis aries]
gnl_UG_Oar_S34964028	1010	871	0.8932	285.489	-	-	-	-	gi|440906115|gb|ELR56420.1|/2.34993e-86/EMILIN-1 protein [Bos grunniens mutus]
gnl_UG_Oar_S43004335	1010	1212	0.6023	205.165	K13219|1|2e-73|276|cfa:100688260|splicing factor, proline- and glutamine-rich	GO:0016604//nuclear body;GO:0034399//nuclear periphery	GO:0097159//organic cyclic compound binding;GO:1901363	GO:0000398//mRNA splicing, via spliceosome;GO:0006366//transcription from RNA polymerase II promoter	gi|471362917|ref|XP_004372017.1|/1.88882e-72/PREDICTED: splicing factor, proline- and glutamine-rich [Trichechus manatus latirostris]
gnl_UG_Oar_S34956927	1009	857	0.9312	289.865	K03935|1|2e-144|511|bta:327697|NADH dehydrogenase (ubiquinone) Fe-S protein 2 [EC:1.6.5.3 1.6.99.3]	GO:0005746//mitochondrial respiratory chain	GO:0043169//cation binding;GO:0051536//iron-sulfur cluster binding;GO:0000166//nucleotide binding;GO:0050136//NADH dehydrogenase (quinone) activity;GO:0048037//cofactor binding	GO:0022904//respiratory electron transport chain;GO:0006950//response to stress	gi|426216997|ref|XP_004002740.1|/6.82954e-144/PREDICTED: LOW QUALITY PROTEIN: NADH dehydrogenase [ubiquinone] iron-sulfur protein 2, mitochondrial [Ovis aries]
gnl_UG_Oar_S51841313	1008	4538	0.9035	54.6867	K04281|1|0.0|925|bta:281039|calpastatin	-	-	-	gi|226536690|gb|ACO72571.1|/0/calpastatin isoform II [Ovis aries]
gnl_UG_Oar_S48830621	1007	9384	0.9603	26.4196	K04533|1|0.0|5300|bta:615059|huntingtin	GO:0031981//nuclear lumen;GO:0043005//neuron projection;GO:0032991//macromolecular complex;GO:0005773//vacuole;GO:0012506//vesicle membrane;GO:0005768//endosome	GO:0008144//drug binding;GO:0015631//tubulin binding;GO:0045502//dynein binding	GO:0050804//regulation of synaptic transmission;GO:0040001//establishment of mitotic spindle localization;GO:0048232//male gamete generation;GO:0030072//peptide hormone secretion;GO:0042391//regulation of membrane potential;GO:0001707//mesoderm formation;GO:0055080//cation homeostasis;GO:0010259//multicellular organismal aging;GO:0051705;GO:0006090//pyruvate metabolic process;GO:0043650;GO:001097…	gi|217416327|ref|NP_001136110.1|/0/huntingtin [Ovis aries]
gnl_UG_Oar_S53280082	1006	845	0.9609	293.107	-	GO:0016020//membrane;GO:0043231//intracellular membrane-bounded organelle;GO:0015629//actin cytoskeleton;GO:0044444//cytoplasmic part	GO:0046983//protein dimerization activity;GO:0003779//actin binding;GO:0042802//identical protein binding	GO:0009653//anatomical structure morphogenesis;GO:0048731;GO:0042592//homeostatic process;GO:0012501//programmed cell death;GO:0043393//regulation of protein binding;GO:0048869//cellular developmental process;GO:0051693//actin filament capping;GO:0044767;GO:0030968//endoplasmic reticulum unfolded protein response;GO:0019538//protein metabolic process	gi|403286847|ref|XP_003934682.1|/1.1105e-53/PREDICTED: alpha-adducin isoform 4 [Saimiri boliviensis boliviensis]
gnl_UG_Oar_S34966386	1003	887	0.9391	278.396	K14325|1|1e-28|126|ptr:750086|RNA-binding protein with serine-rich domain 1	GO:0043234//protein complex;GO:0016604//nuclear body;GO:0044444//cytoplasmic part	GO:0003729//mRNA binding;GO:0036094//small molecule binding	GO:0000377;GO:0006405//RNA export from nucleus;GO:0000956//nuclear-transcribed mRNA catabolic process;GO:0006397//mRNA processing;GO:0006366//transcription from RNA polymerase II promoter	gi|426380809|ref|XP_004057053.1|/6.70874e-28/PREDICTED: uncharacterized protein LOC101139403 [Gorilla gorilla gorilla]
gnl_UG_Oar_S43083634	1002	781	0.9757	315.866	K14285|1|1e-10|67.4|dgr:Dgri_GH13218|NTF2-related export protein 1/2	GO:0005856//cytoskeleton;GO:0005635//nuclear envelope;GO:0044444//cytoplasmic part	GO:0005488//binding;GO:0022892	GO:0006886//intracellular protein transport	gi|5031985|ref|NP_005787.1|/1.42545e-65/nuclear transport factor 2 [Homo sapiens]
gnl_UG_Oar_S52858950	1002	652	0.5982	378.36	K02977|1|9e-44|176|xtr:548926|small subunit ribosomal protein S27Ae	GO:0030139//endocytic vesicle;GO:0031090//organelle membrane;GO:0031981//nuclear lumen;GO:0015935//small ribosomal subunit	GO:0005198//structural molecule activity	GO:0007179//transforming growth factor beta receptor signaling pathway;GO:0002756//MyD88-independent toll-like receptor signaling pathway;GO:0006915//apoptotic process;GO:0006301//postreplication repair;GO:0051091//positive regulation of sequence-specific DNA binding transcription factor activity;GO:0050851//antigen receptor-mediated signaling pathway;GO:0043618//regulation of transcription from …	gi|340062|gb|AAA36788.1|/6.92968e-43/pro-ubiquitin, partial [Homo sapiens]
gnl_UG_Oar_S34880850	1000	853	0.8722	288.627	K04537|1|3e-95|249|mdo:100017392|guanine nucleotide-binding protein G(I)/G(S)/G(T) subunit beta-2	GO:0032991//macromolecular complex;GO:0031234//extrinsic to internal side of plasma membrane;GO:0044444//cytoplasmic part	GO:0017111//nucleoside-triphosphatase activity;GO:0060089;GO:0016247//channel regulator activity;GO:0019899//enzyme binding	GO:0007166//cell surface receptor signaling pathway;GO:0015980//energy derivation by oxidation of organic compounds;GO:0007267//cell-cell signaling;GO:0033762//response to glucagon stimulus;GO:0009154	gi|403285851|ref|XP_003934224.1|/5.14585e-98/PREDICTED: guanine nucleotide-binding protein G(I)/G(S)/G(T) subunit beta-2 isoform 2 [Saimiri boliviensis boliviensis]
gnl_UG_Oar_S34893878	999	922	0.9089	266.76	-	-	-	-	gi|297291914|ref|XP_002803994.1|/1.92644e-11/PREDICTED: hypothetical protein LOC100423139 [Macaca mulatta]
gnl_UG_Oar_S34882148	998	908	0.9736	270.602	K12884|1|4e-91|330|bta:510852|heterogeneous nuclear ribonucleoprotein C1/C2	GO:0005681//spliceosomal complex	GO:0036094//small molecule binding;GO:0003723//RNA binding;GO:0005515//protein binding	GO:0006396//RNA processing	gi|345780970|ref|XP_863431.2|/4.81209e-94/PREDICTED: heterogeneous nuclear ribonucleoprotein C-like 1 isoform 4 [Canis lupus familiaris]
gnl_UG_Oar_S53035750	996	1050	0.9857	233.537	K06827|1|0.0|684|ssc:100152141|connective tissue growth factor	GO:0043231//intracellular membrane-bounded organelle;GO:0044444//cytoplasmic part;GO:0016020//membrane;GO:0044421//extracellular region part;GO:0031012//extracellular matrix	GO:0005102//receptor binding;GO:0005539//glycosaminoglycan binding;GO:0019838//growth factor binding	GO:0001775//cell activation;GO:0001932//regulation of protein phosphorylation;GO:0006915//apoptotic process;GO:0010557//positive regulation of macromolecule biosynthetic process;GO:0007169//transmembrane receptor protein tyrosine kinase signaling pathway;GO:0048870//cell motility;GO:0016337//cell-cell adhesion;GO:0002062//chondrocyte differentiation;GO:0016049//cell growth;GO:0043410//positive re…	gi|257900455|ref|NP_001158186.1|/0/connective tissue growth factor precursor [Ovis aries]
gnl_UG_Oar_S53280487	996	906	0.9371	270.655	K02736|1|1e-146|519|bta:506203|20S proteasome subunit beta 7 [EC:3.4.25.1]	GO:0031981//nuclear lumen;GO:0000502//proteasome complex;GO:0044444//cytoplasmic part	GO:0004175//endopeptidase activity;GO:0008289//lipid binding	GO:0042590//antigen processing and presentation of exogenous peptide antigen via MHC class I;GO:0043161//proteasomal ubiquitin-dependent protein catabolic process;GO:0044772;GO:0006915//apoptotic process;GO:0051320//S phase;GO:0002437//inflammatory response to antigenic stimulus;GO:0016070//RNA metabolic process;GO:0051439//regulation of ubiquitin-protein ligase activity involved in mitotic cell …	gi|426216582|ref|XP_004002540.1|/2.79544e-146/PREDICTED: proteasome subunit beta type-4 [Ovis aries]
gnl_UG_Oar_S42539062	996	358	0.4078	684.955	K02875|1|6e-45|179|bta:539373|large subunit ribosomal protein L14e	GO:0015934//large ribosomal subunit	GO:0005198//structural molecule activity	GO:0042254//ribosome biogenesis;GO:0010467//gene expression	gi|165875527|gb|ABY68591.1|/2.476e-44/ribosomal protein L14-like protein [Ovis aries]
gnl_UG_Oar_S28584026	995	186	0.9946	1317.03	K02917|1|5e-23|106|ssc:100514796|large subunit ribosomal protein L35Ae	GO:0015934//large ribosomal subunit	GO:0003723//RNA binding;GO:0005198//structural molecule activity	GO:0006412//translation;GO:0019080;GO:0000956//nuclear-transcribed mRNA catabolic process;GO:0042254//ribosome biogenesis;GO:0006613//cotranslational protein targeting to membrane	gi|426237749|ref|XP_004012820.1|/3.76773e-24/PREDICTED: 60S ribosomal protein L35a-like [Ovis aries]
gnl_UG_Oar_S52832426	993	598	0.9916	408.821	K03873|1|8e-62|236|ssc:100519651|transcription elongation factor B, polypeptide 2	GO:0031981//nuclear lumen;GO:0000153//cytoplasmic ubiquitin ligase complex;GO:0031461//cullin-RING ubiquitin ligase complex	GO:0044389;GO:0008135//translation factor activity, nucleic acid binding;GO:0019787//small conjugating protein ligase activity	GO:0010557//positive regulation of macromolecule biosynthetic process;GO:0006412//translation;GO:0044764;GO:0043618//regulation of transcription from RNA polymerase II promoter in response to stress;GO:0001666//response to hypoxia;GO:0065003;GO:0032446//protein modification by small protein conjugation	gi|77736578|ref|NP_001029972.1|/6.06541e-61/transcription elongation factor B polypeptide 2 [Bos taurus]
gnl_UG_Oar_S34964577	992	902	0.9845	270.764	K10146|1|9e-21|101|ecb:100051425|cyclin G2	-	-	-	gi|440903281|gb|ELR53963.1|/1.38999e-84/Cyclin-I, partial [Bos grunniens mutus]
gnl_UG_Oar_S53280728	989	899	0.9844	270.846	K01371|1|2e-78|293|bta:513038|cathepsin K [EC:3.4.22.38]	GO:0044421//extracellular region part;GO:0000323//lytic vacuole;GO:0031904//endosome lumen	GO:0004175//endopeptidase activity	GO:0019538//protein metabolic process;GO:0006952//defense response;GO:0001894//tissue homeostasis;GO:0036072	gi|440906717|gb|ELR56946.1|/1.2235e-77/Cathepsin K [Bos grunniens mutus]
gnl_UG_Oar_S34953520	989	787	0.9975	309.391	-	GO:0044424//intracellular part	-	GO:0048232//male gamete generation;GO:0048869//cellular developmental process	gi|296487965|tpg|DAA30078.1|/7.11793e-78/TPA: male-enhanced antigen-like [Bos taurus]
gnl_UG_Oar_S20553854	987	2155	0.9907	112.76	K04451|1|6e-178|625|bta:281542|tumor protein p53	GO:0044429//mitochondrial part;GO:0016604//nuclear body;GO:0005667//transcription factor complex;GO:0034399//nuclear periphery;GO:0000785//chromatin	GO:0019903//protein phosphatase binding;GO:0000982//RNA polymerase II core promoter proximal region sequence-specific DNA binding transcription factor activity;GO:0008134//transcription factor binding;GO:0019900//kinase binding;GO:0043566//structure-specific DNA binding;GO:0046914//transition metal ion binding;GO:0044389;GO:0030234//enzyme regulator activity;GO:0046983//protein dimerization activ…	GO:0006281//DNA repair;GO:0009267//cellular response to starvation;GO:0006984//ER-nucleus signaling pathway;GO:0001934//positive regulation of protein phosphorylation;GO:0030217//T cell differentiation;GO:0002286//T cell activation involved in immune response;GO:0009952//anterior/posterior pattern specification;GO:0030183//B cell differentiation;GO:0007050//cell cycle arrest;GO:0051259//protein o…	gi|57164285|ref|NP_001009403.1|/0/cellular tumor antigen p53 [Ovis aries]
gnl_UG_Oar_S34885805	986	829	0.2509	292.825	K05765|1|4e-89|328|ssc:445532|cofilin	GO:0030027//lamellipodium;GO:0016020//membrane;GO:0034399//nuclear periphery;GO:0015629//actin cytoskeleton;GO:0001726//ruffle	GO:0008092//cytoskeletal protein binding	GO:0007265//Ras protein signal transduction;GO:0007599//hemostasis;GO:0007163//establishment or maintenance of cell polarity;GO:0001667//ameboidal cell migration;GO:0051707//response to other organism;GO:0000902//cell morphogenesis;GO:0006915//apoptotic process;GO:0006887//exocytosis;GO:0006886//intracellular protein transport;GO:0008361//regulation of cell size;GO:0001101//response to acid;GO:00…	gi|51592135|ref|NP_001004043.1|/2.99033e-88/cofilin-1 [Sus scrofa]
gnl_UG_Oar_S20553099	985	5233	0.9476	46.3416	K00558|1|0.0|2908|bta:281119|DNA (cytosine-5-)-methyltransferase [EC:2.1.1.37]	GO:0043231//intracellular membrane-bounded organelle;GO:0000775//chromosome, centromeric region	GO:0046914//transition metal ion binding;GO:0005515//protein binding;GO:0000166//nucleotide binding;GO:0003676//nucleic acid binding;GO:0008757//S-adenosylmethionine-dependent methyltransferase activity	GO:0006366//transcription from RNA polymerase II promoter;GO:0010629//negative regulation of gene expression;GO:0008283//cell proliferation;GO:0031062//positive regulation of histone methylation;GO:0032776//DNA methylation on cytosine;GO:0043200//response to amino acid stimulus;GO:0031061//negative regulation of histone methylation	gi|57164173|ref|NP_001009473.1|/0/DNA (cytosine-5)-methyltransferase 1 [Ovis aries]
gnl_UG_Oar_S48803416	984	1775	0.9837	136.484	K00927|1|0.0|823|bta:507476|phosphoglycerate kinase [EC:2.7.2.3]	GO:0044444//cytoplasmic part	GO:0016301//kinase activity;GO:0032550	GO:0006796//phosphate-containing compound metabolic process;GO:0044710;GO:0006007//glucose catabolic process	gi|215983082|ref|NP_001135988.1|/0/phosphoglycerate kinase 1 [Ovis aries]
gnl_UG_Oar_S34951582	982	908	0.989	266.263	K12189|1|1e-66|253|bta:534750|ESCRT-II complex subunit VPS25	GO:0031981//nuclear lumen;GO:0044444//cytoplasmic part;GO:0031090//organelle membrane	-	GO:0044763;GO:0045184//establishment of protein localization;GO:0044765;GO:0006351//transcription, DNA-dependent	gi|440903223|gb|ELR53910.1|/8.37359e-66/Vacuolar protein-sorting-associated protein 25, partial [Bos grunniens mutus]
gnl_UG_Oar_S34946763	982	904	0.9381	267.441	-	-	-	-	-
gnl_UG_Oar_S31572038	980	719	0.3616	335.57	-	-	-	-	-
gnl_UG_Oar_S34903008	980	775	0.9974	311.322	-	-	-	-	-
gnl_UG_Oar_S34934595	976	875	0.9211	274.617	K09586|1|9e-100|363|bta:613357|endoplasmic reticulum protein 29	GO:0044432//endoplasmic reticulum part;GO:0048770	GO:0016862//intramolecular oxidoreductase activity, interconverting keto- and enol-groups	GO:0044267//cellular protein metabolic process;GO:0015031//protein transport	gi|187607549|ref|NP_001119826.1|/1.1901e-100/endoplasmic reticulum resident protein 29 precursor [Ovis aries]
gnl_UG_Oar_S43096277	966	547	0.9305	434.786	K03283|1|2e-22|105|bta:281825|heat shock 70kDa protein 1/8	-	GO:0036094//small molecule binding;GO:0097159//organic cyclic compound binding;GO:1901363	-	gi|466089315|ref|XP_004286627.1|/1.68711e-21/PREDICTED: heat shock 70 kDa protein 1B-like [Orcinus orca]
gnl_UG_Oar_S31545706	963	696	0.9957	340.645	-	-	-	-	-
gnl_UG_Oar_S34897253	963	877	0.886	270.341	-	-	-	-	-
gnl_UG_Oar_S34960516	962	867	0.9885	273.175	K08568|1|3e-146|518|bta:404187|cathepsin X [EC:3.4.18.1]	GO:0044421//extracellular region part;GO:0000323//lytic vacuole	GO:0070011	GO:0019538//protein metabolic process;GO:0048754//branching morphogenesis of a tube	gi|118150788|ref|NP_001071303.1|/2.20614e-145/cathepsin Z precursor [Bos taurus]
gnl_UG_Oar_S34963649	962	918	0.8693	257.999	K09272|1|7e-138|490|ecb:100066933|structure-specific recognition protein 1	GO:0031981//nuclear lumen;GO:0043232	GO:0003676//nucleic acid binding	GO:0006259//DNA metabolic process;GO:0044764;GO:0010557//positive regulation of macromolecule biosynthetic process;GO:0006366//transcription from RNA polymerase II promoter	gi|338712138|ref|XP_001497140.3|/5.40929e-137/PREDICTED: FACT complex subunit SSRP1 [Equus caballus]
gnl_UG_Oar_S34899128	958	854	0.8056	276.181	K09290|1|1e-26|120|gga:770103|tropomyosin 3;K10373|4|2e-26|120|dre:30324|tropomyosin 1	GO:0032432//actin filament bundle;GO:0005865//striated muscle thin filament	GO:0008092//cytoskeletal protein binding	GO:0044763;GO:0006936//muscle contraction	gi|470629065|ref|XP_004321338.1|/9.99228e-26/PREDICTED: tropomyosin alpha-3 chain isoform 2 [Tursiops truncatus]
gnl_UG_Oar_S35001549	958	805	0.7441	292.992	K04797|1|1e-43|177|bta:282848|prefoldin alpha subunit	GO:0043231//intracellular membrane-bounded organelle;GO:0043234//protein complex;GO:0044444//cytoplasmic part	GO:0003712//transcription cofactor activity;GO:0005515//protein binding	GO:0051084//'de novo' posttranslational protein folding;GO:0043010//camera-type eye development;GO:0030178//negative regulation of Wnt receptor signaling pathway;GO:0006351//transcription, DNA-dependent	gi|27807413|ref|NP_777157.1|/8.14217e-43/prefoldin subunit 5 [Bos taurus]
gnl_UG_Oar_S52788783	956	562	0.9947	418.8	K02273|1|2e-21|102|bta:783202|cytochrome c oxidase subunit 8	GO:0031224//intrinsic to membrane;GO:0043231//intracellular membrane-bounded organelle	GO:0015002//heme-copper terminal oxidase activity	-	gi|296475803|tpg|DAA17918.1|/1.12577e-23/TPA: cytochrome c oxidase subunit 8A, mitochondrial-like [Bos taurus]
gnl_UG_Oar_S31560395	951	780	0.8385	300.173	-	-	-	-	-
gnl_UG_Oar_S34966359	950	868	0.9965	269.457	-	-	GO:0022892	GO:0035036//sperm-egg recognition	gi|260166704|ref|NP_001159455.1|/1.30395e-109/ubiquitin-associated protein 2-like isoform 3 [Mus musculus]
gnl_UG_Oar_S34918203	950	857	0.8588	272.916	K10363|1|4e-16|85.9|ecb:100146213|destrin (actin-depolymerizing factor)	GO:0015629//actin cytoskeleton	GO:0008092//cytoskeletal protein binding	GO:0030042//actin filament depolymerization	gi|74355028|gb|AAI03075.1|/2.7453e-15/Destrin (actin depolymerizing factor) [Bos taurus]
gnl_UG_Oar_S34936509	950	899	0.9922	260.165	K02136|1|5e-159|560|bta:327668|F-type H+-transporting ATPase subunit gamma [EC:3.6.3.14]	GO:0033178//proton-transporting two-sector ATPase complex, catalytic domain;GO:0005743//mitochondrial inner membrane	GO:0019829//cation-transporting ATPase activity;GO:0005488//binding	GO:0006818//hydrogen transport;GO:0006754//ATP biosynthetic process	gi|426240695|ref|XP_004014229.1|/6.33881e-159/PREDICTED: ATP synthase subunit gamma, mitochondrial isoform 1 [Ovis aries]
gnl_UG_Oar_S34895985	949	907	0.849	257.599	K08583|1|2e-84|312|bta:281664|calpain, small subunit 1	GO:0016020//membrane;GO:0044424//intracellular part	GO:0046872//metal ion binding;GO:0004197//cysteine-type endopeptidase activity	GO:0008283//cell proliferation	gi|426242721|ref|XP_004015219.1|/3.99728e-84/PREDICTED: calpain small subunit 1 [Ovis aries]
gnl_UG_Oar_S53278972	949	914	0.977	255.626	K12641|1|2e-94|346|pon:100432939|lamin A/C	GO:0034399//nuclear periphery;GO:0005882//intermediate filament;GO:0012505//endomembrane system;GO:0044444//cytoplasmic part	GO:0005488//binding	GO:0000226//microtubule cytoskeleton organization;GO:0006915//apoptotic process;GO:0022411;GO:0048513//organ development;GO:0001666//response to hypoxia;GO:0048522//positive regulation of cellular process;GO:0044767;GO:0033365//protein localization to organelle;GO:0030968//endoplasmic reticulum unfolded protein response;GO:0016477//cell migration	gi|224901|prf||1203377A/1.48652e-107/lamin A
gnl_UG_Oar_S52772770	945	642	0.9907	362.395	-	-	-	-	-
gnl_UG_Oar_S34887569	945	895	0.9173	259.953	K13126|1|4e-155|547|bta:534576|polyadenylate-binding protein	GO:0043229//intracellular organelle	GO:0003727//single-stranded RNA binding	-	gi|426215230|ref|XP_004001877.1|/1.22969e-154/PREDICTED: polyadenylate-binding protein 4 isoform 3 [Ovis aries]
gnl_UG_Oar_S31568409	944	764	0.9921	304.203	K09377|1|6e-07|55.1|dre:450005|cysteine and glycine-rich protein	GO:0005924//cell-substrate adherens junction;GO:0044444//cytoplasmic part;GO:0015629//actin cytoskeleton	GO:0022891//substrate-specific transmembrane transporter activity;GO:0046914//transition metal ion binding;GO:0030674//protein binding, bridging;GO:0003779//actin binding	GO:0006811//ion transport	gi|426237867|ref|XP_004012879.1|/3.0103e-113/PREDICTED: LIM and SH3 domain protein 1 isoform 1 [Ovis aries]
gnl_UG_Oar_S43004854	942	1284	0.6573	180.622	K05717|1|3e-164|549|bta:280794|fibronectin 1	GO:0044459//plasma membrane part;GO:0031012//extracellular matrix;GO:0044421//extracellular region part	GO:0008047//enzyme activator activity	GO:0009611//response to wounding;GO:0044767;GO:0034329//cell junction assembly;GO:0009653//anatomical structure morphogenesis;GO:0051345//positive regulation of hydrolase activity;GO:0031589//cell-substrate adhesion	gi|426221521|ref|XP_004004958.1|/2.94931e-168/PREDICTED: fibronectin isoform 4 [Ovis aries]
gnl_UG_Oar_S53280762	940	854	0.9684	270.991	-	-	-	-	-
gnl_UG_Oar_S34954881	938	862	0.9838	267.905	K00432|1|1e-118|426|bta:281210|glutathione peroxidase [EC:1.11.1.9]	GO:0044421//extracellular region part	GO:0004601//peroxidase activity;GO:0005515//protein binding;GO:0072341//modified amino acid binding	GO:0010035//response to inorganic substance;GO:0044703;GO:0044710;GO:0006790//sulfur compound metabolic process;GO:0051260//protein homooligomerization;GO:0051384//response to glucocorticoid stimulus;GO:0042743//hydrogen peroxide metabolic process;GO:0006950//response to stress	gi|426229922|ref|XP_004009032.1|/2.27901e-126/PREDICTED: LOW QUALITY PROTEIN: glutathione peroxidase 3 [Ovis aries]
gnl_UG_Oar_S34932600	934	767	0.9844	299.804	-	-	-	-	-
gnl_UG_Oar_S53280292	932	1006	0.9742	228.089	K06849|1|2e-46|186|bta:509501|proteoglycan peptide core protein	GO:0031091//platelet alpha granule;GO:0044421//extracellular region part	GO:0005488//binding	GO:0007599//hemostasis;GO:0033364//mast cell secretory granule organization;GO:0012501//programmed cell death;GO:0030279//negative regulation of ossification;GO:0033371//T cell secretory granule organization;GO:0006887//exocytosis;GO:0033366;GO:0045185//maintenance of protein location;GO:0001775//cell activation	gi|426255670|ref|XP_004021471.1|/1.98791e-66/PREDICTED: serglycin [Ovis aries]
gnl_UG_Oar_S34935128	932	857	0.9568	267.745	-	-	-	-	-
gnl_UG_Oar_S43090036	931	768	0.3763	298.452	K08111|1|6e-06|51.6|bta:522828|glypican 5	GO:0044464//cell part	GO:0003676//nucleic acid binding;GO:0034061	GO:0006260//DNA replication;GO:0006351//transcription, DNA-dependent	gi|4239700|emb|CAA10770.1|/1.71783e-31/reverse transcriptase-like [Bos taurus]
gnl_UG_Oar_S20544716	926	855	0.938	266.643	K07205|1|4e-59|228|bta:509613|eukaryotic translation initiation factor 4E binding protein 1	GO:0031981//nuclear lumen;GO:0032991//macromolecular complex;GO:0044444//cytoplasmic part	GO:0031369//translation initiation factor binding	GO:0006413//translational initiation;GO:0044772;GO:0006461//protein complex assembly;GO:0007169//transmembrane receptor protein tyrosine kinase signaling pathway;GO:0030323//respiratory tube development;GO:0097305//response to alcohol;GO:0035556//intracellular signal transduction	gi|426256394|ref|XP_004021825.1|/9.01271e-59/PREDICTED: eukaryotic translation initiation factor 4E-binding protein 1 [Ovis aries]
gnl_UG_Oar_S34897509	926	875	0.9177	260.548	K01834|1|5e-32|104|pon:100462476|2,3-bisphosphoglycerate-dependent phosphoglycerate mutase [EC:5.4.2.1]	GO:0043231//intracellular membrane-bounded organelle;GO:0044444//cytoplasmic part	GO:0005488//binding;GO:0004619//phosphoglycerate mutase activity;GO:0034416//bisphosphoglycerate phosphatase activity	GO:0006007//glucose catabolic process;GO:0010038//response to metal ion;GO:0044710;GO:0048232//male gamete generation;GO:0006936//muscle contraction	gi|444724048|gb|ELW64670.1|/2.08335e-32/Phosphoglycerate mutase 1 [Tupaia chinensis]
gnl_UG_Oar_S34918930	923	765	0.9948	297.047	K12589|1|9e-88|320|ecb:100065722|exosome complex component RRP42	GO:0044452;GO:0044421//extracellular region part	GO:0046872//metal ion binding;GO:0005539//glycosaminoglycan binding;GO:0019904//protein domain specific binding	GO:0071363//cellular response to growth factor stimulus;GO:0048731;GO:0001503//ossification;GO:0010755	gi|114051137|ref|NP_001039677.1|/4.63447e-94/tetranectin precursor [Bos taurus]
gnl_UG_Oar_S34917459	921	622	0.9486	364.548	-	-	-	-	-
gnl_UG_Oar_S34955145	920	808	0.9938	280.325	-	GO:0032991//macromolecular complex	GO:0003677//DNA binding	GO:0009653//anatomical structure morphogenesis;GO:0051094//positive regulation of developmental process;GO:0006366//transcription from RNA polymerase II promoter;GO:0008283//cell proliferation;GO:0006915//apoptotic process;GO:0003002//regionalization;GO:0065003;GO:0044767;GO:0007399//nervous system development	gi|466028856|ref|XP_004273865.1|/2.36414e-74/PREDICTED: single-stranded DNA-binding protein 3 isoform 7 [Orcinus orca]
gnl_UG_Oar_S53280314	919	983	0.9329	230.169	-	-	-	-	gi|297285777|ref|XP_002802821.1|/1.13795e-26/PREDICTED: hypothetical protein LOC100424396 [Macaca mulatta]
gnl_UG_Oar_S34971014	918	805	0.3888	280.758	-	-	-	-	-
gnl_UG_Oar_S34982928	917	799	0.9111	282.558	K09377|1|6e-15|81.6|bta:540407|cysteine and glycine-rich protein	GO:0044444//cytoplasmic part	GO:0046914//transition metal ion binding	GO:0008283//cell proliferation;GO:0048534	gi|118601892|ref|NP_001073117.1|/2.03109e-62/cysteine-rich protein 2 [Bos taurus]
gnl_UG_Oar_S53280045	916	841	0.9869	268.154	-	-	-	-	-
gnl_UG_Oar_S34948781	913	841	0.981	267.276	-	-	-	-	gi|426251878|ref|XP_004019648.1|/1.27909e-118/PREDICTED: LOW QUALITY PROTEIN: neuroblast differentiation-associated protein AHNAK [Ovis aries]
gnl_UG_Oar_S34991680	913	821	0.9683	273.787	K06520|1|1e-32|140|bta:509230|CD99 antigen	-	-	-	gi|426257921|ref|XP_004022570.1|/4.05576e-37/PREDICTED: CD99 antigen [Ovis aries]
gnl_UG_Oar_S34919452	911	891	0.9551	251.725	K12898|1|3e-143|436|bta:506917|heterogeneous nuclear ribonucleoprotein F/H	GO:0005681//spliceosomal complex;GO:0031981//nuclear lumen	GO:0003723//RNA binding;GO:0008134//transcription factor binding;GO:0036094//small molecule binding	GO:0000377	gi|62460420|ref|NP_001014860.1|/1.99827e-142/heterogeneous nuclear ribonucleoprotein F [Bos taurus]
gnl_UG_Oar_S34895499	908	887	0.9425	252.027	K03246|1|6e-123|399|bta:521747|translation initiation factor 3 subunit I	GO:0043234//protein complex;GO:0044444//cytoplasmic part	GO:0008135//translation factor activity, nucleic acid binding	GO:0006412//translation	gi|440896944|gb|ELR48735.1|/5.02357e-122/Eukaryotic translation initiation factor 3 subunit I, partial [Bos grunniens mutus]
gnl_UG_Oar_S43081420	905	742	0.6253	300.283	K10418|1|2e-21|102|gga:100859081|dynein light chain LC8-type	GO:0005815//microtubule organizing center;GO:0005875//microtubule associated complex;GO:0043231//intracellular membrane-bounded organelle;GO:0035770//ribonucleoprotein granule;GO:0015629//actin cytoskeleton;GO:0044444//cytoplasmic part;GO:0016020//membrane	GO:0017111//nucleoside-triphosphatase activity;GO:0005515//protein binding	GO:0012501//programmed cell death;GO:0006810//transport;GO:0008038//neuron recognition;GO:0002478	gi|183637075|gb|ACC64544.1|/4.68618e-39/dynein light chain 1 (predicted) [Rhinolophus ferrumequinum]
gnl_UG_Oar_S34960765	903	761	0.9777	292.138	-	-	-	-	gi|390459376|ref|XP_003732293.1|/1.09271e-13/PREDICTED: protocadherin gamma-C3-like [Callithrix jacchus]
gnl_UG_Oar_S34904183	901	829	0.9409	267.581	-	-	-	-	gi|466046920|ref|XP_004277518.1|/1.50488e-39/PREDICTED: uncharacterized protein C19orf43 homolog [Orcinus orca]
gnl_UG_Oar_S31570919	901	536	0.8396	413.852	K07374|1|5e-48|190|gga:100857247|tubulin alpha	-	-	-	gi|431901372|gb|ELK08398.1|/5.66243e-52/Tubulin alpha-1C chain [Pteropus alecto]
gnl_UG_Oar_S34942156	900	893	0.8947	248.128	K14563|1|5e-99|349|bta:538548|rRNA 2'-O-methyltransferase fibrillarin [EC:2.1.1.-]	GO:0016604//nuclear body;GO:0044452;GO:0005732//small nucleolar ribonucleoprotein complex	GO:0003723//RNA binding;GO:0016741	GO:0042254//ribosome biogenesis;GO:0006399//tRNA metabolic process;GO:0010467//gene expression	gi|151553842|gb|AAI48118.1|/4.23901e-98/FBL protein [Bos taurus]
gnl_UG_Oar_S43002700	898	1270	0.6457	174.084	K06460|1|2e-109|396|bta:280746|CD9 antigen	GO:0016021//integral to membrane;GO:0009986//cell surface;GO:0030667//secretory granule membrane;GO:0044459//plasma membrane part	GO:0005102//receptor binding	GO:0007338//single fertilization;GO:0007599//hemostasis;GO:0007417//central nervous system development;GO:0007043//cell-cell junction assembly;GO:0008283//cell proliferation;GO:0006887//exocytosis;GO:0022610;GO:0006950//response to stress;GO:0001775//cell activation;GO:0021782//glial cell development	gi|168693441|ref|NP_001108236.1|/1.92491e-115/CD9 antigen [Ovis aries]
gnl_UG_Oar_S53278961	894	866	0.9977	254.159	-	-	GO:0005488//binding	-	gi|300798272|ref|NP_001179061.1|/2.17684e-76/WW domain-binding protein 2 [Bos taurus]
gnl_UG_Oar_S34952095	894	784	0.9847	280.742	K09107|1|7e-90|330|bta:507102|sterol regulatory element-binding transcription factor 2	GO:0030176//integral to endoplasmic reticulum membrane;GO:0030134//ER to Golgi transport vesicle	GO:0005515//protein binding;GO:0000977//RNA polymerase II regulatory region sequence-specific DNA binding;GO:0001071//nucleic acid binding transcription factor activity;GO:0016863//intramolecular oxidoreductase activity, transposing C=C bonds	GO:0032844;GO:0010878//cholesterol storage;GO:0000122//negative regulation of transcription from RNA polymerase II promoter;GO:0016125//sterol metabolic process;GO:0006984//ER-nucleus signaling pathway;GO:0034616//response to laminar fluid shear stress;GO:0055094//response to lipoprotein particle stimulus;GO:0010874//regulation of cholesterol efflux	gi|296486922|tpg|DAA29035.1|/5.46255e-89/TPA: Sterol regulatory element Binding Protein family member (sbp-1)-like [Bos taurus]
gnl_UG_Oar_S34949920	893	741	0.9325	296.701	K03134|1|5e-59|228|bta:514443|transcription initiation factor TFIID subunit 10	GO:0070461//SAGA-type complex;GO:0005667//transcription factor complex;GO:0044444//cytoplasmic part	GO:0003712//transcription cofactor activity;GO:0001071//nucleic acid binding transcription factor activity;GO:0003676//nucleic acid binding;GO:0035258//steroid hormone receptor binding;GO:0019899//enzyme binding;GO:0008080//N-acetyltransferase activity	GO:0006366//transcription from RNA polymerase II promoter;GO:0040007//growth;GO:0006915//apoptotic process;GO:0051259//protein oligomerization;GO:0001889//liver development;GO:0051098//regulation of binding;GO:0016573//histone acetylation	gi|440896005|gb|ELR48047.1|/3.45124e-58/Transcription initiation factor TFIID subunit 10, partial [Bos grunniens mutus]
gnl_UG_Oar_S34906692	892	868	0.7707	253.006	K15306|1|6e-82|304|bta:533251|Ran-binding protein 1	GO:0005815//microtubule organizing center;GO:0043231//intracellular membrane-bounded organelle;GO:0012505//endomembrane system	GO:0005083//small GTPase regulator activity;GO:0008047//enzyme activator activity;GO:0017016//Ras GTPase binding	GO:0006810//transport;GO:0044764;GO:0007100//mitotic centrosome separation;GO:0007154//cell communication	gi|426247991|ref|XP_004017750.1|/3.48133e-90/PREDICTED: LOW QUALITY PROTEIN: ran-specific GTPase-activating protein [Ovis aries]
gnl_UG_Oar_S34918268	891	852	0.8474	257.468	-	-	-	-	-
gnl_UG_Oar_S34897519	891	870	0.7138	252.141	-	-	-	-	gi|431914248|gb|ELK15506.1|/1.81035e-08/Phosphatidylethanolamine-binding protein 1 [Pteropus alecto]
gnl_UG_Oar_S34913736	887	840	0.9179	259.974	K06696|1|7e-115|413|bta:510041|proteasome activator subunit 1 (PA28 alpha)	GO:0031981//nuclear lumen;GO:0022624//proteasome accessory complex;GO:0044444//cytoplasmic part	GO:0061135	GO:0010952//positive regulation of peptidase activity;GO:0042590//antigen processing and presentation of exogenous peptide antigen via MHC class I;GO:0043161//proteasomal ubiquitin-dependent protein catabolic process;GO:0044772;GO:0006915//apoptotic process;GO:0044764;GO:0051320//S phase;GO:0016070//RNA metabolic process;GO:0051439//regulation of ubiquitin-protein ligase activity involved in mito…	gi|426232708|ref|XP_004010363.1|/4.99611e-115/PREDICTED: proteasome activator complex subunit 1 [Ovis aries]
gnl_UG_Oar_S53279479	886	908	0.9791	240.233	K04735|1|3e-159|561|bta:508233|transcription factor p65	GO:0031981//nuclear lumen;GO:0043234//protein complex;GO:0044444//cytoplasmic part	GO:0008134//transcription factor binding;GO:0019900//kinase binding;GO:0019904//protein domain specific binding;GO:0000975//regulatory region DNA binding;GO:0000981//sequence-specific DNA binding RNA polymerase II transcription factor activity;GO:0043168;GO:0044389	GO:0042090;GO:0006954//inflammatory response;GO:0002756//MyD88-independent toll-like receptor signaling pathway;GO:0070555//response to interleukin-1;GO:0006915//apoptotic process;GO:0014037//Schwann cell differentiation;GO:0051091//positive regulation of sequence-specific DNA binding transcription factor activity;GO:0050851//antigen receptor-mediated signaling pathway;GO:0002062//chondrocyte dif…	gi|354501808|ref|XP_003512980.1|/3.78292e-159/PREDICTED: transcription factor p65 [Cricetulus griseus]
gnl_UG_Oar_S34967312	886	867	0.8904	251.594	K01858|1|7e-145|513|bta:509394|myo-inositol-1-phosphate synthase [EC:5.5.1.4]	GO:0044424//intracellular part	GO:0016872//intramolecular lyase activity;GO:0036094//small molecule binding	GO:0006644//phospholipid metabolic process;GO:0006020//inositol metabolic process	gi|114051253|ref|NP_001039497.1|/5.43392e-144/inositol-3-phosphate synthase 1 [Bos taurus]
gnl_UG_Oar_S34966940	886	864	0.89	252.468	-	GO:0005635//nuclear envelope;GO:0016020//membrane	GO:0005488//binding	GO:0048513//organ development	gi|440909038|gb|ELR58994.1|/7.60434e-114/Transgelin-2, partial [Bos grunniens mutus]
gnl_UG_Oar_S34984712	885	851	0.9577	256.035	-	GO:0031981//nuclear lumen	-	GO:0002376//immune system process;GO:0032502//developmental process	gi|84000243|ref|NP_001033227.1|/2.40572e-80/PRELI domain-containing protein 1, mitochondrial precursor [Bos taurus]
gnl_UG_Oar_S34897449	885	888	0.8784	245.367	K05758|1|3e-41|169|tgu:100190509|actin related protein 2/3 complex, subunit 2	GO:0043231//intracellular membrane-bounded organelle;GO:0005924//cell-substrate adherens junction;GO:0015629//actin cytoskeleton;GO:0016020//membrane	GO:0005488//binding	GO:0010770//positive regulation of cell morphogenesis involved in differentiation;GO:0030041//actin filament polymerization	gi|351699537|gb|EHB02456.1|/4.62445e-45/Actin-related protein 2/3 complex subunit 2 [Heterocephalus glaber]
gnl_UG_Oar_S34965622	885	872	0.9094	249.869	K06114|1|2e-109|395|bta:540108|spectrin alpha	GO:0043227//membrane-bounded organelle;GO:0044459//plasma membrane part;GO:0005913//cell-cell adherens junction;GO:0030864//cortical actin cytoskeleton;GO:0031674//I band	GO:0046872//metal ion binding;GO:0008092//cytoskeletal protein binding;GO:0046983//protein dimerization activity	-	gi|203014|gb|AAA40770.1|/4.57198e-120/nonerythroid alpha-spectrin, partial [Rattus norvegicus]
gnl_UG_Oar_S40639664	884	1157	0.9939	188.107	K03029|1|2e-173|608|ssc:733583|26S proteasome regulatory subunit N10	GO:0031981//nuclear lumen;GO:0044444//cytoplasmic part;GO:0005838//proteasome regulatory particle	GO:0005488//binding	GO:0042590//antigen processing and presentation of exogenous peptide antigen via MHC class I;GO:0043161//proteasomal ubiquitin-dependent protein catabolic process;GO:0044772;GO:0006915//apoptotic process;GO:0044764;GO:0051320//S phase;GO:0016070//RNA metabolic process;GO:0051439//regulation of ubiquitin-protein ligase activity involved in mitotic cell cycle;GO:0006520//cellular amino acid metabol…	gi|403302840|ref|XP_003942058.1|/7.21013e-175/PREDICTED: LOW QUALITY PROTEIN: putative PIP5K1A and PSMD4-like protein-like [Saimiri boliviensis boliviensis]
gnl_UG_Oar_S31562233	883	734	0.9986	296.176	K15617|1|4e-78|198|gga:395952|LIM domain-binding protein 1	GO:0000785//chromatin;GO:0005654//nucleoplasm;GO:0043234//protein complex;GO:0030054//cell junction	GO:0003712//transcription cofactor activity;GO:0019904//protein domain specific binding;GO:0042802//identical protein binding;GO:0001085//RNA polymerase II transcription factor binding;GO:0000976//transcription regulatory region sequence-specific DNA binding	GO:0007166//cell surface receptor signaling pathway;GO:0008544//epidermis development;GO:0007369//gastrulation;GO:0007155//cell adhesion;GO:0006366//transcription from RNA polymerase II promoter;GO:0010557//positive regulation of macromolecule biosynthetic process;GO:0021533//cell differentiation in hindbrain;GO:0019827//stem cell maintenance;GO:0009798//axis specification;GO:0030218//erythrocyte…	gi|338716632|ref|XP_003363479.1|/3.04802e-77/PREDICTED: LIM domain-binding protein 1-like isoform 2 [Equus caballus]
gnl_UG_Oar_S34959129	883	803	0.9988	270.726	K01915|1|2e-139|494|bta:281199|glutamine synthetase [EC:6.3.1.2]	GO:0043231//intracellular membrane-bounded organelle	GO:0032550;GO:0016211//ammonia ligase activity;GO:0005515//protein binding;GO:0016831//carboxy-lyase activity	GO:0009746;GO:0006541//glutamine metabolic process;GO:0044699	gi|440892728|gb|ELR45798.1|/2.44376e-140/Glutamine synthetase, partial [Bos grunniens mutus]
gnl_UG_Oar_S53279082	883	984	0.8618	220.928	-	-	-	-	-
gnl_UG_Oar_S34907280	883	875	0.4469	248.45	K07375|1|3e-155|547|acs:100563375|tubulin beta	GO:0032991//macromolecular complex;GO:0015630//microtubule cytoskeleton	GO:0017111//nucleoside-triphosphatase activity;GO:0032550;GO:0005198//structural molecule activity	GO:0009154;GO:0044763;GO:0043623//cellular protein complex assembly	gi|465963101|gb|EMP30001.1|/2.64968e-154/Tubulin beta-2C chain [Chelonia mydas]
gnl_UG_Oar_S52856241	882	496	0.8387	437.797	-	-	-	-	-
gnl_UG_Oar_S31572290	882	859	0.9988	252.791	K05717|1|3e-154|544|bta:280794|fibronectin 1	-	-	GO:0007155//cell adhesion	gi|426221525|ref|XP_004004960.1|/1.96539e-154/PREDICTED: fibronectin isoform 6 [Ovis aries]
gnl_UG_Oar_S31565697	882	694	0.9971	312.892	K00747|1|3e-104|377|ssc:100623047|chondroitin polymerizing factor [EC:2.4.1.175 2.4.1.226]	GO:0031224//intrinsic to membrane;GO:0000139//Golgi membrane	GO:0015020//glucuronosyltransferase activity;GO:0043169//cation binding;GO:0008376//acetylgalactosaminyltransferase activity	GO:0006024//glycosaminoglycan biosynthetic process;GO:0044238//primary metabolic process;GO:0006790//sulfur compound metabolic process	gi|335303396|ref|XP_003359697.1|/2.36213e-103/PREDICTED: LOW QUALITY PROTEIN: chondroitin sulfate synthase 2-like [Sus scrofa]
gnl_UG_Oar_S34929184	881	609	0.977	356.159	-	GO:0031224//intrinsic to membrane	GO:0004519//endonuclease activity;GO:0003676//nucleic acid binding	GO:0006351//transcription, DNA-dependent	gi|395748456|ref|XP_003778774.1|/3.83098e-58/PREDICTED: ribonuclease kappa, partial [Pongo abelii]
gnl_UG_Oar_S34957302	879	841	0.8395	257.323	K10352|1|4e-35|99.0|bta:530050|myosin heavy chain	GO:0043292//contractile fiber;GO:0032432//actin filament bundle;GO:0016460//myosin II complex	GO:0008092//cytoskeletal protein binding;GO:0017111//nucleoside-triphosphatase activity;GO:0032550;GO:0005198//structural molecule activity	GO:0085029//extracellular matrix assembly;GO:0048738//cardiac muscle tissue development;GO:0006936//muscle contraction	gi|426254345|ref|XP_004020839.1|/1.54562e-34/PREDICTED: LOW QUALITY PROTEIN: myosin-11 [Ovis aries]
gnl_UG_Oar_S53279975	879	923	0.9989	234.462	K05757|1|2e-170|598|ssc:100174964|actin related protein 2/3 complex, subunit 1A/1B	GO:0015629//actin cytoskeleton	GO:0008092//cytoskeletal protein binding;GO:0005198//structural molecule activity	GO:0008064//regulation of actin polymerization or depolymerization	gi|397489482|ref|XP_003815755.1|/1.86327e-169/PREDICTED: actin-related protein 2/3 complex subunit 1B [Pan paniscus]
gnl_UG_Oar_S34991068	878	875	0.9726	247.043	-	-	-	-	-
gnl_UG_Oar_S53279776	877	970	0.9804	222.594	K06689|1|1e-84|313|tgu:100223566|ubiquitin-conjugating enzyme E2 D/E [EC:6.3.2.19]	GO:0031981//nuclear lumen;GO:0031090//organelle membrane;GO:0044444//cytoplasmic part	GO:0032550;GO:0019787//small conjugating protein ligase activity	GO:0000209//protein polyubiquitination;GO:0007178//transmembrane receptor protein serine/threonine kinase signaling pathway;GO:0012501//programmed cell death;GO:0001818//negative regulation of cytokine production;GO:0006259//DNA metabolic process;GO:0043618//regulation of transcription from RNA polymerase II promoter in response to stress;GO:0006511//ubiquitin-dependent protein catabolic process;…	gi|295789408|pdb|3L1Z|A/7.59381e-84/Chain A, Crystal Structure Of The U-Box Domain Of Human E4b Ubiquitin Ligase In Complex With Ubch5c E2 Ubiquitin Conjugating Enzyme
gnl_UG_Oar_S34917227	876	821	0.782	262.692	K00709|1|9e-11|57.0|mdo:100017917|histo-blood group ABO system transferase [EC:2.4.1.40 2.4.1.37]	-	-	-	gi|15021858|dbj|BAB62205.1|/1.06978e-29/hypothetical protein [Macaca fascicularis]
gnl_UG_Oar_S34959910	876	861	0.9292	250.488	K15172|1|5e-132|470|ssc:100623068|transcription elongation factor SPT5	GO:0008023//transcription elongation factor complex	GO:0046983//protein dimerization activity	GO:0010508//positive regulation of autophagy;GO:0032784//regulation of DNA-dependent transcription, elongation;GO:0006368//transcription elongation from RNA polymerase II promoter	gi|471413462|ref|XP_004388277.1|/3.98778e-131/PREDICTED: transcription elongation factor SPT5 [Trichechus manatus latirostris]
gnl_UG_Oar_S34882940	874	837	0.9558	257.082	K08726|1|9e-137|486|bta:511716|soluble epoxide hydrolase [EC:3.3.2.10]	GO:0031981//nuclear lumen;GO:0042579//microbody;GO:0005924//cell-substrate adherens junction	GO:0046872//metal ion binding;GO:0016791//phosphatase activity;GO:0005515//protein binding;GO:0016803	GO:0055092//sterol homeostasis;GO:0016311//dephosphorylation;GO:0042221//response to chemical stimulus;GO:0010467//gene expression;GO:0009810	gi|426219999|ref|XP_004004205.1|/1.82189e-141/PREDICTED: bifunctional epoxide hydrolase 2 [Ovis aries]
gnl_UG_Oar_S34915149	874	346	0.9971	621.9	-	-	-	-	-
gnl_UG_Oar_S25722026	873	1113	0.6289	193.11	K06751|1|4e-154|544|bta:407173|major histocompatibility complex, class I	-	-	-	gi|85361432|emb|CAI43969.3|/0/MHC class I antigen [Ovis aries]
gnl_UG_Oar_S53280578	870	918	0.9542	233.325	-	-	-	-	gi|559450|emb|CAA54772.1|/5.07746e-10/K222 [Homo sapiens]
gnl_UG_Oar_S34984978	869	669	0.9985	319.801	-	-	-	-	gi|444738575|emb|CCQ43353.1|/1.00556e-07/alternative protein CAP1 [Homo sapiens]
gnl_UG_Oar_S34884076	869	915	0.8251	233.821	K15730|1|7e-90|330|ssc:100155956|cytosolic prostaglandin-E synthase [EC:5.3.99.3]	GO:0031981//nuclear lumen;GO:0015629//actin cytoskeleton;GO:0044427//chromosomal part;GO:0044297//cell body;GO:0042995//cell projection;GO:0044444//cytoplasmic part;GO:0030529//ribonucleoprotein complex	GO:0003964//RNA-directed DNA polymerase activity;GO:0031072//heat shock protein binding;GO:0016860//intramolecular oxidoreductase activity	GO:0008544//epidermis development;GO:0010467//gene expression;GO:0006693//prostaglandin metabolic process;GO:0005977//glycogen metabolic process;GO:0006259//DNA metabolic process;GO:0007600//sensory perception;GO:0008219//cell death;GO:0044767;GO:0042026//protein refolding;GO:0031958	gi|301761025|ref|XP_002916086.1|/8.75708e-87/PREDICTED: hypothetical protein LOC100464308 [Ailuropoda melanoleuca]
gnl_UG_Oar_S31571088	868	911	0.6619	234.578	K10956|1|2e-166|585|ssc:100155306|protein transport protein SEC61 subunit alpha	GO:0031227//intrinsic to endoplasmic reticulum membrane	GO:0043021//ribonucleoprotein complex binding	GO:0042590//antigen processing and presentation of exogenous peptide antigen via MHC class I;GO:0006605//protein targeting;GO:0034097//response to cytokine stimulus	gi|94966817|ref|NP_001035594.1|/4.34359e-163/protein transport protein Sec61 subunit alpha isoform 1 [Bos taurus]
gnl_UG_Oar_S34952330	868	779	0.9795	274.327	K04680|1|5e-50|197|bta:538690|inhibitor of DNA binding, dominant negative helix-loop-helix protein	GO:0043231//intracellular membrane-bounded organelle	GO:0005515//protein binding;GO:0003712//transcription cofactor activity;GO:0001071//nucleic acid binding transcription factor activity	GO:0048568//embryonic organ development;GO:0001649//osteoblast differentiation;GO:0006366//transcription from RNA polymerase II promoter;GO:0001822//kidney development;GO:0006915//apoptotic process;GO:0044092//negative regulation of molecular function;GO:0009887//organ morphogenesis;GO:0006950//response to stress;GO:0007399//nervous system development;GO:0006260//DNA replication;GO:0007049//cell …	gi|466086019|ref|XP_004285698.1|/4.16671e-49/PREDICTED: DNA-binding protein inhibitor ID-3 [Orcinus orca]
gnl_UG_Oar_S31568897	868	716	0.993	298.464	-	GO:0000228//nuclear chromosome;GO:0019866//organelle inner membrane;GO:0000781//chromosome, telomeric region	-	GO:0016477//cell migration;GO:0007097//nuclear migration	gi|426225792|ref|XP_004007046.1|/1.37646e-77/PREDICTED: SUN domain-containing protein 2 isoform 2 [Ovis aries]
gnl_UG_Oar_S53280602	865	952	0.9905	223.699	K08054|1|2e-131|469|ssc:100519184|calnexin	GO:0031224//intrinsic to membrane;GO:0030425//dendrite;GO:0044297//cell body;GO:0031090//organelle membrane;GO:0030529//ribonucleoprotein complex;GO:0048770;GO:0005783//endoplasmic reticulum	GO:0046872//metal ion binding;GO:0035254//glutamate receptor binding	GO:0006457//protein folding;GO:0044767;GO:0006898//receptor-mediated endocytosis	gi|426228700|ref|XP_004008434.1|/1.24141e-131/PREDICTED: calnexin [Ovis aries]
gnl_UG_Oar_S34907071	865	687	0.9753	309.988	-	-	-	-	-
gnl_UG_Oar_S34908059	864	866	0.1305	245.63	K02873|1|4e-100|364|bta:508221|large subunit ribosomal protein L13e	GO:0015934//large ribosomal subunit	GO:0003676//nucleic acid binding;GO:0005198//structural molecule activity	GO:0006412//translation;GO:0019080;GO:0000956//nuclear-transcribed mRNA catabolic process;GO:0006613//cotranslational protein targeting to membrane	gi|74267768|gb|AAI02866.1|/5.14532e-102/RPL13 protein [Bos taurus]
gnl_UG_Oar_S34959059	862	907	0.806	233.984	K13363|1|2e-22|107|bta:511064|FXYD domain-containing ion transport regulator 6	GO:0031224//intrinsic to membrane	GO:0015075//ion transmembrane transporter activity	GO:0044765	gi|426244598|ref|XP_004016108.1|/4.35071e-22/PREDICTED: FXYD domain-containing ion transport regulator 6 [Ovis aries]
gnl_UG_Oar_S34969872	862	914	0.8545	232.192	K15030|1|3e-121|435|mdo:100031166|translation initiation factor 3 subunit M	GO:0043234//protein complex;GO:0044424//intracellular part	GO:0008135//translation factor activity, nucleic acid binding	GO:0006412//translation	gi|426245254|ref|XP_004016428.1|/3.2779e-118/PREDICTED: eukaryotic translation initiation factor 3 subunit M [Ovis aries]
gnl_UG_Oar_S38675936	861	1041	0.9798	203.628	-	GO:0000323//lytic vacuole	GO:0004553//hydrolase activity, hydrolyzing O-glycosyl compounds	GO:0006952//defense response;GO:0044238//primary metabolic process;GO:0006026	gi|147744699|gb|ABQ51216.1|/0/stabilin-1 interacting chitinase-like protein [Ovis aries]
gnl_UG_Oar_S34970744	861	911	0.9155	232.686	K05084|1|7e-142|443|mcc:711407|receptor tyrosine-protein kinase erbB-3 [EC:2.7.10.1];K14813|3|7e-66|215|smm:Smp_150690.1|metalloprotease ARX1 [EC:3.-.-.-];K14995|5|3e-26|119|mdo:100031956|solute carrier family 38 (sodium-coupled neutral amino acid transporter), member 9	GO:0032991//macromolecular complex;GO:0031981//nuclear lumen	GO:0003676//nucleic acid binding;GO:0001071//nucleic acid binding transcription factor activity;GO:0044389;GO:0003824//catalytic activity	GO:0006412//translation;GO:0022402//cell cycle process;GO:0042254//ribosome biogenesis;GO:0006351//transcription, DNA-dependent	gi|397509229|ref|XP_003825033.1|/9.07188e-142/PREDICTED: receptor tyrosine-protein kinase erbB-3 [Pan paniscus]
gnl_UG_Oar_S34896587	861	841	0.8989	252.053	-	GO:0043231//intracellular membrane-bounded organelle;GO:0030016//myofibril	-	GO:0035556//intracellular signal transduction;GO:0045184//establishment of protein localization;GO:0030003//cellular cation homeostasis;GO:0006810//transport	gi|149052783|gb|EDM04600.1|/4.01955e-17/ADP-ribosylation factor 1, isoform CRA_d [Rattus norvegicus]
gnl_UG_Oar_S34916468	860	860	0.8547	246.199	K13044|1|2e-59|229|bta:513410|heterogeneous nuclear ribonucleoprotein A/B/D	GO:0032991//macromolecular complex;GO:0031981//nuclear lumen	GO:0003723//RNA binding;GO:0001071//nucleic acid binding transcription factor activity;GO:0043565//sequence-specific DNA binding	GO:0006351//transcription, DNA-dependent;GO:0000904//cell morphogenesis involved in differentiation	gi|426229393|ref|XP_004008775.1|/5.31806e-59/PREDICTED: heterogeneous nuclear ribonucleoprotein A/B isoform 1 [Ovis aries]
gnl_UG_Oar_S35000936	857	748	0.9345	282.075	-	-	-	-	-
gnl_UG_Oar_S34907105	857	801	0.995	263.411	K04362|1|4e-94|344|ecb:100057614|fibroblast growth factor receptor 1 [EC:2.7.10.1]	GO:0043231//intracellular membrane-bounded organelle;GO:0016021//integral to membrane;GO:0044444//cytoplasmic part	GO:0004714//transmembrane receptor protein tyrosine kinase activity;GO:0005539//glycosaminoglycan binding;GO:0032550;GO:0042802//identical protein binding;GO:0019838//growth factor binding	GO:0010467//gene expression;GO:0021700//developmental maturation;GO:0006915//apoptotic process;GO:0043405//regulation of MAP kinase activity;GO:0008284//positive regulation of cell proliferation;GO:0048017//inositol lipid-mediated signaling;GO:0001501//skeletal system development;GO:0043009//chordate embryonic development;GO:0007435//salivary gland morphogenesis;GO:0050954//sensory perception of …	gi|426256416|ref|XP_004021836.1|/5.85501e-94/PREDICTED: fibroblast growth factor receptor 1 isoform 5 [Ovis aries]
gnl_UG_Oar_S53280286	856	935	0.8995	225.397	-	-	-	-	-
gnl_UG_Oar_S43002385	856	1268	0.6506	166.203	K04593|1|7e-06|45.8|oaa:100075623|latrophilin 2	-	-	GO:0032502//developmental process	gi|426216294|ref|XP_004002400.1|/1.61824e-138/PREDICTED: olfactomedin-like protein 3 [Ovis aries]
gnl_UG_Oar_S53111494	856	1138	0.9886	185.19	K04734|1|1e-169|596|bta:282291|NF-kappa-B inhibitor alpha	GO:0043234//protein complex;GO:0043231//intracellular membrane-bounded organelle;GO:0044444//cytoplasmic part;GO:0016020//membrane	GO:0008134//transcription factor binding;GO:0005048//signal sequence binding;GO:0044389	GO:0042348//NF-kappaB import into nucleus;GO:0002756//MyD88-independent toll-like receptor signaling pathway;GO:0010883//regulation of lipid storage;GO:0031325//positive regulation of cellular metabolic process;GO:0051091//positive regulation of sequence-specific DNA binding transcription factor activity;GO:0007169//transmembrane receptor protein tyrosine kinase signaling pathway;GO:0050851//anti…	gi|261244990|ref|NP_001159656.1|/2.59032e-169/NF-kappa-B inhibitor alpha [Ovis aries]
gnl_UG_Oar_S34881455	855	825	0.9285	255.151	K14840|1|6e-37|154|bta:506401|nucleolar protein 53	GO:0031981//nuclear lumen	-	-	gi|84370041|ref|NP_001033596.1|/4.46858e-36/glioma tumor suppressor candidate region gene 2 protein [Bos taurus]
gnl_UG_Oar_S34965167	854	912	0.9101	230.541	-	-	-	-	-
gnl_UG_Oar_S34936624	853	843	0.962	249.119	-	GO:0031224//intrinsic to membrane	-	-	gi|115497460|ref|NP_001068720.1|/9.18787e-109/myeloid-associated differentiation marker [Bos taurus]
gnl_UG_Oar_S34905088	853	832	0.8642	252.413	K13289|1|3e-143|489|bta:518169|cathepsin A (carboxypeptidase C) [EC:3.4.16.5]	GO:0005764//lysosome;GO:0031981//nuclear lumen	GO:0004180//carboxypeptidase activity;GO:0030234//enzyme regulator activity	GO:0006664//glycolipid metabolic process;GO:0044093;GO:0019538//protein metabolic process;GO:0006796//phosphate-containing compound metabolic process;GO:0015031//protein transport	gi|440904614|gb|ELR55100.1|/7.11004e-143/Lysosomal protective protein, partial [Bos grunniens mutus]
gnl_UG_Oar_S34909532	853	818	0.9548	256.733	K07610|1|1e-124|424|ssc:396725|desmin	GO:0043234//protein complex;GO:0005913//cell-cell adherens junction;GO:0045202//synapse;GO:0031674//I band;GO:0005886//plasma membrane	GO:0005515//protein binding;GO:0005198//structural molecule activity	GO:0006996//organelle organization;GO:0044057;GO:0006936//muscle contraction	gi|48374063|ref|NP_001001535.1|/8.23727e-124/desmin [Sus scrofa]
gnl_UG_Oar_S34920691	852	876	0.9041	239.453	K09250|1|3e-99|362|mcc:705622|cellular nucleic acid-binding protein	GO:0043231//intracellular membrane-bounded organelle;GO:0044444//cytoplasmic part	GO:0003723//RNA binding;GO:0046914//transition metal ion binding;GO:0001071//nucleic acid binding transcription factor activity;GO:0043566//structure-specific DNA binding	GO:0008283//cell proliferation;GO:0008203//cholesterol metabolic process;GO:0006366//transcription from RNA polymerase II promoter	gi|148666815|gb|EDK99231.1|/1.56581e-100/cellular nucleic acid binding protein, isoform CRA_d [Mus musculus]
gnl_UG_Oar_S34950334	848	829	0.9566	251.841	-	GO:0030136//clathrin-coated vesicle;GO:0031224//intrinsic to membrane	GO:0005515//protein binding	-	gi|240849318|ref|NP_001155341.1|/1.80578e-101/prenylated Rab acceptor protein 1 [Ovis aries]
gnl_UG_Oar_S34907543	848	867	0.8881	240.803	K06578|1|2e-130|465|bta:282862|Lutheran blood group glycoprotein	GO:0009986//cell surface;GO:0016021//integral to membrane	GO:0005515//protein binding;GO:0038023//signaling receptor activity	GO:0031589//cell-substrate adhesion;GO:0007154//cell communication	gi|27807439|ref|NP_777166.1|/1.69704e-129/basal cell adhesion molecule precursor [Bos taurus]
gnl_UG_Oar_S21238242	847	1108	0.9892	188.204	K09201|1|7e-128|457|bta:534353|transcription factor YY	GO:0016020//membrane;GO:0043234//protein complex;GO:0000790//nuclear chromatin	GO:0000982//RNA polymerase II core promoter proximal region sequence-specific DNA binding transcription factor activity;GO:0003712//transcription cofactor activity;GO:0046872//metal ion binding;GO:0000217//DNA secondary structure binding;GO:0000975//regulatory region DNA binding	GO:0033036;GO:0008202//steroid metabolic process;GO:0006366//transcription from RNA polymerase II promoter;GO:0000725//recombinational repair;GO:0043010//camera-type eye development;GO:0009411//response to UV;GO:0003002//regionalization;GO:0006996//organelle organization;GO:0048232//male gamete generation;GO:0034694//response to prostaglandin stimulus	gi|50346348|gb|AAT74924.1|/6.19115e-128/transcription factor YY1 [Ovis aries]
gnl_UG_Oar_S34912408	847	832	0.9579	250.637	K14005|1|4e-128|457|mmu:69162|protein transport protein SEC31	GO:0030133//transport vesicle;GO:0005783//endoplasmic reticulum	GO:0005515//protein binding	GO:0045184//establishment of protein localization;GO:0006810//transport;GO:0010038//response to metal ion	gi|440898650|gb|ELR50098.1|/1.15698e-140/Protein transport protein Sec31A [Bos grunniens mutus]
gnl_UG_Oar_S34950463	845	886	0.8804	234.806	K03031|1|3e-111|401|cfa:476470|26S proteasome regulatory subunit N12	GO:0031981//nuclear lumen;GO:0022624//proteasome accessory complex;GO:0044444//cytoplasmic part	-	GO:0042590//antigen processing and presentation of exogenous peptide antigen via MHC class I;GO:0043161//proteasomal ubiquitin-dependent protein catabolic process;GO:0044772;GO:0006915//apoptotic process;GO:0044764;GO:0051320//S phase;GO:0016070//RNA metabolic process;GO:0051439//regulation of ubiquitin-protein ligase activity involved in mitotic cell cycle;GO:0006520//cellular amino acid metabol…	gi|440894961|gb|ELR47279.1|/5.69417e-112/26S proteasome non-ATPase regulatory subunit 8, partial [Bos grunniens mutus]
gnl_UG_Oar_S34928816	845	824	0.9563	252.473	-	GO:0031224//intrinsic to membrane;GO:0031090//organelle membrane;GO:0043231//intracellular membrane-bounded organelle	-	-	gi|77736195|ref|NP_001029796.1|/1.10773e-127/transmembrane protein 147 [Bos taurus]
gnl_UG_Oar_S31571372	843	855	0.3088	242.743	-	GO:0031224//intrinsic to membrane	-	-	gi|426240423|ref|XP_004014102.1|/9.3742e-16/PREDICTED: LOW QUALITY PROTEIN: matrix-remodeling-associated protein 8 [Ovis aries]
gnl_UG_Oar_S34885151	842	902	0.929	229.822	K01681|1|1e-156|530|bta:280976|aconitate hydratase 1 [EC:4.2.1.3]	GO:0043231//intracellular membrane-bounded organelle	GO:0046914//transition metal ion binding;GO:0051536//iron-sulfur cluster binding;GO:0003994//aconitate hydratase activity	GO:0009060//aerobic respiration;GO:0072350	gi|440893625|gb|ELR46322.1|/9.0964e-156/Aconitate hydratase, mitochondrial, partial [Bos grunniens mutus]
gnl_UG_Oar_S34892894	842	821	0.9647	252.496	-	GO:0031224//intrinsic to membrane	-	-	gi|426243570|ref|XP_004015625.1|/3.78728e-43/PREDICTED: CKLF-like MARVEL transmembrane domain-containing protein 3 [Ovis aries]
gnl_UG_Oar_S53280240	842	868	0.6313	238.824	-	-	-	-	-
gnl_UG_Oar_S52817607	841	600	0.4983	345.088	K02929|1|5e-61|233|ecb:100146851|large subunit ribosomal protein L44e	-	-	-	gi|74008235|ref|XP_538108.2|/8.75844e-60/PREDICTED: uncharacterized protein LOC480987 [Canis lupus familiaris]
gnl_UG_Oar_S34956758	840	902	0.8947	229.276	K13098|1|2e-42|173|oaa:100087740|RNA-binding protein FUS	GO:0031981//nuclear lumen	GO:0046914//transition metal ion binding;GO:0036094//small molecule binding;GO:0003676//nucleic acid binding	GO:0000377;GO:0016265//death	gi|62087384|dbj|BAD92139.1|/8.33285e-42/fusion (involved in t(12;16) in malignant liposarcoma) isoform a variant [Homo sapiens]
gnl_UG_Oar_S52777388	840	523	0.9943	395.424	K10050|1|5e-57|220|ssc:100153946|CCAAT/enhancer binding protein (C/EBP), delta	GO:0043231//intracellular membrane-bounded organelle	GO:0000975//regulatory region DNA binding;GO:0042802//identical protein binding;GO:0001071//nucleic acid binding transcription factor activity;GO:0046983//protein dimerization activity	GO:0043583//ear development;GO:0001649//osteoblast differentiation;GO:0006366//transcription from RNA polymerase II promoter	gi|75058263|sp|O02756.1|CEBPD_BOVIN/3.1749e-56/RecName: Full=CCAAT/enhancer-binding protein delta; Short=C/EBP delta
gnl_UG_Oar_S34933692	839	792	0.9646	260.809	K09230|1|1e-11|70.9|cfa:490486|SCAN domain-containing zinc finger protein;K09229|4|9e-11|67.8|cfa:100682684|KRAB and SCAN domains-containing zinc finger protein	-	-	-	gi|426242013|ref|XP_004014873.1|/6.26443e-40/PREDICTED: SCAN domain-containing protein 1 [Ovis aries]
gnl_UG_Oar_S34906725	838	822	0.4599	250.991	K02979|1|6e-18|91.7|ecb:100060851|small subunit ribosomal protein S28e	GO:0015935//small ribosomal subunit	GO:0005198//structural molecule activity	GO:0006412//translation;GO:0019080;GO:0000956//nuclear-transcribed mRNA catabolic process;GO:0042254//ribosome biogenesis;GO:0006613//cotranslational protein targeting to membrane	gi|390478490|ref|XP_002761730.2|/3.68533e-22/PREDICTED: 40S ribosomal protein S28-like, partial [Callithrix jacchus]
gnl_UG_Oar_S20553370	838	2080	0.9986	99.1896	K07249|1|0.0|980|bta:281615|retinal dehydrogenase [EC:1.2.1.36]	GO:0044444//cytoplasmic part	GO:0016620//oxidoreductase activity, acting on the aldehyde or oxo group of donors, NAD or NADP as acceptor;GO:0005083//small GTPase regulator activity;GO:0005496//steroid binding	GO:0001523//retinoid metabolic process;GO:0032318//regulation of Ras GTPase activity;GO:0006067//ethanol metabolic process	gi|57526379|ref|NP_001009778.1|/0/retinal dehydrogenase 1 [Ovis aries]
gnl_UG_Oar_S50389500	836	882	0.9172	233.358	K04565|1|1e-81|303|bta:281495|Cu/Zn superoxide dismutase [EC:1.15.1.1]	GO:0032991//macromolecular complex;GO:0031982//vesicle;GO:0043231//intracellular membrane-bounded organelle;GO:0030425//dendrite;GO:0044444//cytoplasmic part;GO:0044297//cell body;GO:0016020//membrane;GO:0044421//extracellular region part	GO:0016209//antioxidant activity;GO:0019787//small conjugating protein ligase activity;GO:0019903//protein phosphatase binding;GO:0046914//transition metal ion binding	GO:0051704;GO:0001894//tissue homeostasis;GO:0001932//regulation of protein phosphorylation;GO:0006281//DNA repair;GO:0045104//intermediate filament cytoskeleton organization;GO:0010557//positive regulation of macromolecule biosynthetic process;GO:0044093;GO:0022011//myelination in peripheral nervous system;GO:0050954//sensory perception of mechanical stimulus;GO:0048232//male gamete generation;G…	gi|296481248|tpg|DAA23363.1|/7.19224e-91/TPA: superoxide dismutase-like [Bos taurus]
gnl_UG_Oar_S49954563	835	1627	0.9939	126.353	K00020|1|4e-07|57.0|aag:AaeL_AAEL006684|3-hydroxyisobutyrate dehydrogenase [EC:1.1.1.31]	GO:0000790//nuclear chromatin;GO:0044444//cytoplasmic part	GO:0001104//RNA polymerase II transcription cofactor activity;GO:0043566//structure-specific DNA binding;GO:0008134//transcription factor binding	GO:0006366//transcription from RNA polymerase II promoter;GO:0006376//mRNA splice site selection;GO:0044764;GO:0006950//response to stress	gi|219879769|ref|NP_001137364.1|/0/PC4 and SFRS1-interacting protein [Ovis aries]
gnl_UG_Oar_S34888625	835	855	0.8164	240.44	K15465|1|6e-48|191|ssc:100152675|BCL2/adenovirus E1B 19 kDa protein-interacting protein 3-like	GO:0031224//intrinsic to membrane;GO:0031966//mitochondrial membrane;GO:0012505//endomembrane system	GO:0042802//identical protein binding;GO:0046983//protein dimerization activity	GO:0012502//induction of programmed cell death;GO:0006915//apoptotic process;GO:0022415;GO:0007005//mitochondrion organization;GO:0002252	gi|466013419|ref|XP_004270731.1|/4.60941e-47/PREDICTED: BCL2/adenovirus E1B 19 kDa protein-interacting protein 3-like [Orcinus orca]
gnl_UG_Oar_S31560627	835	712	0.9972	288.73	K06560|1|2e-116|418|bta:529049|mannose receptor, C type	-	-	-	gi|440897715|gb|ELR49351.1|/1.63269e-115/C-type mannose receptor 2, partial [Bos grunniens mutus]
gnl_UG_Oar_S34965337	835	880	0.7591	233.609	K04557|1|1e-45|177|cfa:486419|peanut-like protein 1 (cell division control related protein 1)	GO:0015630//microtubule cytoskeleton;GO:0032156;GO:0044444//cytoplasmic part;GO:0032432//actin filament bundle	GO:0017111//nucleoside-triphosphatase activity;GO:0032550	GO:0009154;GO:0044763;GO:0051259//protein oligomerization	gi|441643989|ref|XP_003278490.2|/2.62067e-103/PREDICTED: LOW QUALITY PROTEIN: uncharacterized protein LOC100605286 [Nomascus leucogenys]
gnl_UG_Oar_S34958693	834	887	0.9008	231.488	K03987|1|8e-77|287|bta:617435|complement C1q subcomponent subunit B	GO:0005615//extracellular space;GO:0005578//proteinaceous extracellular matrix	GO:0042802//identical protein binding	GO:0006952//defense response;GO:0007417//central nervous system development;GO:0002455//humoral immune response mediated by circulating immunoglobulin;GO:0043583//ear development;GO:0031960//response to corticosteroid stimulus	gi|426221990|ref|XP_004005188.1|/1.62581e-82/PREDICTED: complement C1q subcomponent subunit B [Ovis aries]
gnl_UG_Oar_S34887866	833	890	0.9483	230.431	K06821|1|8e-78|290|bta:508175|plexin B	GO:0044464//cell part;GO:0016021//integral to membrane	GO:0004888//transmembrane signaling receptor activity;GO:0005488//binding	GO:0001764//neuron migration;GO:0007166//cell surface receptor signaling pathway;GO:0014020;GO:0022604//regulation of cell morphogenesis;GO:0007417//central nervous system development;GO:0032318//regulation of Ras GTPase activity;GO:0007409//axonogenesis;GO:0006468//protein phosphorylation	gi|470621020|ref|XP_004318653.1|/6.02044e-77/PREDICTED: LOW QUALITY PROTEIN: plexin-B2 [Tursiops truncatus]
gnl_UG_Oar_S43089911	832	700	0.5529	292.625	K11290|1|4e-08|58.5|rno:317165|template-activating factor I;K09299|2|2e-06|52.8|rno:25705|zinc finger homeobox protein 1/2	-	-	-	gi|440906148|gb|ELR56451.1|/1.25695e-43/hypothetical protein M91_09901 [Bos grunniens mutus]
gnl_UG_Oar_S34892039	830	840	0.9798	243.268	-	-	-	-	-
gnl_UG_Oar_S43082200	830	820	0.8963	249.201	K07520|1|2e-07|56.6|ame:726349|actin-binding LIM protein	GO:0005856//cytoskeleton;GO:0031674//I band	GO:0046914//transition metal ion binding;GO:0005515//protein binding;GO:0005198//structural molecule activity	GO:0044767;GO:0030036//actin cytoskeleton organization	gi|426256258|ref|XP_004021758.1|/4.44276e-68/PREDICTED: PDZ and LIM domain protein 3 isoform 5 [Ovis aries]
gnl_UG_Oar_S34970746	829	828	0.9444	246.496	K02738|1|2e-99|362|bta:510069|20S proteasome subunit beta 1 [EC:3.4.25.1]	GO:0031981//nuclear lumen;GO:0000502//proteasome complex;GO:0044444//cytoplasmic part	GO:0004175//endopeptidase activity	GO:0042590//antigen processing and presentation of exogenous peptide antigen via MHC class I;GO:0043161//proteasomal ubiquitin-dependent protein catabolic process;GO:0016032//viral reproduction;GO:0044772;GO:0006915//apoptotic process;GO:0051320//S phase;GO:0016070//RNA metabolic process;GO:0051439//regulation of ubiquitin-protein ligase activity involved in mitotic cell cycle;GO:0006520//cellula…	gi|426237420|ref|XP_004012658.1|/4.41711e-100/PREDICTED: proteasome subunit beta type-6 [Ovis aries]
gnl_UG_Oar_S20553318	827	1205	0.9261	168.968	K06752|1|6e-128|457|bta:282530|major histocompatibility complex, class II	GO:0042611;GO:0031224//intrinsic to membrane	-	GO:0019882//antigen processing and presentation	gi|166000|gb|AAA16794.1|/2.38897e-144/MHC Ovar-DRB1 [Ovis aries]
gnl_UG_Oar_S31564485	824	756	0.9828	268.343	K06279|1|1e-119|429|mmu:20416|src homology 2 domain-containing transforming protein C	GO:0031090//organelle membrane;GO:0043234//protein complex;GO:0044429//mitochondrial part	GO:0004672//protein kinase activity;GO:0008289//lipid binding;GO:0045309//protein phosphorylated amino acid binding;GO:0005167;GO:0030674//protein binding, bridging;GO:0070851//growth factor receptor binding	GO:0001775//cell activation;GO:0019229//regulation of vasoconstriction;GO:0008284//positive regulation of cell proliferation;GO:0007243//intracellular protein kinase cascade;GO:0010469//regulation of receptor activity;GO:0030968//endoplasmic reticulum unfolded protein response;GO:0040007//growth;GO:0048646//anatomical structure formation involved in morphogenesis;GO:0007599//hemostasis;GO:0007264…	gi|148683249|gb|EDL15196.1|/2.13743e-127/src homology 2 domain-containing transforming protein C1, isoform CRA_b [Mus musculus]
gnl_UG_Oar_S34968867	824	796	0.6407	254.859	-	GO:0043231//intracellular membrane-bounded organelle	GO:0003712//transcription cofactor activity;GO:0036094//small molecule binding;GO:0003729//mRNA binding	GO:0001934//positive regulation of protein phosphorylation;GO:0006351//transcription, DNA-dependent;GO:0007184//SMAD protein import into nucleus	gi|57164973|ref|NP_001008712.1|/1.51814e-94/RNA-binding protein with multiple splicing isoform C [Homo sapiens]
gnl_UG_Oar_S34960137	822	840	0.9369	240.923	K13885|1|2e-134|441|bta:282346|scavenger receptor class B, member 1	GO:0044459//plasma membrane part;GO:0016021//integral to membrane;GO:0044424//intracellular part;GO:0005902//microvillus	GO:0035091//phosphatidylinositol binding;GO:0030228//lipoprotein particle receptor activity;GO:0042802//identical protein binding;GO:0071813//lipoprotein particle binding;GO:0034185//apolipoprotein binding;GO:0008329//pattern recognition receptor activity	GO:0033238;GO:0034369//plasma lipoprotein particle remodeling;GO:0050673//epithelial cell proliferation;GO:0006910//phagocytosis, recognition;GO:0055092//sterol homeostasis;GO:0008203//cholesterol metabolic process;GO:0055090//acylglycerol homeostasis;GO:0030301//cholesterol transport;GO:0019538//protein metabolic process;GO:0022610;GO:0051702//interaction with symbiont;GO:0010878//cholesterol st…	gi|426247178|ref|XP_004017363.1|/5.24272e-135/PREDICTED: scavenger receptor class B member 1 [Ovis aries]
gnl_UG_Oar_S34880804	821	853	0.9191	236.963	K03251|1|5e-143|507|ssc:100512835|translation initiation factor 3 subunit D	GO:0043234//protein complex;GO:0044424//intracellular part	GO:0008135//translation factor activity, nucleic acid binding	GO:0006413//translational initiation	gi|403283088|ref|XP_003932959.1|/1.64615e-145/PREDICTED: eukaryotic translation initiation factor 3 subunit D isoform 1 [Saimiri boliviensis boliviensis]
gnl_UG_Oar_S52457646	820	1770	0.996	114.058	K04523|1|0.0|798|cfa:476312|ubiquilin	GO:0043234//protein complex;GO:0043231//intracellular membrane-bounded organelle;GO:0044444//cytoplasmic part	GO:0019899//enzyme binding	GO:0006950//response to stress;GO:0016567//protein ubiquitination;GO:0012501//programmed cell death	gi|240849237|ref|NP_001155358.1|/0/ubiquilin-1 [Ovis aries]
gnl_UG_Oar_S53280079	820	898	0.9933	224.814	K12655|1|1e-153|542|cfa:480911|OTU domain-containing protein 5 [EC:3.1.2.15]	GO:0044444//cytoplasmic part	GO:0019783//small conjugating protein-specific protease activity	GO:0001818//negative regulation of cytokine production;GO:0016579//protein deubiquitination;GO:0002237//response to molecule of bacterial origin;GO:0006952//defense response	gi|470629428|ref|XP_004321453.1|/1.15095e-152/PREDICTED: LOW QUALITY PROTEIN: OTU domain-containing protein 5 [Tursiops truncatus]
gnl_UG_Oar_S34964889	819	875	0.9989	230.442	-	GO:0043005//neuron projection;GO:0016021//integral to membrane;GO:0035770//ribonucleoprotein granule;GO:0044444//cytoplasmic part	GO:0003676//nucleic acid binding	GO:0006412//translation;GO:0031346//positive regulation of cell projection organization	gi|662994|emb|CAA88096.1|/1.06814e-33/GPI-anchored protein p137 [Homo sapiens]
gnl_UG_Oar_S34912349	819	776	0.8608	259.841	-	GO:0044421//extracellular region part	GO:0046906//tetrapyrrole binding;GO:0043169//cation binding;GO:0005102//receptor binding	GO:0000165//MAPK cascade	gi|115497398|ref|NP_001069887.1|/5.36226e-73/neudesin precursor [Bos taurus]
gnl_UG_Oar_S34894458	819	862	0.9165	233.917	-	-	-	-	-
gnl_UG_Oar_S34904482	818	819	0.9451	245.898	-	-	-	-	-
gnl_UG_Oar_S34987505	818	881	0.9126	228.593	K08136|1|1e-13|77.8|dre:562002|sparc/osteonectin, cwcv and kazal-like domains proteoglycan (testican)	GO:0044421//extracellular region part;GO:0031012//extracellular matrix	GO:0046872//metal ion binding	GO:0007154//cell communication	gi|426232015|ref|XP_004010031.1|/2.26587e-161/PREDICTED: SPARC-like protein 1 [Ovis aries]
gnl_UG_Oar_S20553316	816	3720	0.9984	54.0048	K06564|1|0.0|2403|bta:281849|insulin-like growth factor 2 receptor	GO:0043231//intracellular membrane-bounded organelle;GO:0044446//intracellular organelle part;GO:0044444//cytoplasmic part	GO:0005515//protein binding	-	gi|19070660|gb|AAL83948.1|AF353513_1/0/mannose-6-phosphate/insulin-like growth factor II receptor [Ovis aries]
gnl_UG_Oar_S20553168	815	9422	0.874	21.2961	K11262|1|0.0|4529|aml:100474573|acetyl-CoA carboxylase / biotin carboxylase [EC:6.4.1.2 6.3.4.14]	GO:0043231//intracellular membrane-bounded organelle;GO:0044444//cytoplasmic part	GO:0032550;GO:0016421//CoA carboxylase activity;GO:0043169//cation binding;GO:0016879//ligase activity, forming carbon-nitrogen bonds	GO:0015980//energy derivation by oxidation of organic compounds;GO:0015937//coenzyme A biosynthetic process;GO:0009893//positive regulation of metabolic process;GO:0035336//long-chain fatty-acyl-CoA metabolic process;GO:0048878//chemical homeostasis;GO:0006631//fatty acid metabolic process;GO:0006641//triglyceride metabolic process;GO:0051260//protein homooligomerization;GO:0019538//protein metab…	gi|345805705|ref|XP_003435336.1|/0/PREDICTED: acetyl-CoA carboxylase 1 [Canis lupus familiaris]
gnl_UG_Oar_S53280445	814	803	0.9888	249.571	-	GO:0043231//intracellular membrane-bounded organelle;GO:0000785//chromatin	GO:0001071//nucleic acid binding transcription factor activity;GO:0001085//RNA polymerase II transcription factor binding;GO:0001104//RNA polymerase II transcription cofactor activity;GO:0019904//protein domain specific binding;GO:0019899//enzyme binding	GO:0007179//transforming growth factor beta receptor signaling pathway;GO:0003206;GO:0014020;GO:0006915//apoptotic process;GO:0008406//gonad development;GO:0048754//branching morphogenesis of a tube;GO:0001893//maternal placenta development;GO:0016337//cell-cell adhesion;GO:0001825//blastocyst formation;GO:0051726//regulation of cell cycle;GO:0051094//positive regulation of developmental process;…	gi|395834804|ref|XP_003790381.1|/2.74397e-92/PREDICTED: cbp/p300-interacting transactivator 2 [Otolemur garnettii]
gnl_UG_Oar_S34909698	812	660	0.997	302.899	-	GO:0015630//microtubule cytoskeleton	GO:0046872//metal ion binding;GO:0008092//cytoskeletal protein binding	GO:0000226//microtubule cytoskeleton organization	gi|426242513|ref|XP_004015117.1|/1.3883e-62/PREDICTED: tubulin polymerization-promoting protein family member 3 [Ovis aries]
gnl_UG_Oar_S52786086	812	565	0.9982	353.829	-	-	-	-	-
gnl_UG_Oar_S34945656	811	775	0.8916	257.635	K15626|1|8e-41|167|bta:614673|nuclear protein, 1	GO:0043231//intracellular membrane-bounded organelle	GO:0003676//nucleic acid binding	GO:0006351//transcription, DNA-dependent;GO:0042221//response to chemical stimulus;GO:0040007//growth;GO:0008630//intrinsic apoptotic signaling pathway in response to DNA damage response;GO:0008406//gonad development;GO:0008285//negative regulation of cell proliferation;GO:2000026//regulation of multicellular organismal development;GO:0007519//skeletal muscle tissue development;GO:0051726//regula…	gi|426254507|ref|XP_004020918.1|/3.17296e-41/PREDICTED: nuclear protein 1 [Ovis aries]
gnl_UG_Oar_S34933623	811	792	0.9444	252.105	K08066|1|6e-09|61.6|aga:AgaP_AGAP000441|nuclear transcription factor Y, gamma	GO:0043231//intracellular membrane-bounded organelle	GO:0003712//transcription cofactor activity;GO:0001071//nucleic acid binding transcription factor activity;GO:0003677//DNA binding;GO:0046983//protein dimerization activity	GO:0006366//transcription from RNA polymerase II promoter	gi|344243255|gb|EGV99358.1|/1.55887e-62/Dr1-associated corepressor [Cricetulus griseus]
gnl_UG_Oar_S31559684	810	587	0.954	339.729	-	-	-	-	-
gnl_UG_Oar_S34944830	808	856	0.9708	232.393	K08958|1|1e-110|399|bta:506060|casein kinase 1, gamma [EC:2.7.11.1]	GO:0044444//cytoplasmic part	GO:0032550;GO:0004672//protein kinase activity;GO:0046872//metal ion binding;GO:0005515//protein binding;GO:0033218//amide binding	GO:0006468//protein phosphorylation;GO:0007166//cell surface receptor signaling pathway;GO:0006665//sphingolipid metabolic process	gi|155371843|ref|NP_001094526.1|/1.11447e-109/casein kinase I isoform gamma-2 [Bos taurus]
gnl_UG_Oar_S34971183	808	733	0.9236	271.389	K04552|1|7e-76|283|acs:100555355|ubiquitin-conjugating enzyme E2 L3 [EC:6.3.2.19]	GO:0043231//intracellular membrane-bounded organelle;GO:0043234//protein complex	GO:0032550;GO:0044389;GO:0003712//transcription cofactor activity;GO:0019787//small conjugating protein ligase activity	GO:0000209//protein polyubiquitination;GO:0006351//transcription, DNA-dependent;GO:0051384//response to glucocorticoid stimulus;GO:0000084//S phase of mitotic cell cycle;GO:0019941//modification-dependent protein catabolic process;GO:0032870//cellular response to hormone stimulus	gi|55640729|ref|XP_509962.1|/5.12021e-75/PREDICTED: ubiquitin-conjugating enzyme E2 L3-like [Pan troglodytes]
gnl_UG_Oar_S53111474	808	2250	0.9938	88.4126	K11220|1|0.0|1448|ecb:100069633|signal transducer and activator of transcription 1	GO:0031981//nuclear lumen;GO:0043005//neuron projection;GO:0000785//chromatin;GO:0044444//cytoplasmic part	GO:0060089;GO:0046872//metal ion binding;GO:0043566//structure-specific DNA binding;GO:0042802//identical protein binding;GO:0000981//sequence-specific DNA binding RNA polymerase II transcription factor activity;GO:0000977//RNA polymerase II regulatory region sequence-specific DNA binding;GO:0032813//tumor necrosis factor receptor superfamily binding	GO:0001935//endothelial cell proliferation;GO:0035456//response to interferon-beta;GO:0032868//response to insulin stimulus;GO:0006915//apoptotic process;GO:0008284//positive regulation of cell proliferation;GO:0072183//negative regulation of nephron tubule epithelial cell differentiation;GO:0072075//metanephric mesenchyme development;GO:0031667//response to nutrient levels;GO:0007259//JAK-STAT c…	gi|261244984|ref|NP_001159675.1|/0/signal transducer and activator of transcription 1-alpha/beta [Ovis aries]
gnl_UG_Oar_S34996538	806	808	0.88	245.589	-	-	-	-	-
gnl_UG_Oar_S34956222	804	895	0.8771	221.166	-	GO:0043232	GO:0008092//cytoskeletal protein binding;GO:0008289//lipid binding	-	gi|157785631|ref|NP_001099097.1|/1.89006e-121/myosin phosphatase Rho-interacting protein [Bos taurus]
gnl_UG_Oar_S34960411	804	907	0.8875	218.24	K09574|1|6e-113|407|bta:512356|FK506-binding protein 8 [EC:5.2.1.8]	GO:0005740//mitochondrial envelope	GO:0005488//binding	GO:0012501//programmed cell death;GO:0044267//cellular protein metabolic process;GO:0022415;GO:0007165//signal transduction	gi|329664452|ref|NP_001192650.1|/4.53125e-112/peptidyl-prolyl cis-trans isomerase FKBP8 [Bos taurus]
gnl_UG_Oar_S43005374	804	1215	0.7547	162.917	K00504|1|8e-157|553|bta:280890|peptidylglycine monooxygenase [EC:1.14.17.3]	GO:0031224//intrinsic to membrane;GO:0030133//transport vesicle	GO:0046914//transition metal ion binding;GO:0019842//vitamin binding;GO:0016715//oxidoreductase activity, acting on paired donors, with incorporation or reduction of molecular oxygen, reduced ascorbate as one donor, and incorporation of one atom of oxygen;GO:0016842	GO:0043603//cellular amide metabolic process	gi|426230162|ref|XP_004009148.1|/1.4589e-157/PREDICTED: peptidyl-glycine alpha-amidating monooxygenase isoform 4 [Ovis aries]
gnl_UG_Oar_S34995206	801	886	0.8363	222.579	-	-	-	-	-
gnl_UG_Oar_S52843401	801	539	0.3247	365.872	K02870|1|6e-85|313|ptr:100610471|large subunit ribosomal protein L12e	GO:0031981//nuclear lumen;GO:0015934//large ribosomal subunit	GO:0003676//nucleic acid binding;GO:0005198//structural molecule activity	GO:0006412//translation;GO:0019080;GO:0000956//nuclear-transcribed mRNA catabolic process;GO:0006613//cotranslational protein targeting to membrane	gi|4506597|ref|NP_000967.1|/3.86811e-84/60S ribosomal protein L12 [Homo sapiens]
gnl_UG_Oar_S31559836	801	805	0.9491	244.975	K05089|1|2e-57|222|bta:527165|platelet-derived growth factor receptor beta [EC:2.7.10.1]	GO:0005764//lysosome;GO:0044459//plasma membrane part;GO:0016021//integral to membrane	GO:0004930//G-protein coupled receptor activity;GO:0032550;GO:0005017//platelet-derived growth factor-activated receptor activity;GO:0019838//growth factor binding;GO:0070851//growth factor receptor binding	GO:0006023;GO:0007178//transmembrane receptor protein serine/threonine kinase signaling pathway;GO:0043405//regulation of MAP kinase activity;GO:0008284//positive regulation of cell proliferation;GO:0010557//positive regulation of macromolecule biosynthetic process;GO:0048871//multicellular organismal homeostasis;GO:0048017//inositol lipid-mediated signaling;GO:0001501//skeletal system developmen…	gi|426229894|ref|XP_004009018.1|/8.04576e-59/PREDICTED: platelet-derived growth factor receptor beta [Ovis aries]
gnl_UG_Oar_S52809733	800	537	0.9721	366.776	-	GO:0043231//intracellular membrane-bounded organelle	-	GO:0035108//limb morphogenesis;GO:0009888//tissue development	gi|426249403|ref|XP_004018439.1|/1.67044e-39/PREDICTED: musculoskeletal embryonic nuclear protein 1 [Ovis aries]
gnl_UG_Oar_S31580029	798	845	0.9893	232.505	K12829|1|2e-132|472|ssc:100522004|splicing factor 3B subunit 2	-	-	-	gi|426252064|ref|XP_004019738.1|/1.32637e-131/PREDICTED: splicing factor 3B subunit 2 [Ovis aries]
gnl_UG_Oar_S34899220	797	852	0.9249	230.305	K10145|1|5e-63|241|bta:281671|cyclin G1	GO:0043231//intracellular membrane-bounded organelle;GO:0043005//neuron projection;GO:0044297//cell body;GO:0044444//cytoplasmic part	GO:0005515//protein binding	GO:0007417//central nervous system development;GO:0031572//G2/M transition DNA damage checkpoint;GO:0048646//anatomical structure formation involved in morphogenesis;GO:0051726//regulation of cell cycle;GO:0006915//apoptotic process;GO:0009719;GO:0040007//growth;GO:0000087//M phase of mitotic cell cycle	gi|426230048|ref|XP_004009095.1|/7.77492e-63/PREDICTED: cyclin-G1 [Ovis aries]
gnl_UG_Oar_S20553035	797	978	0.9928	200.634	K15308|1|5e-103|374|bta:282127|tristetraprolin	GO:0043231//intracellular membrane-bounded organelle;GO:0035770//ribonucleoprotein granule;GO:0044444//cytoplasmic part	GO:0003723//RNA binding;GO:0019956//chemokine binding;GO:0019900//kinase binding	GO:0044763;GO:0006366//transcription from RNA polymerase II promoter;GO:0061014//positive regulation of mRNA catabolic process;GO:0010629//negative regulation of gene expression;GO:0050896//response to stimulus;GO:0001817//regulation of cytokine production;GO:0048255//mRNA stabilization;GO:0000289//nuclear-transcribed mRNA poly(A) tail shortening	gi|57526296|ref|NP_001009765.1|/4.96522e-107/tristetraprolin [Ovis aries]
gnl_UG_Oar_S43087773	797	741	0.9366	264.805	K01373|1|2e-50|187|bta:509715|cathepsin F [EC:3.4.22.41]	GO:0005764//lysosome	GO:0004175//endopeptidase activity	GO:0002478;GO:0019538//protein metabolic process	gi|426252096|ref|XP_004019754.1|/7.06282e-52/PREDICTED: cathepsin F isoform 2 [Ovis aries]
gnl_UG_Oar_S52812561	796	568	0.8768	345.025	K11096|1|2e-52|205|cfa:100685983|small nuclear ribonucleoprotein D2	GO:0005681//spliceosomal complex;GO:0044444//cytoplasmic part;GO:0031981//nuclear lumen	GO:0097159//organic cyclic compound binding	GO:0000398//mRNA splicing, via spliceosome	gi|470636501|ref|XP_004323598.1|/1.00863e-51/PREDICTED: small nuclear ribonucleoprotein Sm D2 isoform 1 [Tursiops truncatus]
gnl_UG_Oar_S34968982	794	735	0.9211	265.961	K02735|1|2e-115|415|bta:533874|20S proteasome subunit beta 3 [EC:3.4.25.1]	GO:0031981//nuclear lumen;GO:0000502//proteasome complex;GO:0044444//cytoplasmic part	GO:0004175//endopeptidase activity	GO:0042590//antigen processing and presentation of exogenous peptide antigen via MHC class I;GO:0043161//proteasomal ubiquitin-dependent protein catabolic process;GO:0044772;GO:0006915//apoptotic process;GO:0051320//S phase;GO:0016070//RNA metabolic process;GO:0051439//regulation of ubiquitin-protein ligase activity involved in mitotic cell cycle;GO:0006520//cellular amino acid metabolic process;…	gi|77736139|ref|NP_001029768.1|/1.48549e-114/proteasome subunit beta type-3 [Bos taurus]
gnl_UG_Oar_S34962994	794	900	0.7089	217.202	K12670|1|9e-143|506|bta:510682|oligosaccharyltransferase complex subunit beta	GO:0031224//intrinsic to membrane;GO:0032991//macromolecular complex;GO:0005789//endoplasmic reticulum membrane	GO:0005488//binding;GO:0004576//oligosaccharyl transferase activity	GO:0006952//defense response;GO:0046649//lymphocyte activation;GO:0006613//cotranslational protein targeting to membrane;GO:0010467//gene expression;GO:0010033//response to organic substance;GO:0006487//protein N-linked glycosylation	gi|426222030|ref|XP_004005208.1|/1.97964e-144/PREDICTED: dolichyl-diphosphooligosaccharide--protein glycosyltransferase 48 kDa subunit [Ovis aries]
gnl_UG_Oar_S34886620	794	878	0.9009	222.644	-	-	-	-	-
gnl_UG_Oar_S31580989	793	727	0.9972	268.549	K00665|1|2e-53|209|dpe:Dper_GL12292|fatty acid synthase, animal type [EC:2.3.1.85]	GO:0005924//cell-substrate adherens junction;GO:0016020//membrane	GO:0043169//cation binding;GO:0016791//phosphatase activity	GO:0042592//homeostatic process;GO:0008283//cell proliferation;GO:0014823//response to activity;GO:0044259//multicellular organismal macromolecule metabolic process;GO:0007165//signal transduction;GO:0040007//growth;GO:0044767	gi|426226620|ref|XP_004007438.1|/1.60265e-137/PREDICTED: LOW QUALITY PROTEIN: tensin-like C1 domain-containing phosphatase [Ovis aries]
gnl_UG_Oar_S52816418	793	622	0.9936	313.883	-	-	-	-	gi|190356058|sp|Q3UPL5.2|CK096_MOUSE/1.06253e-28/RecName: Full=Uncharacterized protein C11orf96 homolog; AltName: Full=Protein Ag2 homolog
gnl_UG_Oar_S31564837	789	679	0.9912	286.083	K06255|1|7e-119|426|bta:444872|heparan sulfate proteoglycan 2 (perlecan)	GO:0044421//extracellular region part;GO:0043226//organelle	GO:0005488//binding	GO:0006022;GO:0048513//organ development;GO:0044710;GO:0044238//primary metabolic process;GO:0044767	gi|426222800|ref|XP_004005570.1|/6.50887e-119/PREDICTED: LOW QUALITY PROTEIN: basement membrane-specific heparan sulfate proteoglycan core protein [Ovis aries]
gnl_UG_Oar_S34908216	788	907	0.8997	213.897	K13199|1|6e-55|214|ssc:100518613|plasminogen activator inhibitor 1 RNA-binding protein	-	-	-	gi|466063226|ref|XP_004280807.1|/4.31053e-54/PREDICTED: plasminogen activator inhibitor 1 RNA-binding protein isoform 2 [Orcinus orca]
gnl_UG_Oar_S34958210	785	902	0.9468	214.264	K05757|1|1e-141|503|cfa:479745|actin related protein 2/3 complex, subunit 1A/1B	GO:0005856//cytoskeleton	GO:0008092//cytoskeletal protein binding	GO:0008064//regulation of actin polymerization or depolymerization	gi|62087698|dbj|BAD92296.1|/2.78535e-138/actin related protein 2/3 complex subunit 1A variant [Homo sapiens]
gnl_UG_Oar_S34960053	780	888	0.9189	216.256	K07192|1|2e-108|392|bta:532573|flotillin	GO:0031224//intrinsic to membrane;GO:0043234//protein complex;GO:0005901//caveola;GO:0005813//centrosome;GO:0048770	GO:0035254//glutamate receptor binding	GO:0048667//cell morphogenesis involved in neuron differentiation;GO:0007009//plasma membrane organization;GO:0007266//Rho protein signal transduction	gi|75775078|gb|AAI04517.1|/1.9072e-107/FLOT1 protein [Bos taurus]
gnl_UG_Oar_S34967309	780	841	0.8835	228.341	K07889|1|8e-101|310|ssc:100523862|Ras-related protein Rab-5C	GO:0016020//membrane;GO:0048770;GO:0005769//early endosome	GO:0032550;GO:0017111//nucleoside-triphosphatase activity	GO:0006996//organelle organization;GO:0006897//endocytosis;GO:0045184//establishment of protein localization;GO:0009154;GO:0035556//intracellular signal transduction	gi|77736431|ref|NP_001029915.1|/5.82678e-100/ras-related protein Rab-5C [Bos taurus]
gnl_UG_Oar_S31560948	780	492	0.4797	390.315	-	GO:0044424//intracellular part	-	GO:0006810//transport;GO:0044763;GO:0050794//regulation of cellular process	gi|148680540|gb|EDL12487.1|/4.00647e-09/eukaryotic translation initiation factor 5A, isoform CRA_i [Mus musculus]
gnl_UG_Oar_S34968783	779	781	0.9513	245.568	K08111|1|5e-16|74.7|bta:522828|glypican 5	GO:0031224//intrinsic to membrane;GO:0031012//extracellular matrix	GO:0043168	-	gi|4239700|emb|CAA10770.1|/7.26331e-37/reverse transcriptase-like [Bos taurus]
gnl_UG_Oar_S53279052	779	914	0.9923	209.834	-	-	GO:0005488//binding	-	gi|291395039|ref|XP_002713993.1|/3.06258e-07/PREDICTED: pol-like [Oryctolagus cuniculus]
gnl_UG_Oar_S34934670	779	905	0.9138	211.921	K10577|1|1e-92|339|cfa:491332|ubiquitin-conjugating enzyme E2 I [EC:6.3.2.19]	GO:0043005//neuron projection;GO:0016604//nuclear body;GO:0044452;GO:0000794//condensed nuclear chromosome	GO:0032550;GO:0019904//protein domain specific binding;GO:0019787//small conjugating protein ligase activity;GO:0008134//transcription factor binding	GO:0006366//transcription from RNA polymerase II promoter;GO:0006511//ubiquitin-dependent protein catabolic process;GO:0009967//positive regulation of signal transduction;GO:0044093;GO:0022415;GO:0032446//protein modification by small protein conjugation;GO:0000087//M phase of mitotic cell cycle;GO:0032502//developmental process	gi|444727283|gb|ELW67784.1|/4.68319e-93/BAI1-associated protein 3 [Tupaia chinensis]
gnl_UG_Oar_S52457643	779	1847	0.9724	103.838	K06491|1|3e-09|64.3|cin:100183448|neural cell adhesion molecule	GO:0043231//intracellular membrane-bounded organelle	GO:0005543//phospholipid binding	-	gi|240849253|ref|NP_001155362.1|/0/copine-1 [Ovis aries]
gnl_UG_Oar_S34965233	779	851	0.9636	225.369	K14000|1|6e-55|194|ssc:100154945|ribosome-binding protein 1	GO:0030529//ribonucleoprotein complex;GO:0005783//endoplasmic reticulum	-	GO:0010467//gene expression;GO:0009987//cellular process	gi|426241726|ref|XP_004014740.1|/1.13933e-67/PREDICTED: LOW QUALITY PROTEIN: ribosome-binding protein 1 [Ovis aries]
gnl_UG_Oar_S20554036	778	1080	0.9935	177.354	K04661|1|0.0|687|bta:327681|follistatin	GO:0043231//intracellular membrane-bounded organelle	GO:0032403//protein complex binding	GO:0030097//hemopoiesis;GO:0006366//transcription from RNA polymerase II promoter;GO:0008283//cell proliferation;GO:0042476//odontogenesis;GO:0008406//gonad development;GO:0001942//hair follicle development;GO:0019953//sexual reproduction;GO:0030154//cell differentiation;GO:0032924//activin receptor signaling pathway	gi|399513|sp|P31514.1|FST_SHEEP/0/RecName: Full=Follistatin; Short=FS; AltName: Full=Activin-binding protein; Flags: Precursor
gnl_UG_Oar_S53279354	777	977	0.9918	195.8	-	GO:0015630//microtubule cytoskeleton	-	GO:0006351//transcription, DNA-dependent	gi|440903596|gb|ELR54233.1|/9.00187e-109/Pre-B-cell leukemia transcription factor-interacting protein 1 [Bos grunniens mutus]
gnl_UG_Oar_S34898301	775	873	0.9622	218.561	-	GO:0005788//endoplasmic reticulum lumen;GO:0016020//membrane	GO:0070325//lipoprotein particle receptor binding;GO:0019899//enzyme binding;GO:0005539//glycosaminoglycan binding	GO:0009968//negative regulation of signal transduction;GO:0043393//regulation of protein binding;GO:0010915;GO:0051241	gi|122692301|ref|NP_001073694.1|/1.5799e-74/alpha-2-macroglobulin receptor-associated protein precursor [Bos taurus]
gnl_UG_Oar_S20543812	775	766	0.9308	249.091	-	-	-	-	-
gnl_UG_Oar_S48803417	774	1990	0.992	95.7576	K11131|1|0.0|829|bta:525619|H/ACA ribonucleoprotein complex subunit 4 [EC:5.4.99.-]	GO:0016604//nuclear body;GO:0030529//ribonucleoprotein complex	GO:0003676//nucleic acid binding;GO:0003964//RNA-directed DNA polymerase activity;GO:0016866//intramolecular transferase activity	GO:0009451//RNA modification;GO:0006278//RNA-dependent DNA replication;GO:0044699;GO:0042254//ribosome biogenesis;GO:0010467//gene expression	gi|215983076|ref|NP_001135985.1|/0/H/ACA ribonucleoprotein complex subunit 4 [Ovis aries]
gnl_UG_Oar_S34966079	772	902	0.8902	210.715	K08875|1|2e-127|455|bta:532919|nuclear receptor-binding protein	GO:0031981//nuclear lumen;GO:0031252//cell leading edge;GO:0044444//cytoplasmic part	GO:0032550;GO:0004672//protein kinase activity;GO:0042802//identical protein binding	GO:0051403//stress-activated MAPK cascade;GO:0006464//cellular protein modification process;GO:0016482//cytoplasmic transport;GO:0006366//transcription from RNA polymerase II promoter	gi|426223306|ref|XP_004005816.1|/4.29956e-127/PREDICTED: nuclear receptor-binding protein isoform 1 [Ovis aries]
gnl_UG_Oar_S34914744	771	825	0.8958	230.084	K08059|1|2e-106|385|bta:615930|interferon, gamma-inducible protein 30	GO:0000323//lytic vacuole;GO:0016020//membrane	GO:0016491//oxidoreductase activity	GO:0002478;GO:0008285//negative regulation of cell proliferation;GO:0002474//antigen processing and presentation of peptide antigen via MHC class I;GO:0031647//regulation of protein stability	gi|326937426|ref|NP_001192079.1|/5.52317e-111/interferon-gamma-inducible lysosomal thiol reductase precursor [Ovis aries]
gnl_UG_Oar_S22761406	767	4178	0.9466	45.1973	K05634|1|4e-79|297|bta:281427|prion protein	GO:0044464//cell part;GO:0044425//membrane part	GO:0046872//metal ion binding;GO:0015631//tubulin binding	-	gi|392931293|gb|AFM91142.1|/3.63889e-83/prion protein [Ovis aries]
gnl_UG_Oar_S31575413	766	653	0.3813	288.803	K08118|1|5e-51|201|bta:280733|biglycan	GO:0005764//lysosome;GO:0016023//cytoplasmic membrane-bounded vesicle;GO:0031012//extracellular matrix;GO:0044431//Golgi apparatus part;GO:0005886//plasma membrane	GO:0005198//structural molecule activity;GO:0097367	GO:0018149//peptide cross-linking;GO:0006024//glycosaminoglycan biosynthetic process;GO:0006790//sulfur compound metabolic process;GO:0006027//glycosaminoglycan catabolic process	gi|466088733|ref|XP_004286452.1|/3.46975e-50/PREDICTED: biglycan [Orcinus orca]
gnl_UG_Oar_S34967965	764	739	0.9743	254.527	-	-	-	-	-
gnl_UG_Oar_S50389494	763	722	0.9806	260.179	K03236|1|2e-53|209|ssc:100522912|translation initiation factor 1A	GO:0044444//cytoplasmic part	GO:0008135//translation factor activity, nucleic acid binding	GO:0006412//translation	gi|470651555|ref|XP_004328995.1|/1.46068e-50/PREDICTED: eukaryotic translation initiation factor 1A, X-chromosomal-like, partial [Tursiops truncatus]
gnl_UG_Oar_S34970162	762	767	0.1864	244.594	K02866|1|2e-119|403|ecb:100146244|large subunit ribosomal protein L10e	GO:0043231//intracellular membrane-bounded organelle;GO:0015934//large ribosomal subunit	GO:0005198//structural molecule activity	GO:0006412//translation;GO:0019080;GO:0000956//nuclear-transcribed mRNA catabolic process;GO:0048232//male gamete generation;GO:0006613//cotranslational protein targeting to membrane	gi|390480392|ref|XP_003735912.1|/6.26044e-117/PREDICTED: 60S ribosomal protein L10 isoform 5 [Callithrix jacchus]
gnl_UG_Oar_S53280323	761	936	0.9979	200.168	K06272|1|2e-174|611|ecb:100070066|integrin-linked kinase [EC:2.7.11.1]	GO:0033267//axon part;GO:0032991//macromolecular complex;GO:0031252//cell leading edge;GO:0032432//actin filament bundle;GO:0030425//dendrite;GO:0030016//myofibril;GO:0044297//cell body;GO:0016020//membrane;GO:0005924//cell-substrate adherens junction	GO:0004672//protein kinase activity;GO:0060089;GO:0005102//receptor binding;GO:0019900//kinase binding;GO:0032550;GO:0019904//protein domain specific binding	GO:0001952//regulation of cell-matrix adhesion;GO:0030177//positive regulation of Wnt receptor signaling pathway;GO:0045445//myoblast differentiation;GO:0043405//regulation of MAP kinase activity;GO:0048754//branching morphogenesis of a tube;GO:0014044//Schwann cell development;GO:0035088//establishment or maintenance of apical/basal cell polarity;GO:0022402//cell cycle process;GO:0010927;GO:0031…	gi|466055624|ref|XP_004279281.1|/5.7251e-174/PREDICTED: integrin-linked protein kinase isoform 1 [Orcinus orca]
gnl_UG_Oar_S20553986	761	1196	0.9532	156.653	K09306|1|7e-67|254|ssc:100627932|homeobox protein HoxA/B/C6	GO:0043231//intracellular membrane-bounded organelle	GO:0003712//transcription cofactor activity;GO:0001071//nucleic acid binding transcription factor activity;GO:0003677//DNA binding	GO:0003002//regionalization;GO:0001501//skeletal system development;GO:0006366//transcription from RNA polymerase II promoter	gi|466030851|ref|XP_004274276.1|/5.75392e-66/PREDICTED: homeobox protein Hox-C6-like isoform 2 [Orcinus orca]
gnl_UG_Oar_S53280293	759	954	0.9371	195.875	-	-	-	-	gi|296485757|tpg|DAA27872.1|/8.45022e-96/TPA: scaffold attachment factor B [Bos taurus]
gnl_UG_Oar_S34882115	759	751	0.9867	248.821	K10949|1|3e-109|394|bta:618184|ER lumen protein retaining receptor	GO:0031090//organelle membrane;GO:0043231//intracellular membrane-bounded organelle;GO:0031224//intrinsic to membrane	GO:0046923//ER retention sequence binding	GO:0035437//maintenance of protein localization in endoplasmic reticulum;GO:0015031//protein transport	gi|115496492|ref|NP_001069963.1|/2.18605e-108/ER lumen protein retaining receptor 1 [Bos taurus]
gnl_UG_Oar_S34885957	758	874	0.992	213.522	K09553|1|3e-150|531|pon:100456750|stress-induced-phosphoprotein 1	GO:0043231//intracellular membrane-bounded organelle;GO:0032991//macromolecular complex	GO:0031072//heat shock protein binding	GO:0006935//chemotaxis	gi|426251966|ref|XP_004019690.1|/1.14482e-149/PREDICTED: stress-induced-phosphoprotein 1 isoform 2 [Ovis aries]
gnl_UG_Oar_S34897736	755	897	0.6232	207.224	K11276|1|1e-66|239|pon:100171958|nucleophosmin 1	GO:0015630//microtubule cytoskeleton;GO:0031981//nuclear lumen	GO:0003676//nucleic acid binding	GO:0006259//DNA metabolic process;GO:0060700//regulation of ribonuclease activity;GO:0032070;GO:0007099//centriole replication	gi|197101984|ref|NP_001125077.1|/8.79402e-66/nucleophosmin [Pongo abelii]
gnl_UG_Oar_S42540219	755	531	0.3804	350.056	K02934|1|9e-88|322|bta:511051|large subunit ribosomal protein L6e	GO:0015934//large ribosomal subunit	GO:0005198//structural molecule activity	GO:0010467//gene expression	gi|426247242|ref|XP_004017395.1|/1.61685e-87/PREDICTED: 60S ribosomal protein L6-like [Ovis aries]
gnl_UG_Oar_S34987525	755	753	0.9402	246.852	-	-	-	-	-
gnl_UG_Oar_S34928727	754	870	0.8897	213.372	K01253|1|2e-132|471|bta:535293|microsomal epoxide hydrolase [EC:3.3.2.9]	GO:0031090//organelle membrane;GO:0031224//intrinsic to membrane	GO:0016803	GO:0010033//response to organic substance;GO:0006725//cellular aromatic compound metabolic process	gi|426239537|ref|XP_004013677.1|/1.26363e-132/PREDICTED: epoxide hydrolase 1 [Ovis aries]
gnl_UG_Oar_S34912520	754	870	0.9977	213.372	K02146|1|2e-154|498|dre:322811|V-type H+-transporting ATPase subunit AC39 [EC:3.6.3.14]	GO:0033267//axon part;GO:0005774//vacuolar membrane;GO:0044459//plasma membrane part;GO:0030136//clathrin-coated vesicle;GO:0030666//endocytic vesicle membrane;GO:0033176;GO:0005768//endosome	GO:0015077//monovalent inorganic cation transmembrane transporter activity;GO:0005515//protein binding;GO:0019829//cation-transporting ATPase activity	GO:0048753//pigment granule organization;GO:0007169//transmembrane receptor protein tyrosine kinase signaling pathway;GO:0015031//protein transport;GO:0060041//retina development in camera-type eye;GO:0030968//endoplasmic reticulum unfolded protein response;GO:0009154;GO:0044403//symbiosis, encompassing mutualism through parasitism;GO:0010038//response to metal ion;GO:0007417//central nervous sys…	gi|41054531|ref|NP_955914.1|/1.35653e-153/V-type proton ATPase subunit d 1 [Danio rerio]
gnl_UG_Oar_S34952466	753	865	0.9156	214.321	-	-	-	-	gi|148707748|gb|EDL39695.1|/3.01093e-40/nuclear casein kinase and cyclin-dependent kinase substrate 1, isoform CRA_b [Mus musculus]
gnl_UG_Oar_S34892251	752	529	0.9168	349.984	K02267|1|4e-48|190|bta:100270792|cytochrome c oxidase subunit 6b	GO:0019866//organelle inner membrane;GO:0005740//mitochondrial envelope	GO:0015002//heme-copper terminal oxidase activity	GO:0044710	gi|431918579|gb|ELK17797.1|/5.53456e-48/ETS translocation variant 2 [Pteropus alecto]
gnl_UG_Oar_S34890604	751	783	0.8123	236.137	K08268|1|1e-121|436|bta:281814|hypoxia-inducible factor 1 alpha	GO:0031981//nuclear lumen;GO:0043234//protein complex	GO:0060089;GO:0019900//kinase binding;GO:0000975//regulatory region DNA binding;GO:0000982//RNA polymerase II core promoter proximal region sequence-specific DNA binding transcription factor activity;GO:0044389;GO:0031072//heat shock protein binding	GO:0033483;GO:0032024//positive regulation of insulin secretion;GO:0002246//wound healing involved in inflammatory response;GO:0003206;GO:0036003//positive regulation of transcription from RNA polymerase II promoter in response to stress;GO:0060644//mammary gland epithelial cell differentiation;GO:0070555//response to interleukin-1;GO:0001701//in utero embryonic development;GO:0001501//skeletal s…	gi|426233494|ref|XP_004010752.1|/4.85768e-122/PREDICTED: hypoxia-inducible factor 1-alpha [Ovis aries]
gnl_UG_Oar_S53280949	751	944	0.9714	195.863	K13249|1|4e-118|424|aml:100478805|translocon-associated protein subunit alpha	GO:0043231//intracellular membrane-bounded organelle;GO:0031224//intrinsic to membrane;GO:0031090//organelle membrane	-	GO:0010467//gene expression;GO:0008283//cell proliferation;GO:0006613//cotranslational protein targeting to membrane;GO:0030968//endoplasmic reticulum unfolded protein response;GO:0019538//protein metabolic process	gi|301758456|ref|XP_002915076.1|/2.93624e-117/PREDICTED: translocon-associated protein subunit alpha-like [Ailuropoda melanoleuca]
gnl_UG_Oar_S34886803	750	874	0.9405	211.269	K01490|1|2e-51|203|oaa:100074630|AMP deaminase [EC:3.5.4.6]	-	-	GO:0008406//gonad development	gi|426216319|ref|XP_004002412.1|/5.70416e-157/PREDICTED: cold shock domain-containing protein E1 isoform 4 [Ovis aries]
gnl_UG_Oar_S34958819	750	880	0.8636	209.828	-	GO:0043231//intracellular membrane-bounded organelle;GO:0019866//organelle inner membrane	GO:0035258//steroid hormone receptor binding	GO:0006351//transcription, DNA-dependent;GO:0033598//mammary gland epithelial cell proliferation;GO:0003006//developmental process involved in reproduction;GO:0030520//intracellular estrogen receptor signaling pathway;GO:0060444//branching involved in mammary gland duct morphogenesis	gi|440895676|gb|ELR47814.1|/1.67773e-100/Prohibitin-2 [Bos grunniens mutus]
gnl_UG_Oar_S53279563	747	994	0.995	185.02	K00011|1|2e-175|615|bta:317748|aldehyde reductase [EC:1.1.1.21]	GO:0043231//intracellular membrane-bounded organelle	GO:0008106//alcohol dehydrogenase (NADP+) activity;GO:0016903//oxidoreductase activity, acting on the aldehyde or oxo group of donors;GO:0033764//steroid dehydrogenase activity, acting on the CH-OH group of donors, NAD or NADP as acceptor	GO:0030647	gi|426228047|ref|XP_004008126.1|/1.59668e-177/PREDICTED: aldose reductase [Ovis aries]
gnl_UG_Oar_S53280132	747	898	0.9699	204.8	K10082|1|9e-154|543|bta:790870|lectin, mannose-binding 2	GO:0012505//endomembrane system;GO:0005793//endoplasmic reticulum-Golgi intermediate compartment;GO:0031090//organelle membrane;GO:0031224//intrinsic to membrane	GO:0043169//cation binding	GO:0045184//establishment of protein localization	gi|155372333|ref|NP_001094779.1|/6.74752e-153/vesicular integral-membrane protein VIP36 precursor [Bos taurus]
gnl_UG_Oar_S34939001	747	920	0.563	199.903	K00026|1|3e-145|514|rno:81829|malate dehydrogenase [EC:1.1.1.37]	GO:0031981//nuclear lumen;GO:0019866//organelle inner membrane;GO:0044429//mitochondrial part	GO:0016615//malate dehydrogenase activity;GO:0005515//protein binding;GO:0036094//small molecule binding	GO:0043648//dicarboxylic acid metabolic process;GO:0006473//protein acetylation;GO:0009060//aerobic respiration;GO:0019674//NAD metabolic process;GO:0006006//glucose metabolic process	gi|118572778|sp|Q32LG3.1|MDHM_BOVIN/2.20372e-146/RecName: Full=Malate dehydrogenase, mitochondrial; Flags: Precursor
gnl_UG_Oar_S43093815	747	710	0.9423	259.029	-	-	-	-	-
gnl_UG_Oar_S34929372	746	809	0.9654	227.026	K09040|1|7e-88|323|aml:100473517|nuclear factor erythroid 2-related factor 1/3	GO:0031224//intrinsic to membrane;GO:0043231//intracellular membrane-bounded organelle	GO:0001071//nucleic acid binding transcription factor activity;GO:0003677//DNA binding	GO:0030099//myeloid cell differentiation;GO:0006351//transcription, DNA-dependent	gi|440910533|gb|ELR60327.1|/1.20577e-94/Nuclear factor erythroid 2-related factor 1, partial [Bos grunniens mutus]
gnl_UG_Oar_S34890805	746	820	0.839	223.981	K02105|1|1e-145|516|ecb:100055241|catenin beta 1	-	-	-	gi|466048886|ref|XP_004277910.1|/7.66242e-145/PREDICTED: catenin beta-1 isoform 4 [Orcinus orca]
gnl_UG_Oar_S34913881	746	878	0.9408	209.185	K07939|1|3e-99|362|mdo:100010186|ADP-ribosylation factor 4	GO:0016020//membrane;GO:0043231//intracellular membrane-bounded organelle	GO:0032550;GO:0017111//nucleoside-triphosphatase activity	GO:0006810//transport;GO:0009611//response to wounding;GO:0038127//ERBB signaling pathway;GO:0007417//central nervous system development;GO:0045184//establishment of protein localization;GO:0009154;GO:0035556//intracellular signal transduction	gi|431899854|gb|ELK07801.1|/6.89121e-102/ADP-ribosylation factor 4 [Pteropus alecto]
gnl_UG_Oar_S34943197	745	880	0.9989	208.429	K09502|1|1e-124|446|ptr:746627|DnaJ homolog subfamily A member 1	GO:0044424//intracellular part	GO:0043169//cation binding;GO:0032550;GO:0070325//lipoprotein particle receptor binding	GO:0044267//cellular protein metabolic process;GO:0006259//DNA metabolic process;GO:0048870//cell motility;GO:0048232//male gamete generation;GO:0030518//intracellular steroid hormone receptor signaling pathway;GO:0035966//response to topologically incorrect protein;GO:0006974//response to DNA damage stimulus	gi|426243900|ref|XP_004015779.1|/1.09936e-123/PREDICTED: dnaJ homolog subfamily A member 1-like [Ovis aries]
gnl_UG_Oar_S34970550	743	765	0.8928	239.118	K02137|1|2e-109|395|bta:281640|F-type H+-transporting ATPase oligomycin sensitivity conferral protein [EC:3.6.3.14]	GO:0005753//mitochondrial proton-transporting ATP synthase complex	GO:0005515//protein binding;GO:0019829//cation-transporting ATPase activity;GO:0008289//lipid binding	GO:0006818//hydrogen transport;GO:0022900//electron transport chain;GO:0006754//ATP biosynthetic process;GO:0009154;GO:0006839//mitochondrial transport	gi|259906389|ref|NP_001159361.1|/1.39834e-110/ATP synthase subunit O, mitochondrial [Ovis aries]
gnl_UG_Oar_S34964756	743	841	0.9536	217.51	K04710|1|4e-139|464|bta:539223|ceramide synthetase [EC:2.3.1.24]	GO:0005635//nuclear envelope;GO:0031090//organelle membrane;GO:0031224//intrinsic to membrane	GO:0003677//DNA binding;GO:0001071//nucleic acid binding transcription factor activity;GO:0016410//N-acyltransferase activity	GO:0006672//ceramide metabolic process	gi|426216532|ref|XP_004002516.1|/1.3774e-138/PREDICTED: ceramide synthase 2 [Ovis aries]
gnl_UG_Oar_S27877557	742	2447	0.9861	74.6544	K01349|1|0.0|1435|bta:281374|furin [EC:3.4.21.75]	GO:0031224//intrinsic to membrane;GO:0012505//endomembrane system;GO:0005798//Golgi-associated vesicle;GO:0044421//extracellular region part	GO:0004175//endopeptidase activity;GO:0033218//amide binding;GO:0043121//neurotrophin binding;GO:0043169//cation binding;GO:0004866//endopeptidase inhibitor activity;GO:0019899//enzyme binding	GO:0032269//negative regulation of cellular protein metabolic process;GO:0007178//transmembrane receptor protein serine/threonine kinase signaling pathway;GO:0006518//peptide metabolic process;GO:0009894;GO:0022411;GO:0032900//negative regulation of neurotrophin production;GO:0006509//membrane protein ectodomain proteolysis;GO:0032905;GO:0007169//transmembrane receptor protein tyrosine kinase sig…	gi|118403298|ref|NP_001072122.1|/0/furin precursor [Ovis aries]
gnl_UG_Oar_S34924648	740	843	0.8671	216.117	-	-	-	-	-
gnl_UG_Oar_S34957940	738	875	0.9314	207.651	K03013|1|2e-105|360|ssc:100623333|DNA-directed RNA polymerases I, II, and III subunit RPABC1	GO:0016591//DNA-directed RNA polymerase II, holoenzyme	GO:0016301//kinase activity;GO:0003676//nucleic acid binding;GO:0034062//RNA polymerase activity	GO:0006383//transcription from RNA polymerase III promoter;GO:0006366//transcription from RNA polymerase II promoter;GO:0010557//positive regulation of macromolecule biosynthetic process;GO:0006397//mRNA processing;GO:0006289//nucleotide-excision repair;GO:0000377;GO:0006464//cellular protein modification process;GO:0022415	gi|14589951|ref|NP_002686.2|/1.83933e-104/DNA-directed RNA polymerases I, II, and III subunit RPABC1 [Homo sapiens]
gnl_UG_Oar_S43003129	738	1232	0.6794	147.479	K15014|1|8e-106|384|bta:510932|solute carrier family 29 (equilibrative nucleoside transporter), member 1/2/3	GO:0044459//plasma membrane part	-	GO:0006810//transport	gi|426250355|ref|XP_004018902.1|/1.67209e-108/PREDICTED: equilibrative nucleoside transporter 1 [Ovis aries]
gnl_UG_Oar_S20545250	736	814	0.9582	222.607	K07875|1|2e-95|348|ptr:745036|Ras-related protein Rab-1B	GO:0043231//intracellular membrane-bounded organelle	GO:0032550	GO:0035556//intracellular signal transduction;GO:0045184//establishment of protein localization	gi|410045431|ref|XP_003313192.2|/1.887e-95/PREDICTED: ras-related protein Rab-1B isoform 2 [Pan troglodytes]
gnl_UG_Oar_S43082343	736	873	0.9931	207.563	K05691|1|2e-136|305|rno:307505|catenin (cadherin-associated protein), alpha	GO:0044291//cell-cell contact zone;GO:0030141//secretory granule;GO:0005913//cell-cell adherens junction;GO:0019897//extrinsic to plasma membrane;GO:0031252//cell leading edge;GO:0005856//cytoskeleton	GO:0050839//cell adhesion molecule binding;GO:0003779//actin binding	GO:0007043//cell-cell junction assembly;GO:0007409//axonogenesis;GO:0071407//cellular response to organic cyclic compound;GO:0042476//odontogenesis;GO:0008585//female gonad development;GO:0007405//neuroblast proliferation;GO:0006915//apoptotic process;GO:0048545//response to steroid hormone stimulus;GO:0022610;GO:0051259//protein oligomerization;GO:0007224//smoothened signaling pathway;GO:0042692…	gi|390459249|ref|XP_002744253.2|/1.93742e-135/PREDICTED: catenin alpha-1 isoform 1 [Callithrix jacchus]
gnl_UG_Oar_S34972201	734	769	0.9818	234.993	-	GO:0031981//nuclear lumen	GO:0044212//transcription regulatory region DNA binding;GO:0036094//small molecule binding;GO:0043566//structure-specific DNA binding	GO:0051276//chromosome organization;GO:0030518//intracellular steroid hormone receptor signaling pathway;GO:0006366//transcription from RNA polymerase II promoter	gi|440889979|gb|ELR44740.1|/5.39939e-110/Scaffold attachment factor B1, partial [Bos grunniens mutus]
gnl_UG_Oar_S34928243	731	826	0.9189	217.883	-	-	-	-	gi|426222896|ref|XP_004005616.1|/6.67353e-46/PREDICTED: uncharacterized protein LOC101110918 [Ovis aries]
gnl_UG_Oar_S34884062	730	901	0.9967	199.473	-	GO:0043231//intracellular membrane-bounded organelle;GO:0044427//chromosomal part;GO:0000793//condensed chromosome	GO:0046914//transition metal ion binding;GO:0019787//small conjugating protein ligase activity	GO:0006259//DNA metabolic process;GO:0032446//protein modification by small protein conjugation;GO:0007165//signal transduction;GO:0006974//response to DNA damage stimulus	gi|122064619|sp|Q3T0X7.2|NSE1_BOVIN/2.41434e-150/RecName: Full=Non-structural maintenance of chromosomes element 1 homolog; Short=Non-SMC element 1 homolog
gnl_UG_Oar_S31565804	729	726	0.9972	247.216	K00940|1|1e-78|293|aml:100481752|nucleoside-diphosphate kinase [EC:2.7.4.6]	GO:0005740//mitochondrial envelope;GO:0019866//organelle inner membrane	GO:0032550;GO:0005515//protein binding;GO:0043169//cation binding;GO:0016776//phosphotransferase activity, phosphate group as acceptor	GO:0009209;GO:0009152//purine ribonucleotide biosynthetic process;GO:0009132//nucleoside diphosphate metabolic process	gi|426254149|ref|XP_004020746.1|/2.24759e-91/PREDICTED: nucleoside diphosphate kinase, mitochondrial [Ovis aries]
gnl_UG_Oar_S53280886	729	916	0.8821	195.938	K12825|1|6e-71|187|ecb:100058749|splicing factor 3A subunit 1	GO:0005681//spliceosomal complex	GO:0003676//nucleic acid binding	GO:0000377	gi|431920891|gb|ELK18662.1|/4.89947e-70/Splicing factor 3 subunit 1 [Pteropus alecto]
gnl_UG_Oar_S34884318	729	851	0.9471	210.903	K02134|1|3e-59|229|bta:338081|F-type H+-transporting ATPase subunit delta [EC:3.6.3.14]	GO:0033178//proton-transporting two-sector ATPase complex, catalytic domain;GO:0005753//mitochondrial proton-transporting ATP synthase complex	GO:0032550;GO:0019829//cation-transporting ATPase activity;GO:0015077//monovalent inorganic cation transmembrane transporter activity	GO:0006818//hydrogen transport;GO:0022900//electron transport chain;GO:0006754//ATP biosynthetic process;GO:0010038//response to metal ion;GO:0009154;GO:0006839//mitochondrial transport	gi|440910417|gb|ELR60215.1|/3.99308e-59/ATP synthase subunit delta, mitochondrial, partial [Bos grunniens mutus]
gnl_UG_Oar_S34964038	728	809	0.8986	221.548	K08288|1|2e-130|462|bta:338067|protein kinase C substrate 80K-H	GO:0044432//endoplasmic reticulum part	GO:0003676//nucleic acid binding;GO:0046872//metal ion binding;GO:0005543//phospholipid binding;GO:0019901//protein kinase binding;GO:0003824//catalytic activity	GO:0006952//defense response;GO:0035556//intracellular signal transduction;GO:0051259//protein oligomerization;GO:0010975//regulation of neuron projection development;GO:0006487//protein N-linked glycosylation	gi|41386727|ref|NP_788835.1|/1.33978e-129/glucosidase 2 subunit beta precursor [Bos taurus]
gnl_UG_Oar_S34961793	728	871	0.8726	205.778	K08341|1|4e-64|245|xtr:595040|GABA(A) receptor-associated protein (autophagy-related protein 8)	GO:0005773//vacuole;GO:0030425//dendrite;GO:0012506//vesicle membrane;GO:0032589//neuron projection membrane;GO:0015630//microtubule cytoskeleton	GO:0015631//tubulin binding;GO:0005102//receptor binding	GO:0044248//cellular catabolic process	gi|74195524|dbj|BAE39576.1|/2.52821e-64/unnamed protein product [Mus musculus]
gnl_UG_Oar_S20544152	726	795	0.8881	224.83	-	-	-	-	gi|119609733|gb|EAW89327.1|/6.54142e-06/WW domain binding protein 2, isoform CRA_c [Homo sapiens]
gnl_UG_Oar_S34880991	726	832	0.9856	214.832	-	-	-	-	-
gnl_UG_Oar_S34948049	724	917	0.9618	194.381	K02353|1|4e-116|417|ssc:100621038|segment polarity protein dishevelled	GO:0044424//intracellular part	GO:0060089;GO:0046983//protein dimerization activity;GO:0001664//G-protein coupled receptor binding;GO:0019899//enzyme binding	GO:0006351//transcription, DNA-dependent;GO:0042221//response to chemical stimulus;GO:0043406//positive regulation of MAP kinase activity;GO:0038030//non-canonical Wnt receptor signaling pathway via MAPK cascade;GO:0009887//organ morphogenesis	gi|470621884|ref|XP_004318920.1|/3.41182e-115/PREDICTED: LOW QUALITY PROTEIN: segment polarity protein dishevelled homolog DVL-3 [Tursiops truncatus]
gnl_UG_Oar_S31559782	723	910	0.822	195.606	K09290|1|6e-84|305|ptr:748788|tropomyosin 3	GO:0043005//neuron projection;GO:0032155;GO:0005865//striated muscle thin filament;GO:0005884//actin filament;GO:0032432//actin filament bundle	-	GO:0007417//central nervous system development;GO:0044763;GO:0006936//muscle contraction	gi|410050340|ref|XP_003952895.1|/4.48588e-83/PREDICTED: tropomyosin alpha-3 chain-like [Pan troglodytes]
gnl_UG_Oar_S34953759	722	880	0.8068	201.995	K14009|1|7e-98|357|bta:533949|B-cell receptor-associated protein 31	GO:0030176//integral to endoplasmic reticulum membrane	GO:0005515//protein binding	GO:0051560//mitochondrial calcium ion homeostasis;GO:0015031//protein transport;GO:0032469//endoplasmic reticulum calcium ion homeostasis;GO:0022411;GO:0097193//intrinsic apoptotic signaling pathway;GO:0051480//cytosolic calcium ion homeostasis;GO:0048232//male gamete generation;GO:0019722//calcium-mediated signaling;GO:0048002//antigen processing and presentation of peptide antigen	gi|440894044|gb|ELR46609.1|/1.10703e-99/B-cell receptor-associated protein 31, partial [Bos grunniens mutus]
gnl_UG_Oar_S34959220	721	910	0.9143	195.065	-	GO:0043005//neuron projection;GO:0044444//cytoplasmic part;GO:0044297//cell body	-	GO:0030030//cell projection organization	gi|426227188|ref|XP_004007704.1|/1.9366e-104/PREDICTED: ataxin-10 [Ovis aries]
gnl_UG_Oar_S31590268	720	722	0.9903	245.517	K12567|1|3e-24|112|rno:84015|titin [EC:2.7.11.1]	GO:0043231//intracellular membrane-bounded organelle;GO:0015629//actin cytoskeleton	GO:0051393//alpha-actinin binding	-	gi|426220619|ref|XP_004004512.1|/6.64494e-120/PREDICTED: LOW QUALITY PROTEIN: palladin [Ovis aries]
gnl_UG_Oar_S28584081	720	948	0.8428	186.986	K13962|1|3e-10|66.6|ssc:100626316|solute carrier family 26 (anion exchange transporter), member 7	-	-	-	gi|426228415|ref|XP_004008304.1|/3.37906e-33/PREDICTED: envelope glycoprotein-like [Ovis aries]
gnl_UG_Oar_S34895599	720	857	0.9627	206.841	-	-	-	-	-
gnl_UG_Oar_S34935245	719	860	0.8698	205.833	K10088|1|2e-67|256|bta:504832|protein OS-9	GO:0044432//endoplasmic reticulum part	GO:0005515//protein binding	GO:0043161//proteasomal ubiquitin-dependent protein catabolic process;GO:0035437//maintenance of protein localization in endoplasmic reticulum;GO:0033554//cellular response to stress;GO:0016567//protein ubiquitination	gi|426224833|ref|XP_004006573.1|/4.06246e-67/PREDICTED: protein OS-9 isoform 2 [Ovis aries]
gnl_UG_Oar_S34900360	718	850	0.9282	207.965	K13251|1|5e-82|238|bta:767980|translocon-associated protein subunit gamma	GO:0031227//intrinsic to endoplasmic reticulum membrane;GO:0071256	-	GO:0019538//protein metabolic process;GO:0006613//cotranslational protein targeting to membrane;GO:0010467//gene expression	gi|116004307|ref|NP_001070512.1|/3.68716e-81/translocon-associated protein subunit gamma [Bos taurus]
gnl_UG_Oar_S34957841	718	851	0.9436	207.721	-	GO:0030136//clathrin-coated vesicle	GO:0005515//protein binding	-	gi|147902016|ref|NP_001069886.2|/9.32948e-125/tumor protein p63-regulated gene 1-like protein [Bos taurus]
gnl_UG_Oar_S34889454	717	821	0.989	215.011	K04692|1|1e-148|525|ecb:100034011|signal transducer and activator of transcription 3	GO:0031981//nuclear lumen;GO:0044444//cytoplasmic part;GO:0016020//membrane	GO:0060089;GO:0035258//steroid hormone receptor binding;GO:0046872//metal ion binding;GO:0019900//kinase binding;GO:0001085//RNA polymerase II transcription factor binding;GO:0048020//CCR chemokine receptor binding;GO:0000975//regulatory region DNA binding;GO:0000981//sequence-specific DNA binding RNA polymerase II transcription factor activity	GO:0048871//multicellular organismal homeostasis;GO:0007631//feeding behavior;GO:0007169//transmembrane receptor protein tyrosine kinase signaling pathway;GO:0035264//multicellular organism growth;GO:0007259//JAK-STAT cascade;GO:0019221//cytokine-mediated signaling pathway;GO:0007219//Notch signaling pathway;GO:0002526//acute inflammatory response;GO:0033500//carbohydrate homeostasis;GO:0006886//…	gi|471417698|ref|XP_004390357.1|/9.67053e-148/PREDICTED: signal transducer and activator of transcription 3 isoform 4 [Trichechus manatus latirostris]
gnl_UG_Oar_S53278804	716	868	0.9366	203.085	-	GO:0043234//protein complex;GO:0043231//intracellular membrane-bounded organelle	GO:0019904//protein domain specific binding	-	gi|410964421|ref|XP_003988753.1|/5.36945e-95/PREDICTED: DAZ-associated protein 2 isoform 2 [Felis catus]
gnl_UG_Oar_S20553046	715	1086	0.9705	162.092	K01183|1|0.0|686|bta:286869|chitinase [EC:3.2.1.14]	GO:0043231//intracellular membrane-bounded organelle;GO:0044421//extracellular region part	GO:0097367;GO:0004553//hydrolase activity, hydrolyzing O-glycosyl compounds	GO:0001525//angiogenesis;GO:0009605//response to external stimulus;GO:0032637//interleukin-8 production;GO:0032147//activation of protein kinase activity;GO:0034612//response to tumor necrosis factor;GO:0030323//respiratory tube development;GO:0006026;GO:0043410//positive regulation of MAPK cascade;GO:0006952//defense response	gi|57012587|sp|Q6TMG6.1|CH3L1_SHEEP/0/RecName: Full=Chitinase-3-like protein 1; AltName: Full=Secretory glycoprotein of 40 kDa; AltName: Full=Signal-processing protein
gnl_UG_Oar_S34892720	714	755	0.9762	232.829	-	-	-	-	-
gnl_UG_Oar_S53111487	714	891	0.9753	197.29	K14365|1|0.0|653|ssc:397667|four and a half LIM domains protein 1	GO:0043231//intracellular membrane-bounded organelle;GO:0044444//cytoplasmic part;GO:0016020//membrane	GO:0046914//transition metal ion binding;GO:0005515//protein binding	GO:0048869//cellular developmental process;GO:0016049//cell growth;GO:0000086//G2/M transition of mitotic cell cycle;GO:0006813//potassium ion transport;GO:0032412//regulation of ion transmembrane transporter activity;GO:0048513//organ development;GO:1901991;GO:0009653//anatomical structure morphogenesis	gi|261244974|ref|NP_001159670.1|/0/four and a half LIM domains protein 1 [Ovis aries]
gnl_UG_Oar_S34923779	713	883	0.7191	198.799	-	-	-	-	-
gnl_UG_Oar_S53280740	712	931	0.985	188.285	K11835|1|3e-94|345|bta:538948|ubiquitin carboxyl-terminal hydrolase 4/11/15 [EC:3.1.2.15]	GO:0043231//intracellular membrane-bounded organelle	GO:0019783//small conjugating protein-specific protease activity;GO:0016790//thiolester hydrolase activity	GO:0070646//protein modification by small protein removal;GO:0019941//modification-dependent protein catabolic process	gi|426257123|ref|XP_004022184.1|/3.07222e-95/PREDICTED: ubiquitin carboxyl-terminal hydrolase 11 isoform 2 [Ovis aries]
gnl_UG_Oar_S34896508	711	783	0.8072	223.56	-	-	-	-	-
gnl_UG_Oar_S53280195	711	872	0.9782	200.742	-	-	-	-	-
gnl_UG_Oar_S34997885	710	880	0.9989	198.637	-	-	-	-	-
gnl_UG_Oar_S20553484	709	1624	0.9815	107.484	K04345|1|0.0|702|bta:282322|protein kinase A [EC:2.7.11.11]	GO:0043234//protein complex;GO:0043231//intracellular membrane-bounded organelle;GO:0005815//microtubule organizing center;GO:0045202//synapse;GO:0044444//cytoplasmic part;GO:0016020//membrane	GO:0004690//cyclic nucleotide-dependent protein kinase activity;GO:0019900//kinase binding;GO:0032550;GO:0044389	GO:0006641//triglyceride metabolic process;GO:0006006//glucose metabolic process;GO:0001704//formation of primary germ layer;GO:0033762//response to glucagon stimulus;GO:0042044//fluid transport;GO:0003006//developmental process involved in reproduction;GO:0007268//synaptic transmission;GO:0015980//energy derivation by oxidation of organic compounds;GO:0032147//activation of protein kinase activi…	gi|57163971|ref|NP_001009234.1|/0/cAMP-dependent protein kinase catalytic subunit alpha [Ovis aries]
gnl_UG_Oar_S34964243	709	851	0.9624	205.117	-	-	-	-	gi|426221585|ref|XP_004004989.1|/8.97857e-27/PREDICTED: protein FAM134A [Ovis aries]
gnl_UG_Oar_S53279326	707	839	0.4088	207.464	K10375|1|2e-36|122|mcc:697534|tropomyosin 4	GO:0032432//actin filament bundle;GO:0044444//cytoplasmic part	-	GO:0044763;GO:0006936//muscle contraction;GO:0006950//response to stress	gi|109077386|ref|XP_001086104.1|/1.45885e-35/PREDICTED: tropomyosin alpha-4 chain-like [Macaca mulatta]
gnl_UG_Oar_S34990701	706	841	0.6813	206.678	K10352|1|2e-17|90.1|bta:530050|myosin heavy chain	GO:0043292//contractile fiber;GO:0015629//actin cytoskeleton;GO:0044430//cytoskeletal part	GO:0005488//binding	GO:0044699	gi|426254345|ref|XP_004020839.1|/6.27969e-17/PREDICTED: LOW QUALITY PROTEIN: myosin-11 [Ovis aries]
gnl_UG_Oar_S53280310	706	942	0.966	184.518	-	-	-	-	-
gnl_UG_Oar_S34933533	705	911	0.9265	190.527	K12842|1|1e-55|217|ssc:100517309|U2-associated protein SR140	GO:0031981//nuclear lumen	GO:0097159//organic cyclic compound binding	-	gi|344235462|gb|EGV91565.1|/1.65301e-58/U2-associated protein SR140 [Cricetulus griseus]
gnl_UG_Oar_S31561673	704	780	0.9949	222.21	K10352|1|2e-120|432|bta:404108|myosin heavy chain	GO:0031254//trailing edge;GO:0031252//cell leading edge;GO:0032432//actin filament bundle;GO:0032155;GO:0043231//intracellular membrane-bounded organelle;GO:0031988//membrane-bounded vesicle;GO:0005887//integral to plasma membrane;GO:0005911//cell-cell junction;GO:0045202//synapse;GO:0016459//myosin complex;GO:0044444//cytoplasmic part;GO:0015630//microtubule cytoskeleton	GO:0042623//ATPase activity, coupled;GO:0032550;GO:0042802//identical protein binding;GO:0003774//motor activity;GO:0003779//actin binding	GO:0043009//chordate embryonic development;GO:0007051//spindle organization;GO:0007127//meiosis I;GO:0009154;GO:0043542//endothelial cell migration;GO:0006935//chemotaxis;GO:0001767;GO:0045184//establishment of protein localization;GO:0000768//syncytium formation by plasma membrane fusion;GO:0033619//membrane protein proteolysis;GO:0007155//cell adhesion;GO:0022604//regulation of cell morphogenes…	gi|74180977|dbj|BAE27768.1|/2.77146e-129/unnamed protein product [Mus musculus]
gnl_UG_Oar_S34955670	703	872	0.9587	198.483	K12887|1|6e-139|493|ssc:100514153|heterogeneous nuclear ribonucleoprotein M	GO:0005681//spliceosomal complex;GO:0016604//nuclear body;GO:0016021//integral to membrane;GO:0034399//nuclear periphery	GO:0003676//nucleic acid binding;GO:0005515//protein binding	GO:0000398//mRNA splicing, via spliceosome	gi|296485763|tpg|DAA27878.1|/1.18745e-138/TPA: heterogeneous nuclear ribonucleoprotein M isoform 1 [Bos taurus]
gnl_UG_Oar_S34998464	703	884	0.8371	195.789	-	-	-	-	-
gnl_UG_Oar_S34936731	703	704	0.9688	245.849	-	-	-	-	-
gnl_UG_Oar_S52572388	702	1821	0.9775	94.9102	K08845|1|0.0|1168|bta:540421|A-Raf proto-oncogene serine/threonine-protein kinase [EC:2.7.11.1]	GO:0043231//intracellular membrane-bounded organelle	GO:0043169//cation binding;GO:0032550;GO:0004672//protein kinase activity;GO:0004871//signal transducer activity	GO:0006915//apoptotic process;GO:0007165//signal transduction;GO:0001934//positive regulation of protein phosphorylation	gi|62460622|ref|NP_001014964.1|/0/serine/threonine-protein kinase A-Raf [Bos taurus]
gnl_UG_Oar_S34944191	702	840	0.8845	205.752	K02734|1|2e-99|362|bta:516919|20S proteasome subunit beta 4 [EC:3.4.25.1]	GO:0031981//nuclear lumen;GO:0000502//proteasome complex;GO:0044444//cytoplasmic part	GO:0004175//endopeptidase activity	GO:0042590//antigen processing and presentation of exogenous peptide antigen via MHC class I;GO:0043161//proteasomal ubiquitin-dependent protein catabolic process;GO:0044772;GO:0010033//response to organic substance;GO:0006915//apoptotic process;GO:0051320//S phase;GO:0016070//RNA metabolic process;GO:0051439//regulation of ubiquitin-protein ligase activity involved in mitotic cell cycle;GO:00065…	gi|62751339|ref|NP_001015615.1|/1.4604e-98/proteasome subunit beta type-2 [Bos taurus]
gnl_UG_Oar_S34955805	702	747	0.992	231.367	K09107|1|3e-101|368|bta:507102|sterol regulatory element-binding transcription factor 2	-	-	-	gi|426227154|ref|XP_004007688.1|/2.15491e-100/PREDICTED: sterol regulatory element-binding protein 2 [Ovis aries]
gnl_UG_Oar_S31564671	700	540	0.9852	319.146	-	-	-	-	gi|6649242|gb|AAF21439.1|AF201422_1/5.33818e-09/splicing coactivator subunit SRm300 [Homo sapiens]
gnl_UG_Oar_S20553098	700	2093	0.9599	82.3407	K13509|1|2e-149|530|bta:282137|lysophosphatidate acyltransferase [EC:2.3.1.51]	GO:0031224//intrinsic to membrane	GO:0016411//acylglycerol O-acyltransferase activity	GO:0046473//phosphatidic acid metabolic process;GO:0046341//CDP-diacylglycerol metabolic process;GO:0001816//cytokine production	gi|57619253|ref|NP_001009746.1|/1.7437e-149/1-acyl-sn-glycerol-3-phosphate acyltransferase alpha [Ovis aries]
gnl_UG_Oar_S34915480	699	868	0.8468	198.264	K14809|1|7e-47|187|tgu:100190310|ATP-dependent RNA helicase DDX55/SPB4 [EC:3.6.4.13]	GO:0000139//Golgi membrane;GO:0005793//endoplasmic reticulum-Golgi intermediate compartment;GO:0031224//intrinsic to membrane;GO:0030667//secretory granule membrane;GO:0030137//COPI-coated vesicle	-	GO:0043087//regulation of GTPase activity;GO:0014020;GO:0010467//gene expression;GO:0040007//growth;GO:0006612//protein targeting to membrane;GO:0006996//organelle organization;GO:0003143//embryonic heart tube morphogenesis;GO:0000578//embryonic axis specification;GO:0009952//anterior/posterior pattern specification;GO:0001701//in utero embryonic development	gi|225708182|gb|ACO09937.1|/1.99673e-58/Transmembrane emp24 domain-containing protein 2 precursor [Osmerus mordax]
gnl_UG_Oar_S20544747	699	757	0.9155	227.335	K04078|1|2e-45|182|mcc:711695|chaperonin GroES	GO:0044429//mitochondrial part	GO:0032550;GO:0005515//protein binding	GO:0044267//cellular protein metabolic process;GO:0006915//apoptotic process;GO:0035966//response to topologically incorrect protein	gi|471381114|ref|XP_004378350.1|/6.80031e-49/PREDICTED: 10 kDa heat shock protein, mitochondrial [Trichechus manatus latirostris]
gnl_UG_Oar_S20553855	699	2820	0.8709	61.0258	K11223|1|0.0|1444|bta:282375|signal transducer and activator of transcription 5A	GO:0031981//nuclear lumen;GO:0044444//cytoplasmic part	GO:0060089;GO:0046872//metal ion binding;GO:0001071//nucleic acid binding transcription factor activity;GO:0000977//RNA polymerase II regulatory region sequence-specific DNA binding	GO:0033024;GO:0008202//steroid metabolic process;GO:0001779//natural killer cell differentiation;GO:0006954//inflammatory response;GO:0072350;GO:0010876;GO:0043648//dicarboxylic acid metabolic process;GO:0002260//lymphocyte homeostasis;GO:0001912//positive regulation of leukocyte mediated cytotoxicity;GO:0042094//interleukin-2 biosynthetic process;GO:0032787//monocarboxylic acid metabolic process…	gi|57164401|ref|NP_001009402.1|/0/signal transducer and activator of transcription 5A [Ovis aries]
gnl_UG_Oar_S52783435	698	687	0.952	250.141	-	-	-	-	-
gnl_UG_Oar_S34941566	698	876	0.9498	196.172	K02732|1|2e-133|475|bta:514237|20S proteasome subunit beta 6 [EC:3.4.25.1]	GO:0031981//nuclear lumen;GO:0000502//proteasome complex;GO:0044444//cytoplasmic part	GO:0004175//endopeptidase activity;GO:0005488//binding	GO:0042590//antigen processing and presentation of exogenous peptide antigen via MHC class I;GO:0043161//proteasomal ubiquitin-dependent protein catabolic process;GO:0044772;GO:0006915//apoptotic process;GO:0051320//S phase;GO:0016070//RNA metabolic process;GO:0051439//regulation of ubiquitin-protein ligase activity involved in mitotic cell cycle;GO:0006520//cellular amino acid metabolic process;…	gi|426235057|ref|XP_004011507.1|/3.97784e-134/PREDICTED: proteasome subunit beta type-1 [Ovis aries]
gnl_UG_Oar_S34884964	697	788	0.9201	217.767	K14396|1|7e-63|240|ssc:100155260|polyadenylate-binding protein 2	GO:0032991//macromolecular complex;GO:0031981//nuclear lumen	GO:0003729//mRNA binding	GO:0000377;GO:0003012//muscle system process;GO:0031124//mRNA 3'-end processing;GO:0006406//mRNA export from nucleus;GO:0019054//modulation by virus of host cellular process;GO:0006366//transcription from RNA polymerase II promoter	gi|28193136|emb|CAD62310.1|/5.73577e-62/unnamed protein product [Homo sapiens]
gnl_UG_Oar_S20553028	697	2254	0.9969	76.1315	K00031|1|0.0|816|bta:281235|isocitrate dehydrogenase [EC:1.1.1.42]	GO:0044439	GO:0046872//metal ion binding;GO:0042802//identical protein binding;GO:0004448//isocitrate dehydrogenase activity;GO:0000166//nucleotide binding	GO:0006629//lipid metabolic process;GO:0009725//response to hormone stimulus;GO:0043648//dicarboxylic acid metabolic process;GO:0006790//sulfur compound metabolic process;GO:0044262//cellular carbohydrate metabolic process;GO:0072350;GO:0009060//aerobic respiration;GO:0008406//gonad development;GO:0006950//response to stress	gi|57164307|ref|NP_001009276.1|/0/isocitrate dehydrogenase [NADP] cytoplasmic [Ovis aries]
gnl_UG_Oar_S34885510	696	902	0.9922	189.971	-	GO:0030137//COPI-coated vesicle;GO:0030120//vesicle coat	-	GO:0048193//Golgi vesicle transport;GO:0045184//establishment of protein localization	gi|426228756|ref|XP_004008462.1|/2.00363e-133/PREDICTED: coatomer subunit epsilon isoform 1 [Ovis aries]
gnl_UG_Oar_S31559848	696	715	0.993	239.656	-	-	-	-	gi|426347075|ref|XP_004041184.1|/3.57415e-09/PREDICTED: uncharacterized protein LOC101140360 [Gorilla gorilla gorilla]
gnl_UG_Oar_S34898017	696	802	0.9052	213.659	-	GO:0005737//cytoplasm;GO:0005634//nucleus	GO:0046872//metal ion binding	-	gi|301774314|ref|XP_002922556.1|/4.91347e-08/PREDICTED: protein S100-A16-like [Ailuropoda melanoleuca]
gnl_UG_Oar_S31563715	694	731	0.9877	233.737	K06265|1|3e-11|69.3|bta:281439|dystroglycan 1	GO:0044424//intracellular part;GO:0044425//membrane part;GO:0042995//cell projection;GO:0005886//plasma membrane	GO:0008092//cytoskeletal protein binding	GO:0034613//cellular protein localization;GO:0007154//cell communication;GO:0002009//morphogenesis of an epithelium;GO:0044700;GO:0007399//nervous system development;GO:0048523//negative regulation of cellular process	gi|440909006|gb|ELR58965.1|/8.89731e-11/Dystroglycan [Bos grunniens mutus]
gnl_UG_Oar_S43085953	694	690	0.9522	247.626	-	-	-	-	-
gnl_UG_Oar_S34904545	694	774	0.9845	220.752	-	GO:0031224//intrinsic to membrane	GO:0004888//transmembrane signaling receptor activity	GO:0007606//sensory perception of chemical stimulus	gi|114050967|ref|NP_001040099.1|/1.98747e-29/bitter taste receptor Bota-T2R65A [Bos taurus]
gnl_UG_Oar_S52457644	692	1851	0.9973	92.0418	K07466|1|0.0|1165|bta:504844|replication factor A1	GO:0016604//nuclear body;GO:0000795//synaptonemal complex;GO:0043234//protein complex;GO:0005856//cytoskeleton;GO:0043073//germ cell nucleus	GO:0043169//cation binding;GO:0043566//structure-specific DNA binding	GO:0006261//DNA-dependent DNA replication;GO:0044772;GO:0045003//double-strand break repair via synthesis-dependent strand annealing;GO:0008283//cell proliferation;GO:0051320//S phase;GO:0048534;GO:0043009//chordate embryonic development;GO:0006289//nucleotide-excision repair;GO:0000723//telomere maintenance;GO:0001894//tissue homeostasis	gi|240849249|ref|NP_001155361.1|/0/replication protein A 70 kDa DNA-binding subunit [Ovis aries]
gnl_UG_Oar_S34934594	692	907	0.8831	187.838	-	-	-	-	-
gnl_UG_Oar_S34997118	690	667	0.979	254.688	K06526|1|2e-08|59.3|bta:615844|endoglin	GO:0009986//cell surface;GO:0031981//nuclear lumen;GO:0044459//plasma membrane part;GO:0016021//integral to membrane;GO:0044421//extracellular region part	GO:0004675//transmembrane receptor protein serine/threonine kinase activity;GO:0048029//monosaccharide binding;GO:0005160//transforming growth factor beta receptor binding;GO:0097367;GO:0042802//identical protein binding;GO:0019838//growth factor binding;GO:0005057//receptor signaling protein activity	GO:0007179//transforming growth factor beta receptor signaling pathway;GO:0032769//negative regulation of monooxygenase activity;GO:0001935//endothelial cell proliferation;GO:0022411;GO:0001933//negative regulation of protein phosphorylation;GO:0007569//cell aging;GO:0016477//cell migration;GO:0001666//response to hypoxia;GO:0060429//epithelium development;GO:0001934//positive regulation of prote…	gi|426222998|ref|XP_004005666.1|/1.67912e-07/PREDICTED: endoglin [Ovis aries]
gnl_UG_Oar_S34956852	690	726	0.9118	233.99	K06115|1|5e-123|437|cfa:403743|spectrin beta	GO:0044464//cell part	-	GO:0044763	gi|73969626|ref|XP_531827.2|/3.51136e-122/PREDICTED: spectrin beta chain, brain 1 isoform 1 [Canis lupus familiaris]
gnl_UG_Oar_S34926412	688	859	0.8836	197.188	K01330|1|3e-115|415|bta:511581|complement component 1, r subcomponent [EC:3.4.21.41]	-	GO:0004175//endopeptidase activity;GO:0005488//binding	GO:0019538//protein metabolic process;GO:0006952//defense response;GO:0002455//humoral immune response mediated by circulating immunoglobulin	gi|426225622|ref|XP_004006964.1|/1.98371e-122/PREDICTED: complement C1r subcomponent [Ovis aries]
gnl_UG_Oar_S34936994	688	845	0.8852	200.455	K03521|1|3e-120|431|bta:617210|electron transfer flavoprotein beta subunit	GO:0044429//mitochondrial part	-	GO:0022900//electron transport chain	gi|426243173|ref|XP_004015435.1|/2.14377e-119/PREDICTED: electron transfer flavoprotein subunit beta [Ovis aries]
gnl_UG_Oar_S34941266	688	912	0.8443	185.729	-	-	-	-	-
gnl_UG_Oar_S34924156	687	853	0.9683	198.287	K08683|1|2e-117|422|bta:281809|3-hydroxyacyl-CoA dehydrogenase / 3-hydroxy-2-methylbutyryl-CoA dehydrogenase [EC:1.1.1.35 1.1.1.178]	GO:0019866//organelle inner membrane;GO:0043231//intracellular membrane-bounded organelle	GO:0036094//small molecule binding;GO:0016616//oxidoreductase activity, acting on the CH-OH group of donors, NAD or NADP as acceptor	GO:0006399//tRNA metabolic process;GO:0044710	gi|426256978|ref|XP_004022113.1|/1.71539e-118/PREDICTED: 3-hydroxyacyl-CoA dehydrogenase type-2 isoform 1 [Ovis aries]
gnl_UG_Oar_S50674873	686	7722	0.9363	21.8716	K07203|1|0.0|4668|ecb:100051341|FKBP12-rapamycin complex-associated protein	GO:0031966//mitochondrial membrane;GO:0043234//protein complex;GO:0016604//nuclear body;GO:0012505//endomembrane system;GO:0043005//neuron projection;GO:0044297//cell body;GO:0000323//lytic vacuole	GO:0001025;GO:0043021//ribonucleoprotein complex binding;GO:0001016//RNA polymerase III regulatory region DNA binding;GO:0004672//protein kinase activity;GO:0032550	GO:0010591//regulation of lamellipodium assembly;GO:0001934//positive regulation of protein phosphorylation;GO:0032094//response to food;GO:0048017//inositol lipid-mediated signaling;GO:0005978//glycogen biosynthetic process;GO:0010507//negative regulation of autophagy;GO:0038127//ERBB signaling pathway;GO:0009758//carbohydrate utilization;GO:0043434//response to peptide hormone stimulus;GO:00429…	gi|224451145|ref|NP_001138927.1|/0/serine/threonine-protein kinase mTOR [Ovis aries]
gnl_UG_Oar_S34918684	686	829	0.9952	203.73	K03990|1|1e-140|499|bta:280677|complement component 3	GO:0031988//membrane-bounded vesicle;GO:0044421//extracellular region part	GO:0031714//C5a anaphylatoxin chemotactic receptor binding;GO:0061135	GO:0010466//negative regulation of peptidase activity;GO:0010883//regulation of lipid storage;GO:0001932//regulation of protein phosphorylation;GO:0032787//monocarboxylic acid metabolic process;GO:0019432//triglyceride biosynthetic process;GO:0001794;GO:0043410//positive regulation of MAPK cascade;GO:0031960//response to corticosteroid stimulus;GO:0002455//humoral immune response mediated by circ…	gi|83764016|emb|CAJ31249.1|/1.50064e-140/prepro complement component C3 [Bos taurus]
gnl_UG_Oar_S34957796	686	878	0.5433	192.36	K03178|1|3e-152|538|bta:282869|ubiquitin-activating enzyme E1 [EC:6.3.2.19]	-	GO:0003824//catalytic activity;GO:0032550	GO:0032446//protein modification by small protein conjugation	gi|426257127|ref|XP_004022186.1|/1.12019e-152/PREDICTED: ubiquitin-like modifier-activating enzyme 1 isoform 1 [Ovis aries]
gnl_UG_Oar_S34909478	686	558	0.8065	302.674	K02130|1|3e-21|101|bta:506492|F-type H+-transporting ATPase subunit f [EC:3.6.3.14]	GO:0016469//proton-transporting two-sector ATPase complex;GO:0005743//mitochondrial inner membrane	GO:0017111//nucleoside-triphosphatase activity	GO:0044765;GO:0009154	gi|2493087|sp|Q28851.3|ATPK_BOVIN/3.01631e-21/RecName: Full=ATP synthase subunit f, mitochondrial
gnl_UG_Oar_S34881230	685	908	0.9758	185.734	K09496|1|2e-150|532|bta:613336|T-complex protein 1 subunit delta	GO:0005815//microtubule organizing center;GO:0043234//protein complex;GO:0048770	GO:0005515//protein binding;GO:0032550	GO:0044267//cellular protein metabolic process	gi|440910989|gb|ELR60720.1|/1.8818e-150/T-complex protein 1 subunit delta [Bos grunniens mutus]
gnl_UG_Oar_S34958187	685	909	0.8966	185.529	K15619|1|2e-30|133|gga:423206|Kunitz-type protease inhibitor 1	GO:0044424//intracellular part	GO:0004866//endopeptidase inhibitor activity	GO:0010466//negative regulation of peptidase activity;GO:0044763	gi|114051792|ref|NP_001039436.1|/9.48179e-118/kunitz-type protease inhibitor 2 precursor [Bos taurus]
gnl_UG_Oar_S34907199	684	873	0.9129	192.898	K12464|1|1e-05|51.2|aml:100479784|melanoma-associated antigen D1	-	-	-	gi|426256956|ref|XP_004022102.1|/2.1205e-95/PREDICTED: LOW QUALITY PROTEIN: melanoma-associated antigen D2-like [Ovis aries]
gnl_UG_Oar_S34958934	684	855	0.9088	196.959	K07375|1|6e-138|490|bta:534206|tubulin beta	GO:0032991//macromolecular complex;GO:0015630//microtubule cytoskeleton;GO:0016020//membrane	GO:0017111//nucleoside-triphosphatase activity;GO:0032550;GO:0005198//structural molecule activity	GO:0009154;GO:0044763;GO:0043623//cellular protein complex assembly;GO:0006458//'de novo' protein folding	gi|114052148|ref|NP_001039838.1|/4.83206e-137/tubulin beta-6 chain [Bos taurus]
gnl_UG_Oar_S31564441	683	746	0.9933	225.407	K01415|1|2e-100|365|bta:281133|endothelin-converting enzyme [EC:3.4.24.71]	GO:0030141//secretory granule;GO:0009986//cell surface;GO:0031224//intrinsic to membrane;GO:0010008//endosome membrane	GO:0004175//endopeptidase activity;GO:0042802//identical protein binding;GO:0043169//cation binding;GO:0042277//peptide binding	GO:0007423//sensory organ development;GO:0001881//receptor recycling;GO:0030326//embryonic limb morphogenesis;GO:0043009//chordate embryonic development;GO:0042310//vasoconstriction;GO:0016485//protein processing;GO:0034754;GO:0010813//neuropeptide catabolic process;GO:0002002//regulation of angiotensin levels in blood	gi|426222016|ref|XP_004005201.1|/2.81439e-100/PREDICTED: endothelin-converting enzyme 1 isoform 1 [Ovis aries]
gnl_UG_Oar_S34964840	682	842	0.9644	199.415	K12475|1|3e-100|296|oaa:100075899|disabled homolog 2	GO:0044459//plasma membrane part	GO:0005515//protein binding	GO:0007178//transmembrane receptor protein serine/threonine kinase signaling pathway;GO:0022603//regulation of anatomical structure morphogenesis;GO:0009967//positive regulation of signal transduction;GO:0006351//transcription, DNA-dependent;GO:0000904//cell morphogenesis involved in differentiation;GO:0032270//positive regulation of cellular protein metabolic process;GO:0048523//negative regulat…	gi|149016495|gb|EDL75713.1|/5.37094e-106/disabled homolog 2 (Drosophila), isoform CRA_a [Rattus norvegicus]
gnl_UG_Oar_S34915009	682	837	0.8793	200.606	-	-	-	-	-
gnl_UG_Oar_S34883852	682	743	0.9919	225.986	-	-	-	-	-
gnl_UG_Oar_S53111479	682	1298	0.9653	129.359	K04564|1|6e-117|421|bta:281496|superoxide dismutase, Fe-Mn family [EC:1.15.1.1]	GO:0005759//mitochondrial matrix;GO:0019866//organelle inner membrane	GO:0016209//antioxidant activity;GO:0003824//catalytic activity;GO:0005515//protein binding;GO:0003676//nucleic acid binding;GO:0046914//transition metal ion binding	GO:0033483;GO:0048534;GO:0006809//nitric oxide biosynthetic process;GO:0042391//regulation of membrane potential;GO:0055080//cation homeostasis;GO:0050931//pigment cell differentiation;GO:0019222//regulation of metabolic process;GO:0022900//electron transport chain;GO:0045471//response to ethanol;GO:0051260//protein homooligomerization;GO:0045444//fat cell differentiation;GO:0044708;GO:0006801//s…	gi|498260|gb|AAA30655.1|/1.19738e-120/manganous superoxide dismutase, partial [Bos taurus]
gnl_UG_Oar_S31570504	681	654	0.7813	256.363	K04513|1|3e-76|284|ssc:396849|Ras homolog gene family, member A	GO:0032155;GO:0043231//intracellular membrane-bounded organelle;GO:0001726//ruffle;GO:0016020//membrane;GO:0043005//neuron projection;GO:0043232;GO:0005911//cell-cell junction;GO:0044444//cytoplasmic part	GO:0017111//nucleoside-triphosphatase activity;GO:0008092//cytoskeletal protein binding;GO:0060089;GO:0032550	GO:0032506;GO:0031589//cell-substrate adhesion;GO:0007043//cell-cell junction assembly;GO:0006939//smooth muscle contraction;GO:0006950//response to stress;GO:0007409//axonogenesis;GO:0048017//inositol lipid-mediated signaling;GO:0001503//ossification;GO:0022415;GO:0009154;GO:0043065//positive regulation of apoptotic process;GO:0007052//mitotic spindle organization;GO:0097305//response to alcohol…	gi|432959037|ref|XP_004086157.1|/2.38622e-75/PREDICTED: transforming protein RhoA-like isoform 2 [Oryzias latipes]
gnl_UG_Oar_S34907074	680	835	0.9976	200.497	K12828|1|3e-155|547|acs:100559157|splicing factor 3B subunit 1	GO:0005681//spliceosomal complex;GO:0016604//nuclear body	GO:0005488//binding	GO:0003002//regionalization;GO:0000377	gi|444722021|gb|ELW62726.1|/2.4344e-154/Splicing factor 3B subunit 1 [Tupaia chinensis]
gnl_UG_Oar_S53280058	679	921	0.9859	181.508	K12891|1|1e-47|182|pon:100439801|splicing factor, arginine/serine-rich 2	GO:0016604//nuclear body;GO:0030529//ribonucleoprotein complex	GO:0003712//transcription cofactor activity;GO:0003676//nucleic acid binding;GO:0036094//small molecule binding	GO:0000377;GO:0006405//RNA export from nucleus;GO:0006397//mRNA processing;GO:0006366//transcription from RNA polymerase II promoter	gi|297701877|ref|XP_002827924.1|/9.26874e-47/PREDICTED: uncharacterized protein LOC100439801 isoform 2 [Pongo abelii]
gnl_UG_Oar_S53280946	678	922	0.6844	181.044	K01810|1|9e-104|377|bta:280808|glucose-6-phosphate isomerase [EC:5.3.1.9]	GO:0044421//extracellular region part;GO:0043231//intracellular membrane-bounded organelle;GO:0016020//membrane	GO:0016861//intramolecular oxidoreductase activity, interconverting aldoses and ketoses;GO:0005102//receptor binding	GO:0048646//anatomical structure formation involved in morphogenesis;GO:0006007//glucose catabolic process	gi|440895380|gb|ELR47584.1|/6.75119e-103/Glucose-6-phosphate isomerase, partial [Bos grunniens mutus]
gnl_UG_Oar_S52814978	677	691	0.9783	241.21	K03020|1|3e-71|268|bta:539061|DNA-directed RNA polymerases I and III subunit RPAC2	GO:0044452	GO:0003676//nucleic acid binding;GO:0034062//RNA polymerase activity	GO:0006383//transcription from RNA polymerase III promoter;GO:0006360//transcription from RNA polymerase I promoter	gi|115497472|ref|NP_001069612.1|/2.61039e-70/DNA-directed RNA polymerases I and III subunit RPAC2 [Bos taurus]
gnl_UG_Oar_S49915399	677	1107	0.9494	150.566	K07936|1|2e-116|419|ssc:397655|GTP-binding nuclear protein Ran	GO:0031981//nuclear lumen;GO:0032991//macromolecular complex;GO:0005635//nuclear envelope;GO:0048770;GO:0044427//chromosomal part	GO:0035258//steroid hormone receptor binding;GO:0003712//transcription cofactor activity;GO:0017111//nucleoside-triphosphatase activity;GO:0032550	GO:0007010//cytoskeleton organization;GO:0006351//transcription, DNA-dependent;GO:0000087//M phase of mitotic cell cycle;GO:0031503//protein complex localization;GO:0009154;GO:0051169//nuclear transport;GO:0006886//intracellular protein transport;GO:0043393//regulation of protein binding;GO:0030518//intracellular steroid hormone receptor signaling pathway;GO:0007281//germ cell development;GO:0050…	gi|444726445|gb|ELW66979.1|/1.20593e-115/GTP-binding nuclear protein Ran [Tupaia chinensis]
gnl_UG_Oar_S34960112	677	909	0.9285	183.362	K13089|1|8e-133|466|ecb:100056483|interleukin enhancer-binding factor 2	GO:0032991//macromolecular complex;GO:0031981//nuclear lumen	GO:0032550;GO:0003723//RNA binding;GO:0003824//catalytic activity	GO:0002376//immune system process;GO:0006351//transcription, DNA-dependent	gi|532313|gb|AAA20993.1|/6.08359e-132/NF45 protein [Homo sapiens]
gnl_UG_Oar_S34919404	676	796	0.9711	209.083	-	-	-	-	-
gnl_UG_Oar_S34891351	676	862	0.8828	193.075	K15433|1|2e-108|384|cfa:610819|RLL motif containing protein 1	GO:0043234//protein complex;GO:0015630//microtubule cytoskeleton;GO:0031981//nuclear lumen;GO:0044444//cytoplasmic part	GO:0003676//nucleic acid binding;GO:0001099//basal RNA polymerase II transcription machinery binding	GO:0022415;GO:0006366//transcription from RNA polymerase II promoter	gi|78369460|ref|NP_001030357.1|/3.92071e-107/UPF0568 protein C14orf166 homolog [Bos taurus]
gnl_UG_Oar_S52806577	676	581	0.6403	286.455	K08111|1|4e-07|54.7|bta:522828|glypican 5	GO:0044464//cell part	GO:0003676//nucleic acid binding;GO:0034061	GO:0006260//DNA replication;GO:0006351//transcription, DNA-dependent	gi|4239700|emb|CAA10770.1|/2.6519e-34/reverse transcriptase-like [Bos taurus]
gnl_UG_Oar_S34882194	675	918	0.9902	181.028	K12667|1|5e-137|463|bta:534231|oligosaccharyltransferase complex subunit delta (ribophorin II)	GO:0031224//intrinsic to membrane;GO:0005774//vacuolar membrane;GO:0005789//endoplasmic reticulum membrane	GO:0004576//oligosaccharyl transferase activity;GO:0043021//ribonucleoprotein complex binding	GO:0044767;GO:0042221//response to chemical stimulus;GO:0006613//cotranslational protein targeting to membrane;GO:0010467//gene expression;GO:0006487//protein N-linked glycosylation	gi|426242019|ref|XP_004014876.1|/1.02445e-137/PREDICTED: dolichyl-diphosphooligosaccharide--protein glycosyltransferase subunit 2 [Ovis aries]
gnl_UG_Oar_S34957392	674	927	0.89	179.005	-	GO:0005768//endosome;GO:0042995//cell projection;GO:0044431//Golgi apparatus part;GO:0016020//membrane	GO:0046872//metal ion binding;GO:0005515//protein binding	GO:0009411//response to UV;GO:0022037//metencephalon development;GO:0097305//response to alcohol;GO:0017156//calcium ion-dependent exocytosis;GO:0030154//cell differentiation	gi|440911733|gb|ELR61370.1|/1.06724e-116/45 kDa calcium-binding protein, partial [Bos grunniens mutus]
gnl_UG_Oar_S34901179	674	883	0.7758	187.925	K09292|1|3e-44|160|mmu:21787|protein TFG	-	GO:0005515//protein binding	GO:0007165//signal transduction	gi|116284013|gb|AAH41600.1|/7.83848e-64/TFG protein [Homo sapiens]
gnl_UG_Oar_S34962692	673	903	0.7752	183.49	K10949|1|9e-119|426|bta:531676|ER lumen protein retaining receptor	GO:0031090//organelle membrane;GO:0043231//intracellular membrane-bounded organelle;GO:0031224//intrinsic to membrane	GO:0046923//ER retention sequence binding	GO:0035437//maintenance of protein localization in endoplasmic reticulum;GO:0015031//protein transport	gi|13385318|ref|NP_080117.1|/7.13258e-118/ER lumen protein retaining receptor 2 [Mus musculus]
gnl_UG_Oar_S34963178	672	844	0.7583	196.025	K07897|1|8e-56|217|mdo:100017336|Ras-related protein Rab-7A	GO:0042599//lamellar body;GO:0030666//endocytic vesicle membrane;GO:0005764//lysosome;GO:0048770;GO:0005768//endosome	GO:0032550;GO:0017111//nucleoside-triphosphatase activity;GO:0017048//Rho GTPase binding	GO:0042059//negative regulation of epidermal growth factor receptor signaling pathway;GO:0006623//protein targeting to vacuole;GO:0006906//vesicle fusion;GO:0007041//lysosomal transport;GO:0051452//intracellular pH reduction;GO:0009154;GO:0002478;GO:0035556//intracellular signal transduction;GO:0001894//tissue homeostasis	gi|187607630|ref|NP_001119836.1|/6.95571e-56/ras-related protein Rab-7a [Ovis aries]
gnl_UG_Oar_S34964744	672	812	0.6773	203.751	-	-	-	-	-
gnl_UG_Oar_S34969480	672	862	0.8492	191.932	K02731|1|2e-120|429|mdo:100026327|20S proteasome subunit alpha 4 [EC:3.4.25.1]	GO:0031981//nuclear lumen;GO:0005839//proteasome core complex;GO:0044444//cytoplasmic part	GO:0004175//endopeptidase activity;GO:0005515//protein binding	GO:0042590//antigen processing and presentation of exogenous peptide antigen via MHC class I;GO:0043161//proteasomal ubiquitin-dependent protein catabolic process;GO:0044772;GO:0006915//apoptotic process;GO:0051320//S phase;GO:0016070//RNA metabolic process;GO:0051439//regulation of ubiquitin-protein ligase activity involved in mitotic cell cycle;GO:0006520//cellular amino acid metabolic process;…	gi|77735425|ref|NP_001029405.1|/1.30951e-119/proteasome subunit alpha type-7 [Bos taurus]
gnl_UG_Oar_S34888195	671	897	0.8763	184.169	-	GO:0044424//intracellular part	GO:0045182//translation regulator activity;GO:0005488//binding	GO:0006413//translational initiation	gi|119582513|gb|EAW62109.1|/3.14452e-44/poly(A) binding protein interacting protein 2, isoform CRA_b [Homo sapiens]
gnl_UG_Oar_S34952691	671	847	0.9787	195.04	K10640|1|5e-07|55.5|xtr:496760|E3 ubiquitin-protein ligase RNF25 [EC:6.3.2.19]	-	GO:0005488//binding	-	gi|426235103|ref|XP_004011530.1|/1.26256e-119/PREDICTED: uncharacterized protein LOC101105082 [Ovis aries]
gnl_UG_Oar_S20553595	670	996	0.9277	165.616	K00868|1|4e-147|521|bta:514168|pyridoxine kinase [EC:2.7.1.35]	GO:0043231//intracellular membrane-bounded organelle;GO:0044444//cytoplasmic part	GO:0032550;GO:0043168;GO:0031420;GO:0046914//transition metal ion binding;GO:0042802//identical protein binding;GO:0016301//kinase activity	GO:0042823//pyridoxal phosphate biosynthetic process;GO:0044699	gi|57163963|ref|NP_001009220.1|/5.02546e-171/pyridoxal kinase [Ovis aries]
gnl_UG_Oar_S34893722	669	603	0.9934	273.146	K01176|1|3e-10|65.5|cin:100183623|alpha-amylase [EC:3.2.1.1]	GO:0044421//extracellular region part	GO:0045236//CXCR chemokine receptor binding	GO:0016477//cell migration;GO:0006954//inflammatory response;GO:0043410//positive regulation of MAPK cascade;GO:0002695;GO:0019932//second-messenger-mediated signaling;GO:0019221//cytokine-mediated signaling pathway;GO:0008283//cell proliferation;GO:0001696//gastric acid secretion	gi|426218349|ref|XP_004003411.1|/9.4638e-70/PREDICTED: trefoil factor 2 [Ovis aries]
gnl_UG_Oar_S34982051	669	812	0.9988	202.841	-	-	-	-	-
gnl_UG_Oar_S31562323	669	641	0.5959	256.953	K02927|1|9e-31|133|ptr:735674|large subunit ribosomal protein L40e;K02977|2|2e-29|129|cfa:474599|small subunit ribosomal protein S27Ae	GO:0030139//endocytic vesicle;GO:0031090//organelle membrane;GO:0031981//nuclear lumen	GO:0019899//enzyme binding	GO:0019725//cellular homeostasis;GO:0007179//transforming growth factor beta receptor signaling pathway;GO:0002756//MyD88-independent toll-like receptor signaling pathway;GO:0006915//apoptotic process;GO:0048871//multicellular organismal homeostasis;GO:0051091//positive regulation of sequence-specific DNA binding transcription factor activity;GO:0050851//antigen receptor-mediated signaling pathwa…	gi|309266537|ref|XP_003086791.1|/7.67911e-31/PREDICTED: ubiquitin-60S ribosomal protein L40-like [Mus musculus]
gnl_UG_Oar_S34990793	668	869	0.9471	189.253	-	-	-	-	-
gnl_UG_Oar_S34945882	667	794	0.9673	206.819	-	-	-	-	gi|426255071|ref|XP_004021188.1|/3.03852e-48/PREDICTED: host cell factor C1 regulator 1 [Ovis aries]
gnl_UG_Oar_S20542989	666	785	0.9516	208.877	K00933|1|3e-133|474|bta:100851864|creatine kinase [EC:2.7.3.2]	GO:0043231//intracellular membrane-bounded organelle;GO:0044444//cytoplasmic part	GO:0032550;GO:0016301//kinase activity	GO:0007417//central nervous system development;GO:0006575//cellular modified amino acid metabolic process;GO:0030320//cellular monovalent inorganic anion homeostasis	gi|440898951|gb|ELR50342.1|/1.46704e-134/Creatine kinase B-type, partial [Bos grunniens mutus]
gnl_UG_Oar_S34958889	666	895	0.9084	183.205	K13094|1|1e-117|422|bta:505749|RNA-binding protein 5/10	-	GO:0097159//organic cyclic compound binding	-	gi|440903116|gb|ELR53818.1|/1.57006e-117/RNA-binding protein 10, partial [Bos grunniens mutus]
gnl_UG_Oar_S20553846	666	1356	0.9145	120.921	K06752|1|8e-121|434|bta:539241|major histocompatibility complex, class II	GO:0042611;GO:0031224//intrinsic to membrane	-	GO:0019882//antigen processing and presentation	gi|166004|gb|AAB03879.1|/2.16347e-136/major histocompatibility complex class II [Ovis aries]
gnl_UG_Oar_S20553669	665	1316	0.9954	124.409	K04667|1|0.0|800|bta:281867|inhibin, beta	GO:0048180;GO:0043511	GO:0070697//activin receptor binding;GO:0042277//peptide binding;GO:0046983//protein dimerization activity	GO:0032277//negative regulation of gonadotropin secretion;GO:0032924//activin receptor signaling pathway;GO:0001553//luteinization;GO:0001707//mesoderm formation;GO:0051726//regulation of cell cycle;GO:0016049//cell growth;GO:0044772;GO:0008544//epidermis development;GO:0001934//positive regulation of protein phosphorylation;GO:0012502//induction of programmed cell death;GO:0042036//negative regu…	gi|57164195|ref|NP_001009458.1|/0/inhibin beta A chain precursor [Ovis aries]
gnl_UG_Oar_S34948189	664	873	0.9026	187.258	K02152|1|1e-42|174|ssc:100154379|V-type H+-transporting ATPase subunit G [EC:3.6.3.14]	GO:0005774//vacuolar membrane;GO:0005764//lysosome;GO:0030136//clathrin-coated vesicle	GO:0019829//cation-transporting ATPase activity;GO:0019899//enzyme binding	GO:0006818//hydrogen transport;GO:0015031//protein transport;GO:0007169//transmembrane receptor protein tyrosine kinase signaling pathway;GO:0006996//organelle organization;GO:0009154;GO:0006811//ion transport;GO:0044403//symbiosis, encompassing mutualism through parasitism;GO:0006875//cellular metal ion homeostasis	gi|426219645|ref|XP_004004029.1|/3.5748e-42/PREDICTED: V-type proton ATPase subunit G 1 [Ovis aries]
gnl_UG_Oar_S34901850	663	799	0.9474	204.292	K00540|1|3e-103|374|mmu:26949|[EC:1.-.-.-];K00344|3|6e-20|98.2|bta:281093|NADPH2:quinone reductase [EC:1.6.5.5]	GO:0031966//mitochondrial membrane	GO:0046914//transition metal ion binding;GO:0036094//small molecule binding;GO:0003824//catalytic activity	GO:0008053//mitochondrial fusion	gi|300795742|ref|NP_001179194.1|/3.53567e-107/synaptic vesicle membrane protein VAT-1 homolog [Bos taurus]
gnl_UG_Oar_S20546131	662	1722	0.9361	94.6478	-	GO:0044421//extracellular region part;GO:0031012//extracellular matrix	-	GO:0022610;GO:0030198//extracellular matrix organization;GO:0008283//cell proliferation	gi|426239625|ref|XP_004013720.1|/4.20697e-90/PREDICTED: dermatopontin [Ovis aries]
gnl_UG_Oar_S53278947	662	924	0.4221	176.389	K10375|1|2e-73|246|mcc:697534|tropomyosin 4	GO:0032432//actin filament bundle;GO:0005884//actin filament;GO:0005865//striated muscle thin filament	GO:0046872//metal ion binding;GO:0005198//structural molecule activity	GO:0044763;GO:0006936//muscle contraction;GO:0006950//response to stress	gi|109077386|ref|XP_001086104.1|/1.89163e-72/PREDICTED: tropomyosin alpha-4 chain-like [Macaca mulatta]
gnl_UG_Oar_S52765616	661	684	0.9985	237.92	-	-	-	-	-
gnl_UG_Oar_S34894916	661	892	0.7567	182.441	-	-	-	-	-
gnl_UG_Oar_S43095728	661	770	0.9792	211.347	-	GO:0016020//membrane;GO:0044444//cytoplasmic part;GO:0043231//intracellular membrane-bounded organelle	GO:0005543//phospholipid binding	-	gi|426221256|ref|XP_004004826.1|/3.36034e-19/PREDICTED: serum deprivation-response protein [Ovis aries]
gnl_UG_Oar_S34926305	660	615	0.9902	264.213	K09699|1|5e-06|51.2|pon:100174565|2-oxoisovalerate dehydrogenase E2 component (dihydrolipoyl transacylase) [EC:2.3.1.168]	GO:0016020//membrane	-	-	gi|94966960|ref|NP_001035673.1|/2.24299e-37/brain protein I3 [Bos taurus]
[truncated: 15,877 more rows]

## Sheet: Hetian sheep RPKM
Table S1-2. Expression statistics for reference genes in the Hetian sheep.
[truncated: 16,815 more rows]
