# Supplementary material for: Differential Gene Expression in Ovaries of Qira Black Sheep and Hetian Sheep Using RNA-Seq Technique
Source: PLoS One. 2015 Mar 19;10(3):e0120170. doi: 10.1371/journal.pone.0120170 (PMC4366253; doi:10.1371/journal.pone.0120170)
Supplement: S2 Table — (XLS) [file pone.0120170.s002.xls]

## Sheet: Sheet1
Table S2. Differential expression genes between Hetian sheep and Qira black sheep.
GeneID	Gene length	Qira black sheep expression	Hetian sheep expression	Qira black sheep RPKM	Hetian sheep RPKM	log2 Ratio(Hetian sheep/Qira black sheep)	Up-Down-Regulation(Hetian sheep/Qira black sheep)	P-value	FDR	KEGG Orthology	GO Component	GO Function	GO Process	Blast nr
gnl_UG_Oar_S52826794	516	0	366	0.01	159.899	13.9649	Up	4.91294e-104	6.01905e-102	-	GO:0044421//extracellular region part	-	GO:0048731	gi|426220607|ref|XP_004004506.1|/1.19953e-52/PREDICTED: scrapie-responsive protein 1 [Ovis aries]
gnl_UG_Oar_S43081832	803	0	55	0.01	15.4405	10.5925	Up	3.10012e-16	5.98124e-15	-	-	-	-	-
gnl_UG_Oar_S34932622	762	0	49	0.01	14.4962	10.5015	Up	1.53204e-14	2.71462e-13	-	-	-	-	gi|344265744|ref|XP_003404942.1|/2.22592e-15/PREDICTED: hypothetical protein LOC100660826 [Loxodonta africana]
gnl_UG_Oar_S43087985	739	0	38	0.01	11.5918	10.1789	Up	1.95315e-11	2.74819e-10	K00699|1|3e-87|321|bta:515638|glucuronosyltransferase [EC:2.4.1.17]	-	GO:0016757//transferase activity, transferring glycosyl groups	-	gi|426231804|ref|XP_004009927.1|/5.73371e-90/PREDICTED: UDP-glucuronosyltransferase 2C1-like [Ovis aries]
gnl_UG_Oar_S34941090	726	0	30	0.01	9.31532	9.86346	Up	3.54208e-09	4.03144e-08	-	-	-	-	-
gnl_UG_Oar_S20543023	705	0	27	0.01	8.63352	9.7538	Up	2.49002e-08	2.58059e-07	-	-	-	-	-
gnl_UG_Oar_S43091013	656	0	25	0.01	8.59111	9.7467	Up	9.13764e-08	8.76069e-07	-	-	-	-	-
gnl_UG_Oar_S31544353	633	0	24	0.01	8.54714	9.7393	Up	1.75045e-07	1.60469e-06	-	-	-	-	-
gnl_UG_Oar_S20553532	1953	0	70	0.01	8.07995	9.6582	Up	1.80571e-20	4.33169e-19	K00497|1|0.0|931|bta:282422|cytochrome P450, family 11, subfamily B1 (steroid 11beta-monooxygenase) [EC:1.14.15.4];K07433|5|0.0|746|hsa:1585|cytochrome P450, family 11, subfamily B2 (steroid 11beta-monooxygenase / corticosterone 18-monooxygenase) [EC:1.14.15.4 1.14.15.5]	GO:0019866//organelle inner membrane;GO:0005740//mitochondrial envelope	GO:0046906//tetrapyrrole binding;GO:0046914//transition metal ion binding;GO:0016713;GO:0008395//steroid hydroxylase activity	GO:0006704//glucocorticoid biosynthetic process;GO:0009725//response to hormone stimulus;GO:0001977;GO:0055065//metal ion homeostasis;GO:0006700//C21-steroid hormone biosynthetic process;GO:0035864//response to potassium ion	gi|115430087|ref|NP_001068568.1|/0/cytochrome P450 11B1, mitochondrial precursor [Ovis aries]
gnl_UG_Oar_S52852853	581	0	18	0.01	6.98408	9.44793	Up	8.6505e-06	6.1286e-05	-	-	-	-	-
gnl_UG_Oar_S52795125	544	0	16	0.01	6.63031	9.37293	Up	3.17446e-05	0.000203469	K00799|1|2e-34|145|bta:281805|glutathione S-transferase [EC:2.5.1.18]	GO:0044424//intracellular part	GO:0016765//transferase activity, transferring alkyl or aryl (other than methyl) groups	GO:0006790//sulfur compound metabolic process	gi|426250439|ref|XP_004018944.1|/3.44118e-35/PREDICTED: glutathione S-transferase A2 [Ovis aries]
gnl_UG_Oar_S43095609	776	0	18	0.01	5.22906	9.03041	Up	8.6505e-06	6.13113e-05	-	-	-	-	-
gnl_UG_Oar_S53280535	1019	0	17	0.01	3.76087	8.55492	Up	1.65713e-05	0.00011177	-	-	-	-	gi|426244533|ref|XP_004016076.1|/1.92468e-32/PREDICTED: placenta-expressed transcript 1 protein [Ovis aries]
gnl_UG_Oar_S46916017	1022	6	1608	1.44539	354.689	7.93895	Up	0	0	K08725|1|8e-50|197|bta:100849113|agouti signaling protein	-	GO:0031779//melanocortin receptor binding	GO:0050896//response to stimulus;GO:0071704;GO:0050789//regulation of biological process;GO:0033059//cellular pigmentation;GO:0044237//cellular metabolic process	gi|197245353|ref|NP_001127775.1|/5.98428e-50/agouti-signaling protein precursor [Ovis aries]
gnl_UG_Oar_S20553386	614	25	4096	10.0244	1503.85	7.22901	Up	0	0	K12159|1|2e-68|258|bta:281871|ubiquitin cross-reactive protein	GO:0044424//intracellular part	-	GO:0002252;GO:0006464//cellular protein modification process;GO:0051603//proteolysis involved in cellular protein catabolic process	gi|57619183|ref|NP_001009735.1|/2.14249e-80/interferon stimulated gene 17 [Ovis aries]
gnl_UG_Oar_S34948563	712	1	151	0.345785	47.809	7.11127	Up	1.8043e-41	8.23067e-40	K12579|1|3e-80|298|bta:506604|interferon-stimulated gene 20 kDa protein [EC:3.1.13.1]	GO:0016604//nuclear body	GO:0043169//cation binding;GO:0003676//nucleic acid binding;GO:0008296//3'-5'-exodeoxyribonuclease activity	GO:0006952//defense response;GO:0051707//response to other organism;GO:0016070//RNA metabolic process;GO:0006308//DNA catabolic process;GO:0019221//cytokine-mediated signaling pathway;GO:0042254//ribosome biogenesis;GO:0002252	gi|296475614|tpg|DAA17729.1|/1.90307e-79/TPA: interferon stimulated exonuclease-like [Bos taurus]
gnl_UG_Oar_S34926449	868	2	285	0.567278	74.0181	7.02768	Up	3.44548e-77	2.95484e-75	K14477|1|3e-62|239|ptr:745555|haptoglobin-related protein;K01331|5|1e-20|98.6|gga:418294|complement component 1, s subcomponent [EC:3.4.21.42]	GO:0043234//protein complex;GO:0044421//extracellular region part	GO:0004175//endopeptidase activity;GO:0005515//protein binding	GO:0010727//negative regulation of hydrogen peroxide metabolic process;GO:0000302//response to reactive oxygen species;GO:0008219//cell death;GO:0002526//acute inflammatory response;GO:0006875//cellular metal ion homeostasis;GO:0043086//negative regulation of catalytic activity	gi|426242601|ref|XP_004015160.1|/6.47478e-137/PREDICTED: haptoglobin [Ovis aries]
gnl_UG_Oar_S34894139	887	257	29629	71.3337	7530.2	6.72196	Up	0	0	-	-	-	-	-
gnl_UG_Oar_S20553493	1152	220	21367	47.0171	4181.23	6.4746	Up	0	0	-	GO:0042995//cell projection;GO:0005743//mitochondrial inner membrane;GO:0044297//cell body	GO:0032934//sterol binding;GO:0015248//sterol transporter activity	GO:0010467//gene expression;GO:0010720//positive regulation of cell development;GO:0006805//xenobiotic metabolic process;GO:0032868//response to insulin stimulus;GO:0048167//regulation of synaptic plasticity;GO:0008406//gonad development;GO:0001678//cellular glucose homeostasis;GO:0034341//response to interferon-gamma;GO:0031667//response to nutrient levels;GO:0009314//response to radiation;GO:00…	gi|57163979|ref|NP_001009243.1|/6.49941e-160/steroidogenic acute regulatory protein, mitochondrial precursor [Ovis aries]
gnl_UG_Oar_S34959791	701	10	807	3.51211	259.519	6.20736	Up	3.42082e-209	8.88999e-207	K06731|1|6e-32|137|bta:618737|bone marrow stromal cell antigen 2	GO:0044424//intracellular part;GO:0044459//plasma membrane part	-	GO:0051707//response to other organism;GO:0019079//viral genome replication;GO:0051179//localization;GO:0034097//response to cytokine stimulus;GO:0002252;GO:0007165//signal transduction;GO:0016043//cellular component organization;GO:0006952//defense response;GO:0043901	gi|295844821|ref|NP_001171522.1|/4.13611e-79/bone marrow stromal cell antigen 2B [Ovis aries]
gnl_UG_Oar_S34901212	840	1	72	0.293094	19.3226	6.04279	Up	1.76614e-19	4.05527e-18	K14480|1|2e-78|292|bta:527460|apolipoprotein L	-	-	-	gi|296487362|tpg|DAA29475.1|/1.86855e-77/TPA: apolipoprotein L2-like [Bos taurus]
gnl_UG_Oar_S52840131	298	11	783	9.08787	592.323	6.0263	Up	5.23384e-201	1.28244e-198	-	-	-	-	-
gnl_UG_Oar_S34998846	886	2	140	0.555753	35.6211	6.00214	Up	7.35668e-37	2.96898e-35	-	-	-	-	-
gnl_UG_Oar_S31570201	652	12	789	4.53126	272.799	5.91178	Up	3.68162e-201	9.15176e-199	K02921|1|4e-48|191|ecb:100050696|large subunit ribosomal protein L37Ae	GO:0015934//large ribosomal subunit	GO:0043169//cation binding;GO:0005198//structural molecule activity	GO:0006412//translation;GO:0019080;GO:0000956//nuclear-transcribed mRNA catabolic process;GO:0006613//cotranslational protein targeting to membrane	gi|291398579|ref|XP_002715572.1|/2.01156e-50/PREDICTED: ribosomal protein L37a-like [Oryctolagus cuniculus]
gnl_UG_Oar_S43095526	751	11	651	3.6061	195.413	5.75994	Up	1.29528e-164	2.38888e-162	-	-	-	-	-
gnl_UG_Oar_S47005520	1122	517	25090	113.444	5041.05	5.47367	Up	0	0	K00070|1|0.0|736|bta:281824|3beta-hydroxy-delta5-steroid dehydrogenase / steroid delta-isomerase [EC:1.1.1.145 5.3.3.1]	GO:0005789//endoplasmic reticulum membrane;GO:0005740//mitochondrial envelope;GO:0031224//intrinsic to membrane	GO:0036094//small molecule binding;GO:0033764//steroid dehydrogenase activity, acting on the CH-OH group of donors, NAD or NADP as acceptor;GO:0016863//intramolecular oxidoreductase activity, transposing C=C bonds	GO:0008202//steroid metabolic process	gi|209693398|ref|NP_001129404.1|/0/3 beta-hydroxysteroid dehydrogenase/Delta 5-->4-isomerase type 1 [Ovis aries]
gnl_UG_Oar_S34893367	783	104	4964	32.7007	1429.17	5.44971	Up	0	0	K00070|1|7e-26|117|bta:281824|3beta-hydroxy-delta5-steroid dehydrogenase / steroid delta-isomerase [EC:1.1.1.145 5.3.3.1]	GO:0005789//endoplasmic reticulum membrane;GO:0005740//mitochondrial envelope;GO:0031224//intrinsic to membrane	GO:0036094//small molecule binding;GO:0033764//steroid dehydrogenase activity, acting on the CH-OH group of donors, NAD or NADP as acceptor;GO:0016863//intramolecular oxidoreductase activity, transposing C=C bonds	GO:0008202//steroid metabolic process	gi|209693398|ref|NP_001129404.1|/1.31441e-26/3 beta-hydroxysteroid dehydrogenase/Delta 5-->4-isomerase type 1 [Ovis aries]
gnl_UG_Oar_S20553740	1833	3	138	0.402944	16.9719	5.39642	Up	5.986e-35	2.30206e-33	K05081|1|0.0|1066|bta:281422|prolactin receptor	GO:0031224//intrinsic to membrane;GO:0044464//cell part	GO:0043169//cation binding;GO:0004888//transmembrane signaling receptor activity	GO:0007169//transmembrane receptor protein tyrosine kinase signaling pathway	gi|21263860|sp|O46561.1|PRLR_SHEEP/0/RecName: Full=Prolactin receptor; Short=PRL-R; Short=oPR; Flags: Precursor
gnl_UG_Oar_S31590058	633	5	200	1.9447	71.2261	5.19479	Up	2.7132e-49	1.47268e-47	K13823|1|1e-73|275|bta:100850059|hemoglobin subunit beta	GO:0043234//protein complex	GO:0046906//tetrapyrrole binding;GO:0046914//transition metal ion binding;GO:0022892	GO:0015669//gas transport	gi|122686|sp|P02075.2|HBB_SHEEP/1.47268e-79/RecName: Full=Hemoglobin subunit beta; AltName: Full=Beta-globin; AltName: Full=Hemoglobin beta chain
gnl_UG_Oar_S34886097	804	9	338	2.75595	94.7706	5.10382	Up	9.83398e-82	9.11743e-80	K08756|1|8e-71|267|bta:777787|fatty acid-binding protein 7, brain	GO:0043231//intracellular membrane-bounded organelle;GO:0044297//cell body	GO:0005488//binding	GO:0051234//establishment of localization;GO:0008283//cell proliferation;GO:0001964//startle response;GO:0030900//forebrain development	gi|426234435|ref|XP_004011201.1|/4.54752e-70/PREDICTED: fatty acid-binding protein, brain [Ovis aries]
gnl_UG_Oar_S43094104	698	59	2201	20.8105	710.85	5.09416	Up	0	0	K05511|1|5e-52|204|bta:508666|C-C motif chemokine 15/23	-	GO:0005125//cytokine activity;GO:0048020//CCR chemokine receptor binding	GO:0044700;GO:0032091//negative regulation of protein binding;GO:0050794//regulation of cellular process;GO:0007154//cell communication;GO:0051716//cellular response to stimulus	gi|426237098|ref|XP_004012498.1|/8.58189e-61/PREDICTED: c-C motif chemokine 23 [Ovis aries]
gnl_UG_Oar_S20553488	4020	1	35	0.0612434	1.96271	5.00214	Up	2.49994e-09	2.88747e-08	K04012|1|0.0|1993|bta:407126|complement receptor type 2	GO:0016020//membrane	GO:0042802//identical protein binding	GO:0002376//immune system process	gi|57526244|ref|NP_001009724.1|/0/complement receptor type 2 [Ovis aries]
gnl_UG_Oar_S43094967	687	22	727	7.88409	238.556	4.91924	Up	6.34848e-171	1.2516e-168	-	-	-	-	-
gnl_UG_Oar_S34956712	888	6	193	1.6635	48.9956	4.88036	Up	3.46002e-46	1.75063e-44	K06548|1|4e-134|477|bta:539759|sialoadhesin	-	-	-	gi|426241789|ref|XP_004014770.1|/3.33543e-136/PREDICTED: LOW QUALITY PROTEIN: sialoadhesin [Ovis aries]
gnl_UG_Oar_S20553330	2494	474	14127	46.7915	1276.93	4.77029	Up	0	0	K14754|1|0.0|1117|bta:280872|interferon-induced GTP-binding protein Mx1	GO:0043231//intracellular membrane-bounded organelle;GO:0031090//organelle membrane;GO:0044444//cytoplasmic part	GO:0032550;GO:0017111//nucleoside-triphosphatase activity	GO:0051707//response to other organism;GO:0019079//viral genome replication;GO:0019221//cytokine-mediated signaling pathway;GO:0002252;GO:0012502//induction of programmed cell death;GO:0009154;GO:0006952//defense response	gi|57619268|ref|NP_001009753.1|/0/interferon-induced GTP-binding protein Mx1 [Ovis aries]
gnl_UG_Oar_S34893216	445	5	144	2.76628	72.9484	4.72086	Up	3.55496e-34	1.32842e-32	-	-	-	-	-
gnl_UG_Oar_S43089179	758	20	573	6.496	170.411	4.71332	Up	6.40124e-132	9.63106e-130	K08752|1|5e-69|261|bta:281758|fatty acid-binding protein 3, muscle and heart	GO:0044429//mitochondrial part	GO:0005515//protein binding	GO:0051234//establishment of localization	gi|39939390|gb|AAR32738.1|/1.19204e-69/fatty acid-binding protein [Capra hircus]
gnl_UG_Oar_S31563051	741	29	810	9.6353	246.422	4.67666	Up	5.1148e-185	1.11049e-182	K14217|1|2e-67|255|pon:100453240|interferon-induced protein with tetratricopeptide repeats 1	GO:0043231//intracellular membrane-bounded organelle;GO:0044444//cytoplasmic part	GO:0005515//protein binding	GO:0019221//cytokine-mediated signaling pathway;GO:0006952//defense response;GO:0008283//cell proliferation;GO:0002252;GO:0035455//response to interferon-alpha;GO:0051707//response to other organism;GO:0006915//apoptotic process	gi|426252763|ref|XP_004020072.1|/1.66324e-129/PREDICTED: interferon-induced protein with tetratricopeptide repeats 3 [Ovis aries]
gnl_UG_Oar_S46874896	900	9	245	2.46199	61.3672	4.63957	Up	1.04916e-56	6.51997e-55	K01053|1|3e-174|610|bta:280910|gluconolactonase [EC:3.1.1.17]	GO:0043231//intracellular membrane-bounded organelle	GO:0046914//transition metal ion binding;GO:0052689	GO:0019852//L-ascorbic acid metabolic process;GO:0043462//regulation of ATPase activity;GO:0006875//cellular metal ion homeostasis;GO:0019722//calcium-mediated signaling	gi|195972815|ref|NP_001124407.1|/1.97311e-176/regucalcin [Ovis aries]
gnl_UG_Oar_S34893393	768	204	5377	65.3965	1578.31	4.59302	Up	0	0	-	GO:0043231//intracellular membrane-bounded organelle;GO:0044421//extracellular region part	-	-	gi|426255960|ref|XP_004021615.1|/2.01515e-56/PREDICTED: beta-microseminoprotein [Ovis aries]
gnl_UG_Oar_S34962212	884	1	25	0.278505	6.3753	4.51672	Up	1.22696e-06	1.00405e-05	K05050|1|1e-141|411|bta:782719|interleukin 8 receptor beta	GO:0031224//intrinsic to membrane	GO:0004950//chemokine receptor activity	GO:0007166//cell surface receptor signaling pathway;GO:0042221//response to chemical stimulus;GO:0051480//cytosolic calcium ion homeostasis;GO:0006171//cAMP biosynthetic process;GO:0010518//positive regulation of phospholipase activity	gi|426222587|ref|XP_004005469.1|/7.33512e-141/PREDICTED: c-X-C chemokine receptor type 2 [Ovis aries]
gnl_UG_Oar_S34988392	617	2	48	0.79805	17.5376	4.45782	Up	8.93054e-12	1.29701e-10	-	-	-	-	-
gnl_UG_Oar_S34988833	781	1	23	0.315235	6.6388	4.39642	Up	4.18202e-06	3.1187e-05	-	GO:0005819//spindle;GO:0031224//intrinsic to membrane	-	-	gi|426223805|ref|XP_004006064.1|/5.06166e-34/PREDICTED: regulator of microtubule dynamics protein 2 isoform 2 [Ovis aries]
gnl_UG_Oar_S34894293	846	3	69	0.873045	18.3862	4.39642	Up	2.4612e-16	4.7808e-15	-	-	-	-	-
gnl_UG_Oar_S43081393	811	1	22	0.303574	6.11526	4.33229	Up	7.70424e-06	5.51516e-05	-	-	-	-	gi|440903970|gb|ELR54551.1|/2.01098e-11/hypothetical protein M91_02266, partial [Bos grunniens mutus]
gnl_UG_Oar_S52818553	587	3	66	1.25826	25.3466	4.33229	Up	1.52591e-15	2.85414e-14	K12965|1|4e-30|131|bta:508333|Z-DNA binding protein 1	GO:0005737//cytoplasm	GO:0003676//nucleic acid binding	-	gi|426241897|ref|XP_004014817.1|/2.02453e-29/PREDICTED: z-DNA-binding protein 1 [Ovis aries]
gnl_UG_Oar_S34898283	758	9	197	2.9232	58.5882	4.32499	Up	5.57926e-44	2.68807e-42	-	GO:0031981//nuclear lumen	GO:0051427	GO:0002062//chondrocyte differentiation;GO:0010467//gene expression;GO:0006171//cAMP biosynthetic process;GO:0044767;GO:0007188//adenylate cyclase-modulating G-protein coupled receptor signaling pathway	gi|300827237|gb|ADK36630.1|/1.63367e-18/parathyroid hormone-like protein [Capra hircus]
gnl_UG_Oar_S43084301	752	17	367	5.56566	110.017	4.30504	Up	1.68847e-80	1.53231e-78	K06751|1|7e-71|267|bta:782684|major histocompatibility complex, class I	GO:0042611;GO:0031224//intrinsic to membrane	-	GO:0048002//antigen processing and presentation of peptide antigen	gi|296474298|tpg|DAA16413.1|/4.30609e-72/TPA: non-classical MHC class I antigen isoform 2 [Bos taurus]
gnl_UG_Oar_S34893775	812	31	664	9.39921	184.342	4.2937	Up	3.60728e-144	5.78244e-142	-	-	-	-	-
gnl_UG_Oar_S52761136	609	379	7843	153.217	2903.21	4.244	Up	0	0	-	GO:0043231//intracellular membrane-bounded organelle	-	GO:0008637//apoptotic mitochondrial changes;GO:0032845	gi|426221869|ref|XP_004005128.1|/1.39983e-07/PREDICTED: interferon alpha-inducible protein 6 [Ovis aries]
gnl_UG_Oar_S31552919	635	5	101	1.93857	35.8559	4.20915	Up	8.95134e-23	2.33333e-21	-	-	-	-	-
gnl_UG_Oar_S34923398	712	1	20	0.345785	6.33232	4.19479	Up	2.60188e-05	0.000169815	K08746|1|3e-123|441|bta:535727|solute carrier family 27 (fatty acid transporter), member 2 [EC:6.2.1.- 6.2.1.3]	GO:0031231//intrinsic to peroxisomal membrane;GO:0031227//intrinsic to endoplasmic reticulum membrane	GO:0016878//acid-thiol ligase activity;GO:0032550;GO:0005515//protein binding;GO:0015645//fatty acid ligase activity;GO:0005319//lipid transporter activity	GO:0000038//very long-chain fatty acid metabolic process;GO:0015909//long-chain fatty acid transport;GO:0009062//fatty acid catabolic process;GO:0006694//steroid biosynthetic process	gi|426234163|ref|XP_004011069.1|/3.20128e-127/PREDICTED: very long-chain acyl-CoA synthetase [Ovis aries]
gnl_UG_Oar_S20553777	1826	1534	30260	206.828	3735.78	4.1749	Up	0	0	K00498|1|0.0|1016|bta:338048|cytochrome P450, family 11, subfamily A (cholesterol monooxygenase (side-chain-cleaving)) [EC:1.14.15.6]	GO:0005740//mitochondrial envelope	GO:0046906//tetrapyrrole binding;GO:0046914//transition metal ion binding;GO:0008395//steroid hydroxylase activity	GO:0016125//sterol metabolic process;GO:0006694//steroid biosynthetic process	gi|148226937|ref|NP_001087258.1|/0/cholesterol side-chain cleavage enzyme, mitochondrial precursor [Ovis aries]
gnl_UG_Oar_S34916519	569	7	138	3.0288	54.6739	4.17403	Up	1.67456e-30	5.58793e-29	-	-	-	-	-
gnl_UG_Oar_S34935246	712	45	881	15.5603	278.939	4.16401	Up	7.35786e-187	1.63899e-184	-	-	-	-	-
gnl_UG_Oar_S43093185	779	3	58	0.948133	16.7843	4.14588	Up	1.92442e-13	3.19841e-12	K11182|1|8e-62|237|bta:509751|diamine oxidase [EC:1.4.3.22]	GO:0043296//apical junction complex;GO:0042579//microbody;GO:0016020//membrane;GO:0044421//extracellular region part	GO:0046914//transition metal ion binding;GO:0042802//identical protein binding;GO:0005539//glycosaminoglycan binding;GO:0005261//cation channel activity;GO:0016641//oxidoreductase activity, acting on the CH-NH2 group of donors, oxygen as acceptor;GO:0048037//cofactor binding	GO:0034776//response to histamine;GO:0006814//sodium ion transport;GO:0009636//response to toxin;GO:0044710;GO:0009267//cellular response to starvation;GO:1901564;GO:0046688//response to copper ion;GO:0071417//cellular response to organic nitrogen;GO:0071241//cellular response to inorganic substance	gi|426228635|ref|XP_004008406.1|/9.56138e-62/PREDICTED: amiloride-sensitive amine oxidase [copper-containing] [Ovis aries]
gnl_UG_Oar_S52806304	561	5	96	2.19428	38.5764	4.1359	Up	1.8143e-21	4.50346e-20	-	-	-	-	-
gnl_UG_Oar_S20553909	1103	1	19	0.223208	3.88321	4.12079	Up	4.76842e-05	0.000296656	K05405|1|4e-101|368|bta:280826|interleukin 6	GO:0009986//cell surface;GO:0005887//integral to plasma membrane;GO:0044421//extracellular region part	GO:0005126//cytokine receptor binding	GO:0019725//cellular homeostasis;GO:0031016//pancreas development;GO:0034614//cellular response to reactive oxygen species;GO:0006915//apoptotic process;GO:0008284//positive regulation of cell proliferation;GO:0044093;GO:0042113//B cell activation;GO:0007435//salivary gland morphogenesis;GO:0045064//T-helper 2 cell differentiation;GO:0001562//response to protozoan;GO:0030072//peptide hormone secr…	gi|57164389|ref|NP_001009392.1|/6.167e-112/interleukin-6 precursor [Ovis aries]
gnl_UG_Oar_S34964566	907	465	8814	126.221	2190.68	4.11736	Up	0	0	-	-	-	GO:0050896//response to stimulus;GO:0006915//apoptotic process;GO:0050794//regulation of cellular process	gi|42627775|tpe|CAE00379.1|/3.42699e-19/TPA: putative 6-16 protein [Ovis aries]
gnl_UG_Oar_S53280716	939	30	561	7.86577	134.682	4.09783	Up	2.9489e-118	4.07899e-116	-	-	GO:0030291//protein serine/threonine kinase inhibitor activity	-	gi|440910644|gb|ELR60416.1|/6.63655e-29/cAMP-dependent protein kinase inhibitor beta, partial [Bos grunniens mutus]
gnl_UG_Oar_S34894260	763	44	801	14.1976	236.658	4.05909	Up	4.90502e-167	9.34788e-165	-	-	-	-	-
gnl_UG_Oar_S34986037	663	168	3036	62.3852	1032.29	4.0485	Up	0	0	K08752|1|2e-10|65.9|dre:171478|fatty acid-binding protein 3, muscle and heart;K08754|2|4e-10|65.1|acs:100555334|fatty acid-binding protein 5, epidermal;K08756|3|4e-10|65.1|xtr:548661|fatty acid-binding protein 7, brain	GO:0044444//cytoplasmic part	GO:0005501//retinoid binding	GO:0051234//establishment of localization;GO:0032502//developmental process;GO:0007154//cell communication	gi|440896544|gb|ELR48443.1|/1.83508e-46/Cellular retinoic acid-binding protein 1, partial [Bos grunniens mutus]
gnl_UG_Oar_S43089502	820	2	36	0.600484	9.89696	4.04279	Up	1.28512e-08	1.37164e-07	-	-	-	-	-
gnl_UG_Oar_S34960167	906	9	161	2.44568	40.06	4.03385	Up	1.41807e-34	5.35745e-33	K10061|1|4e-133|474|bta:507332|C-type lectin superfamily 4, member G	-	GO:0005488//binding	-	gi|329663560|ref|NP_001192535.1|/3.01832e-132/C-type lectin domain family 4 member G [Bos taurus]
gnl_UG_Oar_S23008408	2889	231	4084	19.6857	318.677	4.01688	Up	0	0	K14754|1|0.0|772|hsa:4599|interferon-induced GTP-binding protein Mx1	GO:0005635//nuclear envelope;GO:0044444//cytoplasmic part	GO:0032550;GO:0017111//nucleoside-triphosphatase activity	GO:0050658//RNA transport;GO:0006913//nucleocytoplasmic transport;GO:0051707//response to other organism;GO:0019221//cytokine-mediated signaling pathway;GO:0002252;GO:0045184//establishment of protein localization;GO:0009154;GO:0006952//defense response;GO:0007049//cell cycle	gi|118403288|ref|NP_001072120.1|/0/interferon-induced GTP-binding protein Mx2 [Ovis aries]
gnl_UG_Oar_S52784398	333	3	51	2.21801	34.5254	3.96032	Up	1.27306e-11	1.82571e-10	K02880|1|4e-27|119|ecb:100034005|large subunit ribosomal protein L17e	-	-	-	gi|359321153|ref|XP_003639519.1|/1.4022e-26/PREDICTED: 60S ribosomal protein L17-like, partial [Canis lupus familiaris]
gnl_UG_Oar_S34911810	732	11	186	3.69971	57.2816	3.95259	Up	3.54356e-39	1.54654e-37	-	-	-	-	-
gnl_UG_Oar_S34982169	792	48	804	14.9211	228.846	3.93895	Up	4.83722e-164	8.82638e-162	-	-	-	-	-
gnl_UG_Oar_S34942176	901	11	169	3.00575	42.2839	3.81431	Up	8.14874e-35	3.10594e-33	-	-	-	-	-
gnl_UG_Oar_S34904132	863	11	167	3.1381	43.6233	3.79713	Up	2.6393e-34	9.90575e-33	K13822|1|6e-59|184|mcc:693930|hemoglobin subunit alpha	GO:0043234//protein complex	GO:0046906//tetrapyrrole binding;GO:0046914//transition metal ion binding;GO:0022892	GO:0015669//gas transport	gi|1791|emb|CAA49751.1|/1.86743e-68/alpha globin chain [Ovis aries]
gnl_UG_Oar_S34933462	741	2	30	0.664504	9.12675	3.77975	Up	4.57414e-07	3.96842e-06	-	-	-	-	-
gnl_UG_Oar_S52847719	499	18	270	8.88091	121.977	3.77975	Up	2.0444e-54	1.2347e-52	-	-	-	-	-
gnl_UG_Oar_S52825776	657	40	582	14.9893	199.697	3.73581	Up	1.71279e-114	2.31321e-112	K14455|1|9e-85|313|tgu:100220801|aspartate aminotransferase, mitochondrial [EC:2.6.1.1];K14757|2|8e-67|253|xla:399307|calbindin D28	GO:0005911//cell-cell junction;GO:0043231//intracellular membrane-bounded organelle	GO:0046872//metal ion binding	GO:0006874//cellular calcium ion homeostasis	gi|78369276|ref|NP_001030365.1|/5.20264e-110/calretinin [Bos taurus]
gnl_UG_Oar_S31589616	714	3	42	1.03445	13.2606	3.68022	Up	2.5922e-09	2.98399e-08	-	-	-	-	-
gnl_UG_Oar_S52770109	666	12	157	4.43601	53.1421	3.58252	Up	6.27668e-31	2.14031e-29	-	-	-	-	-
gnl_UG_Oar_S52847325	590	14	178	5.842	68.0113	3.54124	Up	1.45989e-34	5.50332e-33	-	-	-	-	-
gnl_UG_Oar_S52855322	571	2	25	0.862342	9.87	3.51672	Up	8.55464e-06	6.0682e-05	K06554|1|5e-68|256|bta:789205|immunoglobulin lambda-like polypeptide 1;K06553|4|2e-38|158|ecb:100072385|pre-B lymphocyte gene	-	-	-	gi|148744106|gb|AAI42356.1|/5.58207e-74/IGL@ protein [Bos taurus]
gnl_UG_Oar_S34893412	846	3867	47040	1125.35	12534.6	3.47746	Up	0	0	-	-	-	-	gi|56507058|emb|CAH88354.1|/1.21111e-07/hypothetical protein PC101070.00.0 [Plasmodium chabaudi chabaudi]
gnl_UG_Oar_S34924015	715	16	192	5.50934	60.5352	3.45782	Up	1.86836e-36	7.4526e-35	-	-	-	-	gi|440904941|gb|ELR55393.1|/1.08559e-90/Tetratricopeptide repeat protein 36 [Bos grunniens mutus]
gnl_UG_Oar_S20553973	1840	61	726	8.16202	88.9471	3.44595	Up	3.09586e-133	4.74109e-131	K00071|1|0.0|672|bta:282434|corticosteroid 11-beta-dehydrogenase isozyme 2 [EC:1.1.1.-]	GO:0043231//intracellular membrane-bounded organelle	GO:0016491//oxidoreductase activity;GO:0000166//nucleotide binding	GO:0009725//response to hormone stimulus;GO:0032501//multicellular organismal process;GO:0006694//steroid biosynthetic process	gi|57164191|ref|NP_001009460.1|/0/corticosteroid 11-beta-dehydrogenase isozyme 2 [Ovis aries]
gnl_UG_Oar_S52771322	611	9	105	3.62649	38.7401	3.41718	Up	2.3919e-20	5.67439e-19	-	-	-	-	gi|359080303|ref|XP_003587971.1|/1.07181e-07/PREDICTED: uncharacterized protein LOC100848498 [Bos taurus]
gnl_UG_Oar_S20553976	1615	72	838	10.976	116.973	3.41374	Up	2.78926e-152	4.73677e-150	K04248|1|0.0|1032|ssc:407247|luteinizing hormone/choriogonadotropin receptor	GO:0016021//integral to membrane	GO:0016500//protein-hormone receptor activity;GO:0042562//hormone binding	GO:0032959//inositol trisphosphate biosynthetic process;GO:0007186//G-protein coupled receptor signaling pathway;GO:0045762//positive regulation of adenylate cyclase activity;GO:0008585//female gonad development;GO:0008584//male gonad development;GO:0045136//development of secondary sexual characteristics;GO:0050810//regulation of steroid biosynthetic process;GO:0009967//positive regulation of si…	gi|3024102|sp|Q28585.1|LSHR_SHEEP/0/RecName: Full=Lutropin-choriogonadotropic hormone receptor; Short=LH/CG-R; AltName: Full=Luteinizing hormone receptor; Short=LSH-R
gnl_UG_Oar_S34988871	791	2	23	0.6225	6.55488	3.39642	Up	2.71652e-05	0.000176491	-	-	-	-	-
gnl_UG_Oar_S52779074	462	2	23	1.06579	11.2227	3.39642	Up	2.71652e-05	0.000176425	K06554|1|2e-58|224|bta:789205|immunoglobulin lambda-like polypeptide 1;K06553|4|1e-31|135|ecb:100072385|pre-B lymphocyte gene	-	-	-	gi|92096965|gb|AAI14802.1|/2.28007e-61/Immunoglobulin light chain, lambda gene cluster [Bos taurus]
gnl_UG_Oar_S20553370	2080	838	9594	99.1896	1039.8	3.38997	Up	0	0	K07249|1|0.0|980|bta:281615|retinal dehydrogenase [EC:1.2.1.36]	GO:0044444//cytoplasmic part	GO:0016620//oxidoreductase activity, acting on the aldehyde or oxo group of donors, NAD or NADP as acceptor;GO:0005083//small GTPase regulator activity;GO:0005496//steroid binding	GO:0001523//retinoid metabolic process;GO:0032318//regulation of Ras GTPase activity;GO:0006067//ethanol metabolic process	gi|57526379|ref|NP_001009778.1|/0/retinal dehydrogenase 1 [Ovis aries]
gnl_UG_Oar_S53280570	873	148	1689	41.7381	436.143	3.38536	Up	7.21868e-303	2.38105e-300	K00799|1|2e-74|279|cfa:477683|glutathione S-transferase [EC:2.5.1.18]	GO:0031966//mitochondrial membrane;GO:0031224//intrinsic to membrane;GO:0019866//organelle inner membrane;GO:0044439	GO:0016765//transferase activity, transferring alkyl or aryl (other than methyl) groups;GO:0004601//peroxidase activity;GO:0072341//modified amino acid binding;GO:0042802//identical protein binding	GO:0003006//developmental process involved in reproduction;GO:0006982//response to lipid hydroperoxide;GO:0044710;GO:0006790//sulfur compound metabolic process;GO:0009719;GO:0051260//protein homooligomerization;GO:0002237//response to molecule of bacterial origin	gi|426225426|ref|XP_004006867.1|/1.68798e-76/PREDICTED: microsomal glutathione S-transferase 1 [Ovis aries]
gnl_UG_Oar_S20553584	1546	22	250	3.50347	36.4539	3.37921	Up	3.95866e-46	1.99703e-44	K07434|1|0.0|977|bta:281740|cytochrome P450, family 19, subfamily A [EC:1.14.14.1]	-	GO:0046906//tetrapyrrole binding;GO:0046914//transition metal ion binding;GO:0016712//oxidoreductase activity, acting on paired donors, with incorporation or reduction of molecular oxygen, reduced flavin or flavoprotein as one donor, and incorporation of one atom of oxygen	GO:0003006//developmental process involved in reproduction;GO:0008202//steroid metabolic process	gi|172088165|ref|NP_001116472.1|/0/cytochrome P450 19A1 [Ovis aries]
gnl_UG_Oar_S52805537	390	3	34	1.89384	19.6529	3.37536	Up	2.65702e-07	2.37484e-06	-	-	-	-	-
gnl_UG_Oar_S34893722	603	669	7549	273.146	2822.18	3.36907	Up	0	0	K01176|1|3e-10|65.5|cin:100183623|alpha-amylase [EC:3.2.1.1]	GO:0044421//extracellular region part	GO:0045236//CXCR chemokine receptor binding	GO:0016477//cell migration;GO:0006954//inflammatory response;GO:0043410//positive regulation of MAPK cascade;GO:0002695;GO:0019932//second-messenger-mediated signaling;GO:0019221//cytokine-mediated signaling pathway;GO:0008283//cell proliferation;GO:0001696//gastric acid secretion	gi|426218349|ref|XP_004003411.1|/9.4638e-70/PREDICTED: trefoil factor 2 [Ovis aries]
gnl_UG_Oar_S20553796	1432	232	2606	39.8869	410.246	3.3625	Up	0	0	K04262|1|1e-171|603|bta:282020|prostaglandin F receptor	GO:0031224//intrinsic to membrane;GO:0044424//intracellular part	GO:0004955//prostaglandin receptor activity	GO:0002237//response to molecule of bacterial origin;GO:0007166//cell surface receptor signaling pathway;GO:0006915//apoptotic process	gi|57526434|ref|NP_001009789.1|/1.3954e-173/prostaglandin F2-alpha receptor [Ovis aries]
gnl_UG_Oar_S34916673	826	14	157	4.17286	42.8482	3.36013	Up	2.3523e-29	7.54143e-28	-	GO:0044424//intracellular part	-	-	gi|426218785|ref|XP_004003617.1|/1.35167e-109/PREDICTED: interferon-induced protein 44 [Ovis aries]
gnl_UG_Oar_S34996912	762	14	156	4.52333	46.1512	3.35091	Up	4.14214e-29	1.32302e-27	-	-	-	-	-
gnl_UG_Oar_S34884088	759	8	88	2.59498	26.1369	3.33229	Up	6.51476e-17	1.29932e-15	K15260|1|1e-98|192|bta:510532|poly [ADP-ribose] polymerase 9 [EC:2.4.2.30]	GO:0005737//cytoplasm;GO:0043231//intracellular membrane-bounded organelle	GO:0016763//transferase activity, transferring pentosyl groups;GO:0005488//binding	GO:0048870//cell motility;GO:0034341//response to interferon-gamma	gi|426217570|ref|XP_004003026.1|/1.26843e-111/PREDICTED: poly [ADP-ribose] polymerase 9 [Ovis aries]
gnl_UG_Oar_S34902989	835	3	33	0.884546	8.90924	3.33229	Up	4.70056e-07	4.06166e-06	K10250|1|5e-29|128|bta:614096|elongation of very long chain fatty acids protein 7	GO:0031090//organelle membrane;GO:0043231//intracellular membrane-bounded organelle;GO:0031224//intrinsic to membrane	GO:0003824//catalytic activity	GO:0019368//fatty acid elongation, unsaturated fatty acid;GO:0000038//very long-chain fatty acid metabolic process	gi|426246445|ref|XP_004017004.1|/3.18854e-29/PREDICTED: elongation of very long chain fatty acids protein 7 isoform 2 [Ovis aries]
gnl_UG_Oar_S34904330	723	7	77	2.38367	24.0085	3.33229	Up	5.93138e-15	1.07202e-13	-	-	-	-	-
gnl_UG_Oar_S34940797	890	157	1674	43.4305	424.012	3.28732	Up	2.2813e-292	7.3828e-290	-	-	-	-	gi|426248535|ref|XP_004018018.1|/6.53757e-23/PREDICTED: interferon alpha-inducible protein 27, mitochondrial-like isoform 3 [Ovis aries]
gnl_UG_Oar_S34905224	851	35	370	10.1257	98.0133	3.27496	Up	1.04064e-65	7.40628e-64	K00799|1|3e-104|378|bta:777644|glutathione S-transferase [EC:2.5.1.18]	GO:0044424//intracellular part	GO:0016765//transferase activity, transferring alkyl or aryl (other than methyl) groups	GO:0006790//sulfur compound metabolic process	gi|426250439|ref|XP_004018944.1|/3.55343e-116/PREDICTED: glutathione S-transferase A2 [Ovis aries]
gnl_UG_Oar_S43086454	470	2	21	1.04765	10.0724	3.26518	Up	8.52984e-05	0.000501728	-	-	-	-	-
gnl_UG_Oar_S53280256	915	3	31	0.807208	7.63754	3.2421	Up	1.46147e-06	1.18297e-05	-	-	-	-	-
gnl_UG_Oar_S34949594	741	40	404	13.2901	122.907	3.20915	Up	2.6734e-70	2.02894e-68	-	GO:0044424//intracellular part	GO:0005539//glycosaminoglycan binding;GO:0004866//endopeptidase inhibitor activity	GO:0010466//negative regulation of peptidase activity;GO:0006952//defense response;GO:0019233//sensory perception of pain	gi|426218050|ref|XP_004003263.1|/2.04736e-103/PREDICTED: latexin [Ovis aries]
gnl_UG_Oar_S34123844	351	9	90	6.31278	57.8027	3.19479	Up	1.12892e-16	2.21801e-15	K05091|1|2e-66|250|bta:280832|proto-oncogene tyrosine-protein kinase Kit [EC:2.7.10.1]	GO:0009986//cell surface;GO:0031224//intrinsic to membrane;GO:0043231//intracellular membrane-bounded organelle;GO:0044421//extracellular region part	GO:0004714//transmembrane receptor protein tyrosine kinase activity;GO:0032550;GO:0042802//identical protein binding;GO:0043169//cation binding;GO:0019899//enzyme binding	GO:0010467//gene expression;GO:0030219//megakaryocyte differentiation;GO:0042506//tyrosine phosphorylation of Stat5 protein;GO:0042508//tyrosine phosphorylation of Stat1 protein;GO:0044093;GO:0009628//response to abiotic stimulus;GO:0002279;GO:0007169//transmembrane receptor protein tyrosine kinase signaling pathway;GO:0030031//cell projection assembly;GO:0048232//male gamete generation;GO:000695…	gi|426232195|ref|XP_004010119.1|/2.32234e-66/PREDICTED: mast/stem cell growth factor receptor Kit [Ovis aries]
gnl_UG_Oar_S43089706	752	2	20	0.654783	5.9955	3.19479	Up	0.000150426	0.000838516	-	-	-	-	-
gnl_UG_Oar_S43084701	816	4	40	1.20686	11.0505	3.19479	Up	4.6043e-08	4.58878e-07	K09708|1|1e-59|230|bta:784098|angiotensin-converting enzyme 2 [EC:3.4.17.23]	GO:0031224//intrinsic to membrane;GO:0044464//cell part;GO:0044421//extracellular region part	GO:0043169//cation binding;GO:0008238//exopeptidase activity;GO:0004872//receptor activity;GO:0005515//protein binding	GO:0050896//response to stimulus;GO:0002035//brain renin-angiotensin system;GO:0019062//viral attachment to host cell;GO:0019538//protein metabolic process;GO:0009059//macromolecule biosynthetic process	gi|426256712|ref|XP_004021981.1|/2.04931e-65/PREDICTED: angiotensin-converting enzyme 2 [Ovis aries]
gnl_UG_Oar_S34894951	742	49	479	16.2584	145.527	3.16203	Up	6.32148e-82	5.92492e-80	-	-	-	-	-
gnl_UG_Oar_S52760655	680	3	29	1.08617	9.61396	3.14588	Up	4.50024e-06	3.33859e-05	-	-	-	-	-
gnl_UG_Oar_S20553252	1816	3	29	0.406716	3.59994	3.14588	Up	4.50024e-06	3.33714e-05	K04284|1|0.0|685|bta:514203|growth hormone secretagogue receptor	GO:0031224//intrinsic to membrane;GO:0042995//cell projection	GO:0004930//G-protein coupled receptor activity;GO:0042277//peptide binding	GO:0006954//inflammatory response;GO:0007015//actin filament organization;GO:0032868//response to insulin stimulus;GO:0007631//feeding behavior;GO:0032611//interleukin-1 beta production;GO:0007416//synapse assembly;GO:0001893//maternal placenta development;GO:0009967//positive regulation of signal transduction;GO:0035264//multicellular organism growth;GO:0006940//regulation of smooth muscle contr…	gi|57619311|ref|NP_001009760.1|/0/growth hormone secretagogue receptor type 1 [Ovis aries]
gnl_UG_Oar_S34914920	797	44	425	13.5919	120.211	3.14475	Up	1.68208e-72	1.3174e-70	-	-	-	-	-
gnl_UG_Oar_S20554016	841	49	470	14.3445	125.984	3.13467	Up	9.11394e-80	8.18441e-78	K06751|1|8e-71|267|bta:515712|major histocompatibility complex, class I	GO:0042611;GO:0031224//intrinsic to membrane	-	GO:0048002//antigen processing and presentation of peptide antigen	gi|165990|gb|AAA31565.1|/1.12836e-90/MHC protein, partial [Ovis aries]
gnl_UG_Oar_S20552479	455	9	86	4.86986	42.6089	3.1292	Up	1.04169e-15	1.96126e-14	K10698|1|1e-46|184|bta:497204|ubiquitin-activating enzyme E1-like [EC:6.3.2.19]	GO:0044444//cytoplasmic part	GO:0008641//small protein activating enzyme activity;GO:0032550	GO:0006952//defense response;GO:0051603//proteolysis involved in cellular protein catabolic process;GO:0006464//cellular protein modification process;GO:0001818//negative regulation of cytokine production;GO:0007166//cell surface receptor signaling pathway	gi|426249525|ref|XP_004018500.1|/1.26907e-48/PREDICTED: LOW QUALITY PROTEIN: ubiquitin-like modifier-activating enzyme 7 [Ovis aries]
gnl_UG_Oar_S43088885	772	42	400	13.3942	116.803	3.1244	Up	6.4551e-68	4.7114e-66	K12647|1|3e-120|431|bta:535490|interferon-induced helicase C domain-containing protein 1 [EC:3.6.4.13]	GO:0044424//intracellular part	GO:0032550;GO:0003723//RNA binding;GO:0046914//transition metal ion binding;GO:0042623//ATPase activity, coupled	GO:0006952//defense response;GO:0051707//response to other organism;GO:0006915//apoptotic process;GO:0032446//protein modification by small protein conjugation	gi|426221009|ref|XP_004004704.1|/1.46359e-123/PREDICTED: interferon-induced helicase C domain-containing protein 1 [Ovis aries]
gnl_UG_Oar_S34986351	829	6	56	1.7819	15.2281	3.09525	Up	1.4742e-10	1.90689e-09	K08184|1|5e-28|125|bta:614573|MFS transporter, MCP family, solute carrier family 16 (monocarboxylic acid transporters), member 7	GO:0031224//intrinsic to membrane	GO:0015291//secondary active transmembrane transporter activity	-	gi|426224805|ref|XP_004006559.1|/1.04458e-32/PREDICTED: monocarboxylate transporter 2 [Ovis aries]
gnl_UG_Oar_S34989033	773	19	177	6.05145	51.6187	3.09254	Up	1.35282e-30	4.56762e-29	-	-	-	-	-
gnl_UG_Oar_S34895578	816	24	223	7.24113	61.6067	3.0888	Up	3.94946e-38	1.65626e-36	-	-	-	-	-
gnl_UG_Oar_S20553439	1257	4	37	0.783448	6.63559	3.08231	Up	2.452e-07	2.20192e-06	K05079|1|0.0|671|bta:281144|erythropoietin receptor	GO:0016021//integral to membrane	GO:0004896//cytokine receptor activity;GO:0005515//protein binding	GO:0007417//central nervous system development;GO:0001893//maternal placenta development;GO:0019221//cytokine-mediated signaling pathway	gi|13774084|gb|AAK38170.1|/0/erythropoietin receptor [Ovis aries]
gnl_UG_Oar_S34903930	672	46	421	16.8529	141.23	3.06698	Up	3.70884e-70	2.80238e-68	-	-	-	-	-
gnl_UG_Oar_S35001707	623	5	45	1.97591	16.2831	3.04279	Up	1.36333e-08	1.45241e-07	-	-	-	-	-
gnl_UG_Oar_S20553263	1400	22	196	3.86883	31.5603	3.02814	Up	4.49692e-33	1.63068e-31	K04217|1|5e-180|631|ssc:397004|somatostatin receptor 1	GO:0016021//integral to membrane;GO:0044424//intracellular part	GO:0008188//neuropeptide receptor activity	GO:0022037//metencephalon development;GO:0030098//lymphocyte differentiation;GO:0007267//cell-cell signaling;GO:0031667//response to nutrient levels;GO:0048232//male gamete generation;GO:0032355//response to estradiol stimulus;GO:0007186//G-protein coupled receptor signaling pathway;GO:0008283//cell proliferation;GO:0006950//response to stress	gi|15558894|emb|CAC69545.1|/0/somatostatin receptor subtype 1 [Ovis aries]
gnl_UG_Oar_S34991269	627	111	985	43.5854	354.146	3.02243	Up	1.33069e-159	2.30545e-157	-	-	-	-	gi|440909802|gb|ELR59675.1|/2.76759e-06/hypothetical protein M91_14827, partial [Bos grunniens mutus]
gnl_UG_Oar_S43097819	737	18	159	6.01299	48.6343	3.01582	Up	5.38412e-27	1.60327e-25	-	-	-	-	-
gnl_UG_Oar_S34928118	813	24	212	7.26785	58.7839	3.01582	Up	1.6145e-35	6.30796e-34	-	GO:0031981//nuclear lumen	-	GO:0050851//antigen receptor-mediated signaling pathway;GO:0006915//apoptotic process;GO:0030888//regulation of B cell proliferation;GO:0033554//cellular response to stress	gi|426216897|ref|XP_004002693.1|/1.3586e-77/PREDICTED: interferon-activable protein 203-like [Ovis aries]
gnl_UG_Oar_S34986015	645	38	330	14.5047	115.337	2.99126	Up	5.03078e-54	2.99611e-52	K03996|1|6e-125|446|bta:507339|complement component 7	GO:0005887//integral to plasma membrane	-	GO:0006952//defense response;GO:0006956//complement activation;GO:0002455//humoral immune response mediated by circulating immunoglobulin;GO:0008219//cell death	gi|426246572|ref|XP_004017066.1|/3.39137e-127/PREDICTED: complement component C7 [Ovis aries]
gnl_UG_Oar_S34928151	815	13	112	3.92709	30.9794	2.97978	Up	3.32e-19	7.43403e-18	-	-	-	-	-
gnl_UG_Oar_S34967867	779	24	206	7.58507	59.6133	2.9744	Up	4.19078e-34	1.56261e-32	-	-	-	-	-
gnl_UG_Oar_S34961753	703	78	644	27.3165	206.511	2.91838	Up	2.2383e-101	2.68471e-99	-	-	-	-	-
gnl_UG_Oar_S34894223	860	4	33	1.14511	8.65025	2.91726	Up	2.20706e-06	1.7341e-05	-	-	-	-	-
gnl_UG_Oar_S34929023	754	8	66	2.61219	19.7327	2.91726	Up	1.27891e-11	1.83256e-10	-	-	-	-	gi|419636313|ref|NP_001258700.1|/2.03559e-37/NESP55 isoform NESP55 precursor [Bos taurus]
gnl_UG_Oar_S34956274	914	49	402	13.1988	99.15	2.9092	Up	1.06094e-63	7.2499e-62	K13302|1|2e-118|425|rno:29517|serum/glucocorticoid-regulated kinase 1 [EC:2.7.11.1]	GO:0043231//intracellular membrane-bounded organelle;GO:0031090//organelle membrane	GO:0032550;GO:0004672//protein kinase activity;GO:0005543//phospholipid binding;GO:0016247//channel regulator activity	GO:0007613//memory;GO:0003096//renal sodium ion transport;GO:0006355//regulation of transcription, DNA-dependent;GO:0008015//blood circulation;GO:0008283//cell proliferation;GO:0006915//apoptotic process;GO:0001696//gastric acid secretion;GO:0032409;GO:0006464//cellular protein modification process;GO:0016049//cell growth;GO:0033554//cellular response to stress;GO:0016477//cell migration	gi|465973852|ref|XP_004263851.1|/4.57393e-120/PREDICTED: serine/threonine-protein kinase Sgk1 isoform 2 [Orcinus orca]
gnl_UG_Oar_S42952825	338	6	49	4.37039	32.6808	2.90261	Up	6.78128e-09	7.4655e-08	K04914|1|4e-50|196|bta:519188|potassium channel subfamily K member 3	GO:0016021//integral to membrane	GO:0005249//voltage-gated potassium channel activity;GO:0042802//identical protein binding;GO:0046983//protein dimerization activity	GO:0001666//response to hypoxia;GO:0007417//central nervous system development;GO:0007267//cell-cell signaling;GO:0044767;GO:0010043//response to zinc ion;GO:0034220//ion transmembrane transport;GO:0030001//metal ion transport;GO:0051480//cytosolic calcium ion homeostasis	gi|470611090|ref|XP_004315511.1|/4.453e-49/PREDICTED: potassium channel subfamily K member 3 [Tursiops truncatus]
gnl_UG_Oar_S39545410	1672	76	617	11.1908	83.1882	2.89406	Up	2.20748e-96	2.50746e-94	K04877|1|4e-06|53.9|oaa:100074063|potassium voltage-gated channel Shaker-related subfamily A member 4	GO:0044424//intracellular part	GO:0005488//binding	GO:0050912//detection of chemical stimulus involved in sensory perception of taste;GO:0006605//protein targeting	gi|157278602|ref|NP_001098400.1|/0/receptor-transporting protein 4 [Ovis aries]
gnl_UG_Oar_S34887434	901	114	922	31.1505	230.685	2.88859	Up	6.78428e-143	1.06756e-140	K07750|1|6e-105|380|bta:504481|methylsterol monooxygenase [EC:1.14.13.72]	GO:0031224//intrinsic to membrane;GO:0043231//intracellular membrane-bounded organelle;GO:0031090//organelle membrane	GO:0046914//transition metal ion binding;GO:0016709//oxidoreductase activity, acting on paired donors, with incorporation or reduction of molecular oxygen, NADH or NADPH as one donor, and incorporation of one atom of oxygen	GO:0006631//fatty acid metabolic process;GO:0006694//steroid biosynthetic process;GO:0008203//cholesterol metabolic process	gi|471418404|ref|XP_004390699.1|/2.96402e-105/PREDICTED: methylsterol monooxygenase 1-like [Trichechus manatus latirostris]
gnl_UG_Oar_S43086368	746	12	97	3.9603	29.312	2.88781	Up	2.4778e-16	4.8076e-15	K10698|1|8e-85|313|bta:497204|ubiquitin-activating enzyme E1-like [EC:6.3.2.19]	-	GO:0008641//small protein activating enzyme activity	GO:0050896//response to stimulus;GO:0050789//regulation of biological process;GO:0044699;GO:0006464//cellular protein modification process	gi|426249525|ref|XP_004018500.1|/1.60182e-87/PREDICTED: LOW QUALITY PROTEIN: ubiquitin-like modifier-activating enzyme 7 [Ovis aries]
gnl_UG_Oar_S34966157	900	292	2343	79.8778	586.871	2.87718	Up	0	0	K06545|1|7e-31|134|bta:533844|CD163 antigen	GO:0044421//extracellular region part;GO:0031012//extracellular matrix;GO:0031988//membrane-bounded vesicle	GO:0038024//cargo receptor activity	GO:0006952//defense response;GO:0022610;GO:0007154//cell communication	gi|218526525|sp|A7E3W2.1|LG3BP_BOVIN/1.52837e-136/RecName: Full=Galectin-3-binding protein; AltName: Full=Lectin galactoside-binding soluble 3-binding protein; Flags: Precursor
gnl_UG_Oar_S43090090	633	4	32	1.55576	11.3962	2.87286	Up	3.79754e-06	2.86309e-05	-	-	-	-	-
gnl_UG_Oar_S35000504	907	12	95	3.25731	23.6118	2.85775	Up	7.23098e-16	1.36894e-14	-	-	-	-	gi|440898726|gb|ELR50155.1|/1.00533e-10/Small ubiquitin-related modifier 1 [Bos grunniens mutus]
gnl_UG_Oar_S34998636	720	16	126	5.47108	39.4504	2.85014	Up	1.46888e-20	3.55349e-19	-	-	-	-	-
gnl_UG_Oar_S34897572	853	6	47	1.73176	12.4212	2.84249	Up	1.99077e-08	2.08587e-07	-	-	-	-	-
gnl_UG_Oar_S34962188	867	15	117	4.25949	30.4214	2.83634	Up	4.2439e-19	9.47804e-18	-	-	GO:0017111//nucleoside-triphosphatase activity;GO:0032550	-	gi|359064068|ref|XP_002686289.2|/9.72027e-117/PREDICTED: LOW QUALITY PROTEIN: guanylate-binding protein 4 [Bos taurus]
gnl_UG_Oar_S34988674	708	63	489	21.9075	155.7	2.82927	Up	5.42366e-75	4.42984e-73	-	-	-	-	-
gnl_UG_Oar_S34913735	721	63	489	21.5125	152.893	2.82927	Up	5.42366e-75	4.45103e-73	K00222|1|1e-84|312|bta:282384|delta14-sterol reductase [EC:1.3.1.70]	GO:0031090//organelle membrane;GO:0043231//intracellular membrane-bounded organelle;GO:0016021//integral to membrane	GO:0016628//oxidoreductase activity, acting on the CH-CH group of donors, NAD or NADP as acceptor	GO:0008203//cholesterol metabolic process	gi|426252012|ref|XP_004019713.1|/5.2663e-85/PREDICTED: delta(14)-sterol reductase [Ovis aries]
gnl_UG_Oar_S43084000	810	13	100	3.95134	27.831	2.81628	Up	2.0919e-16	4.06806e-15	K15413|1|6e-23|108|cfa:477402|nuclear autoantigen Sp-100	-	-	-	gi|296490266|tpg|DAA32379.1|/1.36787e-29/TPA: nuclear antigen Sp100-like [Bos taurus]
gnl_UG_Oar_S43086645	755	3	23	0.978272	6.86743	2.81146	Up	0.000122374	0.000698487	K14835|1|2e-17|89.7|bmy:Bm1_29315|ribosomal RNA methyltransferase Nop2 [EC:2.1.1.-]	-	-	-	gi|426217317|ref|XP_004002900.1|/6.35377e-140/PREDICTED: putative methyltransferase NSUN3 [Ovis aries]
gnl_UG_Oar_S34913670	712	6	46	2.07471	14.5643	2.81146	Up	3.40014e-08	3.46314e-07	-	-	-	-	-
gnl_UG_Oar_S43086464	669	8	61	2.94408	20.555	2.8036	Up	1.86694e-10	2.39684e-09	-	-	-	-	-
gnl_UG_Oar_S34903770	880	34	252	9.51222	64.5552	2.76268	Up	1.8085e-38	7.71626e-37	K14216|1|4e-25|82.4|bta:654488|2'-5'-oligoadenylate synthetase	GO:0043231//intracellular membrane-bounded organelle	GO:0046914//transition metal ion binding;GO:0070566//adenylyltransferase activity;GO:0003723//RNA binding	GO:0051707//response to other organism;GO:0019079//viral genome replication;GO:0032069;GO:0002252;GO:0035455//response to interferon-alpha;GO:0006163//purine nucleotide metabolic process	gi|426247768|ref|XP_004017648.1|/2.81353e-27/PREDICTED: 2'-5'-oligoadenylate synthase 2 [Ovis aries]
gnl_UG_Oar_S34913644	757	5	37	1.62615	11.0184	2.76039	Up	1.0393e-06	8.59085e-06	-	-	-	-	-
gnl_UG_Oar_S34994052	811	58	427	17.6073	118.692	2.75297	Up	7.24082e-64	4.96778e-62	K08023|1|3e-29|129|xtr:100488719|latent transforming growth factor beta binding protein	GO:0031012//extracellular matrix;GO:0044421//extracellular region part	GO:0070851//growth factor receptor binding;GO:0004714//transmembrane receptor protein tyrosine kinase activity	GO:0006468//protein phosphorylation;GO:0002062//chondrocyte differentiation;GO:0050953//sensory perception of light stimulus;GO:0038127//ERBB signaling pathway;GO:0006351//transcription, DNA-dependent	gi|426223643|ref|XP_004005984.1|/8.54329e-157/PREDICTED: LOW QUALITY PROTEIN: EGF-containing fibulin-like extracellular matrix protein 1 [Ovis aries]
gnl_UG_Oar_S52775142	641	39	285	14.9793	100.23	2.74228	Up	5.59018e-43	2.6414e-41	-	-	-	-	-
gnl_UG_Oar_S43090906	748	7	51	2.304	15.3703	2.73793	Up	9.44676e-09	1.02681e-07	-	-	-	-	-
gnl_UG_Oar_S38432151	1164	5	36	1.05755	6.97208	2.72086	Up	1.76641e-06	1.40656e-05	K06495|1|0.0|701|bta:281485|selectin, lymphocyte	GO:0016021//integral to membrane;GO:0009986//cell surface	GO:0019899//enzyme binding;GO:0046625//sphingolipid binding;GO:0005539//glycosaminoglycan binding	GO:0022610;GO:0046683//response to organophosphorus;GO:0002682//regulation of immune system process;GO:0007599//hemostasis	gi|426239637|ref|XP_004013726.1|/0/PREDICTED: L-selectin [Ovis aries]
gnl_UG_Oar_S34944864	932	39	277	10.3023	67.0003	2.7012	Up	3.62052e-41	1.64283e-39	K10433|1|2e-09|63.5|bta:506766|microtubule-associated protein 7	-	-	-	gi|73586838|gb|AAI03159.1|/1.09125e-116/EPSTI1 protein [Bos taurus]
gnl_UG_Oar_S34894191	815	17	120	5.13543	33.1923	2.69229	Up	1.38807e-18	3.02134e-17	-	-	-	-	-
gnl_UG_Oar_S35008241	806	4	28	1.22183	7.83134	2.68022	Up	3.22636e-05	0.000206487	-	-	-	-	-
gnl_UG_Oar_S34985759	837	6	42	1.76486	11.3119	2.68022	Up	2.82702e-07	2.52284e-06	-	-	-	-	-
gnl_UG_Oar_S52796873	680	45	312	16.2926	103.433	2.66641	Up	1.50074e-45	7.43949e-44	K00222|1|1e-13|77.0|bta:282384|delta14-sterol reductase [EC:1.3.1.70]	GO:0031090//organelle membrane;GO:0031224//intrinsic to membrane	GO:0016628//oxidoreductase activity, acting on the CH-CH group of donors, NAD or NADP as acceptor	GO:0008203//cholesterol metabolic process	gi|426252012|ref|XP_004019713.1|/3.68086e-13/PREDICTED: delta(14)-sterol reductase [Ovis aries]
gnl_UG_Oar_S34905327	788	64	443	19.9958	126.733	2.66402	Up	6.04078e-64	4.17788e-62	K09848|1|4e-07|52.4|mdo:100020121|TNF receptor-associated factor 4;K03175|3|2e-06|53.5|xtr:493524|TNF receptor-associated factor 6	GO:0043231//intracellular membrane-bounded organelle;GO:0044444//cytoplasmic part	GO:0043169//cation binding	GO:0019221//cytokine-mediated signaling pathway;GO:0012501//programmed cell death	gi|426237360|ref|XP_004012629.1|/5.2786e-148/PREDICTED: LOW QUALITY PROTEIN: XIAP-associated factor 1 [Ovis aries]
gnl_UG_Oar_S43084151	621	9	62	3.5681	22.5068	2.65713	Up	4.27174e-10	5.30549e-09	K05237|1|4e-60|231|ecb:100059610|somatostatin	GO:0044297//cell body;GO:0044421//extracellular region part	GO:0005102//receptor binding	GO:0016477//cell migration;GO:0001101//response to acid;GO:0007267//cell-cell signaling;GO:0031667//response to nutrient levels;GO:0006970//response to osmotic stress;GO:0009755//hormone-mediated signaling pathway;GO:0007166//cell surface receptor signaling pathway;GO:0008283//cell proliferation;GO:0044707	gi|57163953|ref|NP_001009196.1|/2.79267e-59/somatostatin precursor [Ovis aries]
gnl_UG_Oar_S52864812	665	85	583	31.469	197.633	2.65082	Up	3.49506e-83	3.3304e-81	K07817|1|2e-42|172|ssc:100155609|protein tyrosine phosphatase, receptor type, N [EC:3.1.3.48]	-	-	-	gi|470648560|ref|XP_004327855.1|/1.36092e-41/PREDICTED: LOW QUALITY PROTEIN: receptor-type tyrosine-protein phosphatase-like N [Tursiops truncatus]
gnl_UG_Oar_S20544038	739	20	136	6.66302	41.4866	2.6384	Up	1.85842e-20	4.44568e-19	-	-	-	-	-
gnl_UG_Oar_S43093144	815	14	95	4.22918	26.2772	2.63536	Up	1.11684e-14	1.99959e-13	K05032|1|3e-12|72.8|mgp:100548594|ATP-binding cassette subfamily C (CFTR/MRP) member 8;K06092|2|5e-06|52.0|mdo:100031754|InaD-like protein	GO:0043232;GO:0044444//cytoplasmic part;GO:0005902//microvillus;GO:0031513//nonmotile primary cilium;GO:0016020//membrane	GO:0005488//binding	GO:0042471//ear morphogenesis;GO:0050954//sensory perception of mechanical stimulus;GO:0060113//inner ear receptor cell differentiation;GO:0051017//actin filament bundle assembly;GO:0044772;GO:0007601//visual perception	gi|3170200|gb|AAC18049.1|/7.98337e-70/antigen NY-CO-38 [Homo sapiens]
gnl_UG_Oar_S43090838	726	17	114	5.76498	35.3982	2.61829	Up	3.09632e-17	6.32993e-16	-	-	-	-	-
gnl_UG_Oar_S52824647	629	7	46	2.73989	16.4862	2.58907	Up	1.28631e-07	1.2043e-06	-	-	-	-	-
gnl_UG_Oar_S35000184	681	22	144	7.95355	47.6682	2.58336	Up	4.07676e-21	9.98923e-20	K14714|1|6e-124|443|bta:508193|solute carrier family 39 (zinc transporter), member 8	GO:0031224//intrinsic to membrane	GO:0008324//cation transmembrane transporter activity	GO:0044763;GO:0000041//transition metal ion transport	gi|426231381|ref|XP_004009717.1|/8.01912e-125/PREDICTED: zinc transporter ZIP8 isoform 1 [Ovis aries]
gnl_UG_Oar_S20553679	375	15	98	9.84794	58.9126	2.58068	Up	8.67818e-15	1.56025e-13	K01359|1|2e-63|240|ecb:100064886|proprotein convertase subtilisin/kexin type 1 [EC:3.4.21.93]	GO:0016023//cytoplasmic membrane-bounded vesicle;GO:0044421//extracellular region part	GO:0004175//endopeptidase activity	GO:0006518//peptide metabolic process;GO:0030073//insulin secretion;GO:0015980//energy derivation by oxidation of organic compounds;GO:0016485//protein processing	gi|465971903|ref|XP_004263564.1|/2.05591e-62/PREDICTED: neuroendocrine convertase 1 isoform 1 [Orcinus orca]
gnl_UG_Oar_S34904606	857	209	1365	60.0414	359.058	2.58019	Up	9.7068e-187	2.1345e-184	-	-	-	-	gi|119597189|gb|EAW76783.1|/3.04234e-06/hCG2040987 [Homo sapiens]
gnl_UG_Oar_S34888977	826	4	26	1.19224	7.09588	2.5733	Up	9.205e-05	0.000537569	-	-	-	-	-
gnl_UG_Oar_S34970798	772	29	187	9.24839	54.6056	2.56178	Up	9.28604e-27	2.74611e-25	-	GO:0043231//intracellular membrane-bounded organelle	GO:0005488//binding	GO:0006952//defense response;GO:0006915//apoptotic process;GO:0035264//multicellular organism growth;GO:0008283//cell proliferation;GO:0006366//transcription from RNA polymerase II promoter;GO:0045444//fat cell differentiation	gi|426231968|ref|XP_004010008.1|/9.71851e-67/PREDICTED: placenta-specific gene 8 protein-like [Ovis aries]
gnl_UG_Oar_S34887611	704	9	58	3.14742	18.5724	2.56092	Up	3.36934e-09	3.84248e-08	-	-	-	-	-
gnl_UG_Oar_S34928297	870	14	90	3.96182	23.3204	2.55736	Up	1.45313e-13	2.42688e-12	-	-	-	-	-
gnl_UG_Oar_S34948103	901	88	564	24.046	141.113	2.55298	Up	2.74114e-77	2.36261e-75	K01895|1|8e-174|609|bta:506459|acetyl-CoA synthetase [EC:6.2.1.1]	GO:0031981//nuclear lumen;GO:0044444//cytoplasmic part	GO:0032550;GO:0016405//CoA-ligase activity	GO:0019541//propionate metabolic process;GO:0006084//acetyl-CoA metabolic process;GO:0006067//ethanol metabolic process;GO:0006083//acetate metabolic process	gi|426241366|ref|XP_004014562.1|/1.27132e-175/PREDICTED: acetyl-coenzyme A synthetase, cytoplasmic-like isoform 1 [Ovis aries]
gnl_UG_Oar_S52865912	574	15	96	6.43376	37.7027	2.55093	Up	2.40776e-14	4.21838e-13	K06058|1|2e-89|328|bta:515051|deltex	GO:0043231//intracellular membrane-bounded organelle	GO:0046914//transition metal ion binding;GO:0005515//protein binding;GO:0019787//small conjugating protein ligase activity	GO:0006513//protein monoubiquitination;GO:0033554//cellular response to stress	gi|426219261|ref|XP_004003846.1|/6.44e-94/PREDICTED: E3 ubiquitin-protein ligase DTX3L [Ovis aries]
gnl_UG_Oar_S20546131	1722	662	4231	94.6478	553.889	2.54896	Up	0	0	-	GO:0044421//extracellular region part;GO:0031012//extracellular matrix	-	GO:0022610;GO:0030198//extracellular matrix organization;GO:0008283//cell proliferation	gi|426239625|ref|XP_004013720.1|/4.20697e-90/PREDICTED: dermatopontin [Ovis aries]
gnl_UG_Oar_S34886109	876	18	115	5.05887	29.5942	2.54843	Up	6.6564e-17	1.32602e-15	K06250|1|1e-84|313|bta:281499|secreted phosphoprotein 1	GO:0044421//extracellular region part;GO:0044424//intracellular part	GO:0005102//receptor binding	GO:0030595//leukocyte chemotaxis;GO:0010810//regulation of cell-substrate adhesion;GO:0044707;GO:0009888//tissue development;GO:0014070//response to organic cyclic compound	gi|57163973|ref|NP_001009224.1|/3.40672e-93/osteopontin precursor [Ovis aries]
gnl_UG_Oar_S34961730	746	60	383	19.8015	115.737	2.54717	Up	7.01326e-53	4.11957e-51	-	GO:0044424//intracellular part	GO:0017111//nucleoside-triphosphatase activity;GO:0046914//transition metal ion binding;GO:0036094//small molecule binding;GO:0019787//small conjugating protein ligase activity	GO:0009154;GO:0016567//protein ubiquitination	gi|426238387|ref|XP_004013136.1|/5.77489e-123/PREDICTED: E3 ubiquitin-protein ligase RNF213 [Ovis aries]
gnl_UG_Oar_S43003550	1152	53	338	11.3268	66.142	2.54582	Up	7.92712e-47	4.08306e-45	K15289|1|8e-122|334|xtr:100216066|solute carrier family 35, member F5	GO:0031224//intrinsic to membrane	-	GO:0051234//establishment of localization	gi|213983231|ref|NP_001135524.1|/6.49736e-121/solute carrier family 35, member F5 [Xenopus (Silurana) tropicalis]
gnl_UG_Oar_S43096668	585	59	375	24.8303	144.507	2.54097	Up	1.13583e-51	6.55951e-50	-	-	-	-	-
gnl_UG_Oar_S34955089	747	31	195	10.2171	58.8474	2.526	Up	1.99357e-27	6.05197e-26	K12649|1|5e-125|447|bta:508378|ATP-dependent RNA helicase DHX58 [EC:3.6.3.14]	GO:0044424//intracellular part	GO:0017111//nucleoside-triphosphatase activity;GO:0032550;GO:0003723//RNA binding;GO:0046914//transition metal ion binding	GO:0039529//RIG-I signaling pathway;GO:0031348//negative regulation of defense response;GO:0001818//negative regulation of cytokine production;GO:0039530//MDA-5 signaling pathway	gi|426238043|ref|XP_004012967.1|/5.48764e-128/PREDICTED: probable ATP-dependent RNA helicase DHX58 [Ovis aries]
gnl_UG_Oar_S34961398	796	28	176	8.66025	49.844	2.52494	Up	6.9445e-25	1.9431e-23	-	-	-	-	-
gnl_UG_Oar_S43087199	771	84	526	26.8232	153.796	2.51946	Up	3.82064e-71	2.92552e-69	-	-	-	-	-
gnl_UG_Oar_S43085445	685	12	75	4.31297	24.6822	2.51672	Up	2.45436e-11	3.42811e-10	-	-	-	-	-
gnl_UG_Oar_S35000684	824	4	25	1.19514	6.83952	2.51672	Up	0.000154528	0.00086026	-	-	-	-	-
gnl_UG_Oar_S34881934	731	29	181	9.76711	55.818	2.51473	Up	1.93202e-25	5.52301e-24	-	-	GO:0017111//nucleoside-triphosphatase activity	-	gi|426215926|ref|XP_004002220.1|/3.29581e-98/PREDICTED: interferon-induced guanylate-binding protein 1-like [Ovis aries]
gnl_UG_Oar_S52770534	251	5	31	4.90435	27.842	2.50513	Up	2.39064e-05	0.000157044	-	-	-	-	-
gnl_UG_Oar_S52762613	660	65	402	24.2468	137.308	2.50155	Up	2.49736e-54	1.49772e-52	K07817|1|9e-125|437|cfa:478921|protein tyrosine phosphatase, receptor type, N [EC:3.1.3.48]	GO:0031224//intrinsic to membrane	GO:0004721//phosphoprotein phosphatase activity;GO:0008092//cytoskeletal protein binding;GO:0019899//enzyme binding	GO:0035556//intracellular signal transduction;GO:0048545//response to steroid hormone stimulus;GO:0006979//response to oxidative stress;GO:0007166//cell surface receptor signaling pathway;GO:0043434//response to peptide hormone stimulus;GO:0009746;GO:0046683//response to organophosphorus	gi|440911051|gb|ELR60780.1|/7.02531e-124/Receptor-type tyrosine-protein phosphatase-like N, partial [Bos grunniens mutus]
gnl_UG_Oar_S20544264	860	1429	8783	409.09	2302.28	2.49257	Up	0	0	K08757|1|3e-136|484|bta:281631|apolipoprotein A-I	GO:0034364//high-density lipoprotein particle;GO:0016023//cytoplasmic membrane-bounded vesicle;GO:0034385;GO:0044432//endoplasmic reticulum part;GO:0016020//membrane	GO:0004857//enzyme inhibitor activity;GO:0070325//lipoprotein particle receptor binding;GO:0032934//sterol binding;GO:0008047//enzyme activator activity;GO:0042277//peptide binding;GO:0071813//lipoprotein particle binding;GO:0034190//apolipoprotein receptor binding;GO:0015248//sterol transporter activity	GO:0006954//inflammatory response;GO:0001775//cell activation;GO:0032691//negative regulation of interleukin-1 beta production;GO:0050673//epithelial cell proliferation;GO:0031103//axon regeneration;GO:0043085//positive regulation of catalytic activity;GO:0015914//phospholipid transport;GO:0006887//exocytosis;GO:0055092//sterol homeostasis;GO:0031667//response to nutrient levels;GO:0010872//regul…	gi|75832056|ref|NP_776667.2|/2.04332e-135/apolipoprotein A-I preproprotein [Bos taurus]
gnl_UG_Oar_S34948452	680	90	553	32.5851	183.328	2.49214	Up	8.36042e-74	6.7323e-72	-	GO:0005768//endosome;GO:0016020//membrane	-	-	gi|115494988|ref|NP_001069239.1|/4.16289e-49/prostate androgen-regulated mucin-like protein 1 precursor [Bos taurus]
gnl_UG_Oar_S34894816	877	84	499	23.5812	128.267	2.44344	Up	2.71818e-65	1.91861e-63	-	-	-	-	-
gnl_UG_Oar_S34997975	859	170	1007	48.7238	264.271	2.43932	Up	9.5382e-130	1.4226e-127	-	-	-	-	-
gnl_UG_Oar_S34881830	851	13	77	3.76097	20.3974	2.43921	Up	3.01838e-11	4.18861e-10	K05259|1|9e-100|363|mcc:705508|glucagon	GO:0044424//intracellular part;GO:0044421//extracellular region part	GO:0005102//receptor binding	GO:0001934//positive regulation of protein phosphorylation;GO:0043393//regulation of protein binding;GO:0006915//apoptotic process;GO:0006171//cAMP biosynthetic process;GO:0043410//positive regulation of MAPK cascade;GO:0032024//positive regulation of insulin secretion	gi|426221017|ref|XP_004004708.1|/1.77175e-99/PREDICTED: glucagon [Ovis aries]
gnl_UG_Oar_S52846528	637	16	94	6.18395	33.2661	2.42745	Up	2.23344e-13	3.687e-12	-	-	-	-	gi|426221755|ref|XP_004005073.1|/1.20613e-44/PREDICTED: LOW QUALITY PROTEIN: protein FAM167B [Ovis aries]
gnl_UG_Oar_S34907436	826	23	134	6.85541	36.5711	2.41539	Up	2.12894e-18	4.58738e-17	-	-	-	-	-
gnl_UG_Oar_S34960085	796	40	233	12.3718	65.9866	2.41512	Up	6.34446e-31	2.15913e-29	-	GO:0016020//membrane	-	-	gi|440904196|gb|ELR54739.1|/7.33162e-73/Ly6/PLAUR domain-containing protein 1, partial [Bos grunniens mutus]
gnl_UG_Oar_S20553812	1040	5	29	1.18365	6.28605	2.40891	Up	6.60996e-05	0.000399486	K04141|1|4e-159|561|bta:281604|adrenergic receptor beta-1	GO:0031224//intrinsic to membrane;GO:0043231//intracellular membrane-bounded organelle	GO:0031690;GO:0019904//protein domain specific binding;GO:1901338;GO:0043169//cation binding;GO:0046983//protein dimerization activity;GO:0004939//beta-adrenergic receptor activity	GO:0002027//regulation of heart rate;GO:0032970//regulation of actin filament-based process;GO:0033555//multicellular organismal response to stress;GO:0006915//apoptotic process;GO:0035809;GO:0010613//positive regulation of cardiac muscle hypertrophy;GO:0001659//temperature homeostasis;GO:0032414//positive regulation of ion transmembrane transporter activity;GO:0046541//saliva secretion;GO:000202…	gi|1438750|gb|AAB36304.1|/4.12813e-163/beta 1-adrenergic receptor, partial [Ovis aries]
gnl_UG_Oar_S52835339	593	5	29	2.07587	11.0244	2.40891	Up	6.60996e-05	0.000399345	-	-	-	-	-
gnl_UG_Oar_S20553818	887	10498	60850	2913.86	15465	2.408	Up	0	0	-	GO:0031091//platelet alpha granule;GO:0005578//proteinaceous extracellular matrix	GO:0043169//cation binding;GO:0004866//endopeptidase inhibitor activity	GO:0048469//cell maturation;GO:0030336//negative regulation of cell migration;GO:0009611//response to wounding;GO:0007599//hemostasis;GO:0008283//cell proliferation;GO:0006915//apoptotic process;GO:0006887//exocytosis;GO:0022411;GO:0006509//membrane protein ectodomain proteolysis;GO:0044092//negative regulation of molecular function;GO:0001775//cell activation;GO:0043062//extracellular structure …	gi|57164343|ref|NP_001009319.1|/3.95834e-121/metalloproteinase inhibitor 1 precursor [Ovis aries]
gnl_UG_Oar_S34915227	852	81	465	23.4062	123.034	2.3941	Up	1.48031e-59	9.54524e-58	-	-	-	-	-
gnl_UG_Oar_S34894873	883	226	1295	63.0135	330.615	2.39142	Up	1.54291e-162	2.78568e-160	-	-	-	-	-
gnl_UG_Oar_S34903625	850	239	1366	69.2252	362.28	2.38774	Up	4.88328e-171	9.7393e-169	-	-	-	-	-
gnl_UG_Oar_S34991084	611	10	57	4.02944	21.0304	2.38382	Up	1.86588e-08	1.95741e-07	-	-	-	-	-
gnl_UG_Oar_S34913107	727	65	370	22.0123	114.731	2.38188	Up	1.9203e-47	9.98093e-46	-	-	-	-	-
gnl_UG_Oar_S20548603	548	48	273	21.5648	112.304	2.38066	Up	2.14116e-35	8.34663e-34	-	-	-	-	-
gnl_UG_Oar_S43087923	717	6	34	2.06024	10.6899	2.37536	Up	1.70972e-05	0.000115091	-	-	-	-	-
gnl_UG_Oar_S31568221	752	9	51	2.94653	15.2885	2.37536	Up	1.15044e-07	1.08419e-06	K13963|1|5e-119|427|bta:505184|serpin B	-	-	-	gi|426253901|ref|XP_004020629.1|/5.9119e-130/PREDICTED: plasminogen activator inhibitor 2 [Ovis aries]
gnl_UG_Oar_S20553389	2869	68	385	5.83531	30.2512	2.37411	Up	4.06352e-49	2.17805e-47	K00688|1|0.0|1658|bta:327664|starch phosphorylase [EC:2.4.1.1]	-	GO:0004645//phosphorylase activity;GO:0036094//small molecule binding;GO:0043168	GO:0005977//glycogen metabolic process	gi|57163939|ref|NP_001009192.1|/0/glycogen phosphorylase, muscle form [Ovis aries]
gnl_UG_Oar_S20553140	3186	373	2110	28.8236	149.297	2.37286	Up	3.252e-261	9.78567e-259	K06724|1|7e-103|376|bta:539369|neuropilin 1	GO:0031224//intrinsic to membrane;GO:0043005//neuron projection;GO:0031982//vesicle;GO:0005882//intermediate filament;GO:0043235//receptor complex;GO:0044444//cytoplasmic part;GO:0044297//cell body	GO:0004714//transmembrane receptor protein tyrosine kinase activity;GO:0005539//glycosaminoglycan binding;GO:0005515//protein binding;GO:0043169//cation binding	GO:0001935//endothelial cell proliferation;GO:0021559//trigeminal nerve development;GO:0007169//transmembrane receptor protein tyrosine kinase signaling pathway;GO:0060445//branching involved in salivary gland morphogenesis;GO:0001934//positive regulation of protein phosphorylation;GO:0030517//negative regulation of axon extension;GO:0035728;GO:0006935//chemotaxis;GO:0022610;GO:0010594//regulatio…	gi|329663966|ref|NP_001192589.1|/5.81459e-102/neuropilin-1 precursor [Bos taurus]
gnl_UG_Oar_S34887528	638	25	141	9.64728	49.8209	2.36856	Up	6.98826e-19	1.54263e-17	-	-	-	-	-
gnl_UG_Oar_S52866911	307	121	681	97.0359	500.06	2.36551	Up	3.0716e-85	3.02782e-83	-	-	-	-	-
gnl_UG_Oar_S34884357	882	5	28	1.39568	7.15653	2.35829	Up	0.000109232	0.000630189	-	-	-	-	-
gnl_UG_Oar_S52795930	582	83	463	35.1108	179.337	2.35269	Up	3.97834e-58	2.52728e-56	K10054|1|1e-80|299|bta:100138545|probable transcription factor PML	GO:0031981//nuclear lumen	GO:0005515//protein binding	GO:0051704;GO:0010468//regulation of gene expression;GO:0097190//apoptotic signaling pathway;GO:0006996//organelle organization;GO:0006952//defense response;GO:0019219;GO:0042592//homeostatic process;GO:0046907//intracellular transport;GO:0006351//transcription, DNA-dependent;GO:0010033//response to organic substance;GO:0006974//response to DNA damage stimulus;GO:0002376//immune system process;GO…	gi|330417963|ref|NP_001193432.1|/7.12201e-80/protein PML [Bos taurus]
gnl_UG_Oar_S34937986	718	13	72	4.45763	22.6059	2.34235	Up	3.58534e-10	4.4953e-09	-	-	-	-	-
gnl_UG_Oar_S20553798	350	19	105	13.3651	67.6292	2.33918	Up	3.21354e-14	5.60719e-13	K04204|1|3e-53|206|bta:504813|neuropeptide Y receptor type 1/4/6	GO:0016021//integral to membrane	GO:0004983//neuropeptide Y receptor activity	GO:0007600//sensory perception;GO:0019318//hexose metabolic process;GO:0035264//multicellular organism growth;GO:0003007//heart morphogenesis;GO:0044708;GO:0008015//blood circulation;GO:0007188//adenylate cyclase-modulating G-protein coupled receptor signaling pathway	gi|470652030|ref|XP_004329143.1|/3.84575e-53/PREDICTED: neuropeptide Y receptor type 1-like [Tursiops truncatus]
gnl_UG_Oar_S34999431	852	25	137	7.22414	36.2488	2.32704	Up	4.92044e-18	1.04839e-16	-	-	-	-	-
gnl_UG_Oar_S34898178	841	17	93	4.97667	24.9287	2.32456	Up	1.16135e-12	1.79778e-11	-	-	-	-	-
gnl_UG_Oar_S34937145	786	650	3544	203.599	1016.45	2.31973	Up	0	0	K06566|1|6e-22|104|bta:615833|interferon induced transmembrane protein	GO:0031224//intrinsic to membrane	GO:0005488//binding;GO:0004871//signal transducer activity	GO:0016477//cell migration;GO:0019079//viral genome replication;GO:0046718//viral entry into host cell;GO:0051707//response to other organism;GO:0002682//regulation of immune system process;GO:0019221//cytokine-mediated signaling pathway;GO:0001649//osteoblast differentiation;GO:0002252;GO:0008283//cell proliferation	gi|426252692|ref|XP_004020037.1|/4.58708e-27/PREDICTED: LOW QUALITY PROTEIN: interferon-induced transmembrane protein 1 [Ovis aries]
gnl_UG_Oar_S20694747	805	171	929	52.2981	260.155	2.31454	Up	1.05106e-112	1.3975e-110	K06751|1|2e-123|442|bta:100126048|major histocompatibility complex, class I	-	-	-	gi|375126542|gb|AFA35797.1|/4.50695e-126/MHC class I antigen, partial [Bos taurus]
gnl_UG_Oar_S34963326	896	108	586	29.6757	147.436	2.31273	Up	1.13525e-71	8.77112e-70	K10693|1|6e-06|52.0|xtr:100379925|E3 ubiquitin-protein ligase MYCBP2 [EC:6.3.2.19]	-	GO:0043169//cation binding	-	gi|426241601|ref|XP_004014678.1|/4.71376e-160/PREDICTED: NFX1-type zinc finger-containing protein 1 [Ovis aries]
gnl_UG_Oar_S43091971	769	5	27	1.60077	7.91499	2.30582	Up	0.000179708	0.000989203	-	-	-	-	-
gnl_UG_Oar_S34923861	844	154	828	44.9225	221.157	2.29956	Up	7.13594e-100	8.32623e-98	-	GO:0044464//cell part	GO:0005488//binding;GO:0004866//endopeptidase inhibitor activity	GO:0010466//negative regulation of peptidase activity;GO:0002526//acute inflammatory response;GO:0010033//response to organic substance	gi|426249405|ref|XP_004018440.1|/8.55978e-123/PREDICTED: inter-alpha-trypsin inhibitor heavy chain H4 [Ovis aries]
gnl_UG_Oar_S52780850	636	8	43	3.09684	15.2414	2.29913	Up	1.91168e-06	1.51802e-05	-	-	-	-	gi|55729349|emb|CAH91407.1|/8.3507e-06/hypothetical protein [Pongo abelii]
gnl_UG_Oar_S34928727	870	754	4042	213.372	1047.35	2.29529	Up	0	0	K01253|1|2e-132|471|bta:535293|microsomal epoxide hydrolase [EC:3.3.2.9]	GO:0031090//organelle membrane;GO:0031224//intrinsic to membrane	GO:0016803	GO:0010033//response to organic substance;GO:0006725//cellular aromatic compound metabolic process	gi|426239537|ref|XP_004013677.1|/1.26363e-132/PREDICTED: epoxide hydrolase 1 [Ovis aries]
gnl_UG_Oar_S43093629	753	17	90	5.55827	26.9439	2.27725	Up	4.97134e-12	7.40177e-11	-	-	-	-	-
gnl_UG_Oar_S53280808	915	68	356	18.2967	87.7086	2.26113	Up	4.88756e-43	2.31579e-41	K11152|1|1e-131|469|bta:505995|retinol dehydrogenase 11 [EC:1.1.1.-]	GO:0031224//intrinsic to membrane;GO:0031090//organelle membrane;GO:0044464//cell part	GO:0036094//small molecule binding;GO:0008106//alcohol dehydrogenase (NADP+) activity	GO:0016056//rhodopsin mediated signaling pathway;GO:0001523//retinoid metabolic process	gi|426233566|ref|XP_004010787.1|/9.4931e-134/PREDICTED: retinol dehydrogenase 11 isoform 1 [Ovis aries]
gnl_UG_Oar_S34903844	815	141	732	42.5939	202.473	2.24901	Up	3.5256e-86	3.51576e-84	K03913|1|1e-93|334|bta:338050|protein C inhibitor	-	-	-	gi|426248549|ref|XP_004018025.1|/1.7633e-101/PREDICTED: plasma serine protease inhibitor [Ovis aries]
gnl_UG_Oar_S43083046	552	28	145	12.4883	59.2164	2.24542	Up	2.88628e-18	6.18818e-17	K12966|1|2e-08|59.3|ecb:100057148|absent in melanoma 2;K12971|2|3e-08|58.5|mmu:26388|interferon-activable protein 202	-	-	-	gi|426216897|ref|XP_004002693.1|/4.50585e-30/PREDICTED: interferon-activable protein 203-like [Ovis aries]
gnl_UG_Oar_S34921631	707	103	532	35.8677	169.631	2.24164	Up	7.4515e-63	5.01208e-61	K14736|1|2e-81|302|bta:280705|transferrin	GO:0005768//endosome;GO:0044459//plasma membrane part;GO:0016023//cytoplasmic membrane-bounded vesicle	-	GO:0044699	gi|426218284|ref|XP_004003379.1|/9.36804e-87/PREDICTED: serotransferrin [Ovis aries]
gnl_UG_Oar_S31578573	591	399	2059	166.215	785.384	2.24034	Up	6.01982e-238	1.75003e-235	K08757|1|4e-37|154|bta:281631|apolipoprotein A-I	GO:0034364//high-density lipoprotein particle;GO:0016023//cytoplasmic membrane-bounded vesicle;GO:0034385	GO:0070325//lipoprotein particle receptor binding;GO:0032934//sterol binding;GO:0008047//enzyme activator activity;GO:0042277//peptide binding;GO:0071813//lipoprotein particle binding;GO:0034190//apolipoprotein receptor binding;GO:0015248//sterol transporter activity	GO:0006954//inflammatory response;GO:0032691//negative regulation of interleukin-1 beta production;GO:0050673//epithelial cell proliferation;GO:0043085//positive regulation of catalytic activity;GO:0015914//phospholipid transport;GO:0055092//sterol homeostasis;GO:0010872//regulation of cholesterol esterification;GO:0008203//cholesterol metabolic process;GO:0055090//acylglycerol homeostasis;GO:000…	gi|162678|gb|AAA30381.1|/2.90668e-36/apolipoprotein A-I precursor [Bos taurus]
gnl_UG_Oar_S34971151	793	16	82	4.96744	23.3106	2.23041	Up	7.79726e-11	1.03754e-09	-	-	-	-	-
gnl_UG_Oar_S34893554	860	73	374	20.8983	98.0361	2.22993	Up	2.1307e-44	1.03529e-42	-	-	-	-	-
gnl_UG_Oar_S34882139	848	10	51	2.90329	13.5577	2.22336	Up	3.4939e-07	3.08427e-06	-	GO:0031224//intrinsic to membrane;GO:0031090//organelle membrane;GO:0043231//intracellular membrane-bounded organelle	-	-	gi|432110967|gb|ELK34440.1|/4.20879e-85/Protein FAM69A [Myotis davidii]
gnl_UG_Oar_S43088403	824	24	122	7.17083	33.3769	2.21864	Up	2.20804e-15	4.07229e-14	-	GO:0031982//vesicle	GO:0017111//nucleoside-triphosphatase activity;GO:0032550	GO:0034341//response to interferon-gamma	gi|426215934|ref|XP_004002224.1|/4.07711e-122/PREDICTED: guanylate-binding protein 5 [Ovis aries]
gnl_UG_Oar_S31578081	560	37	188	16.2667	75.6803	2.218	Up	6.20794e-23	1.63562e-21	-	-	-	-	gi|390458988|ref|XP_003732211.1|/2.23694e-16/PREDICTED: uncharacterized protein LOC100894828, partial [Callithrix jacchus]
gnl_UG_Oar_S34906975	826	585	2971	174.366	810.841	2.2173	Up	0	0	-	-	-	-	-
gnl_UG_Oar_S34912727	871	34	172	9.61051	44.5167	2.21166	Up	4.9013e-21	1.19754e-19	K14480|1|1e-63|243|bta:512905|apolipoprotein L	-	-	-	gi|426226903|ref|XP_004007574.1|/4.3937e-93/PREDICTED: apolipoprotein L3-like [Ovis aries]
gnl_UG_Oar_S20543871	833	64	322	18.9156	87.1413	2.20378	Up	6.50474e-38	2.70799e-36	K06503|1|2e-46|186|mgp:100550142|transferrin receptor	GO:0031224//intrinsic to membrane;GO:0044424//intracellular part	GO:0016787//hydrolase activity	GO:0019538//protein metabolic process;GO:0006875//cellular metal ion homeostasis	gi|296473083|tpg|DAA15198.1|/1.42406e-138/TPA: transferrin receptor-like [Bos taurus]
gnl_UG_Oar_S51749366	1756	36	180	5.04735	23.1079	2.19479	Up	9.36728e-22	2.35583e-20	K10252|1|0.0|1081|bta:514135|beta,beta-carotene 9',10'-dioxygenase [EC:1.14.99.-]	GO:0043231//intracellular membrane-bounded organelle	GO:0016701//oxidoreductase activity, acting on single donors with incorporation of molecular oxygen	GO:0016119//carotene metabolic process;GO:0042391//regulation of membrane potential;GO:0016108	gi|226234688|emb|CAX63047.1|/0/beta-carotene oxygenase 2 [Ovis aries]
gnl_UG_Oar_S34915300	312	48	239	37.8767	172.686	2.18877	Up	2.61056e-28	8.09698e-27	-	-	-	-	-
gnl_UG_Oar_S34905549	843	43	213	12.5582	56.9594	2.18131	Up	2.72018e-25	7.7374e-24	K03984|1|2e-45|182|mcc:701361|alpha-1-antitrypsin;K04525|5|2e-42|172|oaa:100086374|serpin peptidase inhibitor, clade A, member 3	-	-	-	gi|440905710|gb|ELR56059.1|/5.56117e-114/Serpin A11, partial [Bos grunniens mutus]
gnl_UG_Oar_S53280319	933	37	183	9.7635	44.2163	2.17911	Up	6.54006e-22	1.66679e-20	K03462|1|4e-13|75.9|ssc:595123|nicotinamide phosphoribosyltransferase [EC:2.4.2.12]	GO:0044424//intracellular part	GO:0016763//transferase activity, transferring pentosyl groups	GO:0019359	gi|444725011|gb|ELW65594.1|/3.27223e-12/Nicotinamide phosphoribosyltransferase [Tupaia chinensis]
gnl_UG_Oar_S34963640	848	35	173	10.1615	45.99	2.17821	Up	8.78506e-21	2.13128e-19	K12476|1|2e-147|521|mcc:705316|EH domain-containing protein 3	GO:0016023//cytoplasmic membrane-bounded vesicle;GO:0010008//endosome membrane	GO:0032550;GO:0017111//nucleoside-triphosphatase activity;GO:0046872//metal ion binding	GO:0007599//hemostasis;GO:0006612//protein targeting to membrane;GO:0016192//vesicle-mediated transport;GO:0051259//protein oligomerization;GO:0009154;GO:0042391//regulation of membrane potential	gi|55728292|emb|CAH90891.1|/3.21008e-149/hypothetical protein [Pongo abelii]
gnl_UG_Oar_S34982290	679	61	300	22.118	99.6012	2.17094	Up	8.36436e-35	3.18105e-33	-	-	-	-	gi|440908466|gb|ELR58480.1|/4.28378e-30/Elastin [Bos grunniens mutus]
gnl_UG_Oar_S31573730	229	12	59	12.9012	58.0804	2.17054	Up	6.3625e-08	6.24311e-07	-	-	-	-	-
gnl_UG_Oar_S34909212	710	44	216	15.2574	68.5817	2.16832	Up	1.89629e-25	5.439e-24	-	-	-	-	gi|344252593|gb|EGW08697.1|/5.33359e-06/hypothetical protein I79_009533 [Cricetulus griseus]
gnl_UG_Oar_S31572988	562	22	108	9.63767	43.3212	2.16832	Up	1.98924e-13	3.29339e-12	K04174|1|1e-57|222|bta:615435|apelin receptor	GO:0016021//integral to membrane	GO:0004888//transmembrane signaling receptor activity	GO:0044707;GO:0007166//cell surface receptor signaling pathway	gi|156523160|ref|NP_001095994.1|/1.00881e-56/apelin receptor [Bos taurus]
gnl_UG_Oar_S34890276	880	11	54	3.07748	13.8332	2.16832	Up	2.39848e-07	2.15725e-06	-	-	-	-	-
gnl_UG_Oar_S35007897	838	37	181	10.8703	48.6909	2.16325	Up	1.66711e-21	4.15011e-20	K15260|1|4e-113|407|bta:510532|poly [ADP-ribose] polymerase 9 [EC:2.4.2.30]	GO:0043231//intracellular membrane-bounded organelle;GO:0044444//cytoplasmic part	GO:0016763//transferase activity, transferring pentosyl groups;GO:0005488//binding	GO:0048870//cell motility;GO:0034341//response to interferon-gamma	gi|426217570|ref|XP_004003026.1|/5.51105e-122/PREDICTED: poly [ADP-ribose] polymerase 9 [Ovis aries]
gnl_UG_Oar_S34928028	839	320	1561	93.9017	419.425	2.15919	Up	7.78778e-173	1.59019e-170	K06751|1|2e-124|445|bta:512672|major histocompatibility complex, class I	GO:0044425//membrane part	-	GO:0002376//immune system process	gi|426251220|ref|XP_004019325.1|/6.7212e-128/PREDICTED: BOLA class I histocompatibility antigen, alpha chain BL3-7-like [Ovis aries]
gnl_UG_Oar_S34986413	869	24	117	6.7995	30.3514	2.15826	Up	2.3301e-14	4.09067e-13	K04832|1|5e-07|48.9|bta:540560|amiloride-sensitive cation channel 5, intestinal	-	-	-	gi|358422537|ref|XP_003585394.1|/1.44657e-11/PREDICTED: uncharacterized protein LOC100851805 [Bos taurus]
gnl_UG_Oar_S34983751	815	55	268	16.6146	74.1294	2.15759	Up	4.99056e-31	1.71196e-29	K15261|1|5e-133|453|bta:540789|poly [ADP-ribose] polymerase 10/14/15 [EC:2.4.2.30]	GO:0043231//intracellular membrane-bounded organelle;GO:0016020//membrane	GO:0016763//transferase activity, transferring pentosyl groups	GO:0006351//transcription, DNA-dependent	gi|426217572|ref|XP_004003027.1|/8.82409e-146/PREDICTED: poly [ADP-ribose] polymerase 14 [Ovis aries]
gnl_UG_Oar_S34894067	826	150	729	44.7092	198.958	2.15382	Up	1.95541e-81	1.79354e-79	-	-	-	-	-
gnl_UG_Oar_S34927115	845	19	92	5.53583	24.5439	2.1485	Up	1.61403e-11	2.29361e-10	-	-	-	-	gi|426238387|ref|XP_004013136.1|/4.04955e-80/PREDICTED: E3 ubiquitin-protein ligase RNF213 [Ovis aries]
gnl_UG_Oar_S34893927	817	136	658	40.9829	181.559	2.14734	Up	2.11576e-73	1.68788e-71	-	-	-	-	-
gnl_UG_Oar_S34954958	861	86	414	24.5913	108.395	2.14008	Up	1.30703e-46	6.692e-45	-	-	-	-	gi|426238117|ref|XP_004013004.1|/5.65258e-101/PREDICTED: interferon-induced 35 kDa protein [Ovis aries]
gnl_UG_Oar_S34985279	874	39	187	10.986	48.2329	2.13435	Up	7.99228e-22	2.0189e-20	-	-	-	-	-
gnl_UG_Oar_S34889708	823	9	43	2.69233	11.7783	2.1292	Up	5.5392e-06	4.04808e-05	-	-	-	-	-
gnl_UG_Oar_S34882445	799	8	38	2.46507	10.7214	2.12079	Up	2.11918e-05	0.000140884	-	-	-	-	-
gnl_UG_Oar_S34930719	803	147	698	45.07	195.953	2.12027	Up	1.50557e-76	1.27209e-74	K12751|1|1e-90|333|bta:515421|myosin light chain 6	-	GO:0046872//metal ion binding	-	gi|426224969|ref|XP_004006641.1|/1.6062e-91/PREDICTED: myosin light chain 6B [Ovis aries]
gnl_UG_Oar_S20547128	218	154	728	173.92	752.814	2.11387	Up	1.82566e-79	1.63092e-77	K02262|1|6e-16|82.8|ecb:807856|cytochrome c oxidase subunit 3	GO:0043231//intracellular membrane-bounded organelle;GO:0016020//membrane	GO:0015002//heme-copper terminal oxidase activity	GO:0022904//respiratory electron transport chain	gi|2731942|gb|AAB93621.1|/1.10978e-15/cytochrome oxidase subunit III [Gazella dorcas]
gnl_UG_Oar_S34998677	731	18	85	6.06235	26.2129	2.11233	Up	1.52198e-10	1.96722e-09	K02677|1|2e-20|99.4|ptr:453993|classical protein kinase C [EC:2.7.11.13]	GO:0043231//intracellular membrane-bounded organelle;GO:0044444//cytoplasmic part;GO:0016020//membrane	GO:0035258//steroid hormone receptor binding;GO:0035184//histone threonine kinase activity;GO:0003713//transcription coactivator activity;GO:0032550;GO:0019901//protein kinase binding;GO:0046914//transition metal ion binding;GO:0016247//channel regulator activity	GO:0051091//positive regulation of sequence-specific DNA binding transcription factor activity;GO:0070838//divalent metal ion transport;GO:0015031//protein transport;GO:0009967//positive regulation of signal transduction;GO:0035405;GO:0007599//hemostasis;GO:0007267//cell-cell signaling;GO:0010827//regulation of glucose transport;GO:0006366//transcription from RNA polymerase II promoter;GO:0001525…	gi|90086339|dbj|BAE91722.1|/2.17629e-33/unnamed protein product [Macaca fascicularis]
gnl_UG_Oar_S34939635	638	14	66	5.40248	23.3204	2.1099	Up	1.8461e-08	1.93784e-07	K04677|1|2e-54|212|ecb:100033853|mothers against decapentaplegic homolog 6/7	GO:0019897//extrinsic to plasma membrane;GO:0031981//nuclear lumen;GO:0043234//protein complex;GO:0005911//cell-cell junction;GO:0044444//cytoplasmic part	GO:0001071//nucleic acid binding transcription factor activity;GO:0005160//transforming growth factor beta receptor binding;GO:0032403//protein complex binding;GO:0000975//regulatory region DNA binding;GO:0043169//cation binding;GO:0046332//SMAD binding;GO:0044389;GO:0005072//transforming growth factor beta receptor, cytoplasmic mediator activity	GO:0007179//transforming growth factor beta receptor signaling pathway;GO:0045892//negative regulation of transcription, DNA-dependent;GO:0006915//apoptotic process;GO:0035295//tube development;GO:0034405//response to fluid shear stress;GO:0032924//activin receptor signaling pathway;GO:0016337//cell-cell adhesion;GO:0001933//negative regulation of protein phosphorylation;GO:0001837//epithelial to…	gi|471417018|ref|XP_004390028.1|/1.42145e-53/PREDICTED: mothers against decapentaplegic homolog 7 [Trichechus manatus latirostris]
gnl_UG_Oar_S34918765	848	17	80	4.93558	21.267	2.10733	Up	5.65748e-10	6.95108e-09	-	-	-	-	-
gnl_UG_Oar_S34881217	867	444	2086	126.081	542.386	2.10497	Up	4.4971e-223	1.2441e-220	K01641|1|1e-110|399|bta:407767|hydroxymethylglutaryl-CoA synthase [EC:2.3.3.10]	GO:0043231//intracellular membrane-bounded organelle;GO:0016020//membrane	GO:0046912//transferase activity, transferring acyl groups, acyl groups converted into alkyl on transfer	GO:0006720//isoprenoid metabolic process	gi|426246560|ref|XP_004017060.1|/7.16307e-112/PREDICTED: hydroxymethylglutaryl-CoA synthase, cytoplasmic [Ovis aries]
gnl_UG_Oar_S37211067	341	13	61	9.38587	40.3263	2.10316	Up	6.9193e-08	6.74701e-07	K08008|1|6e-65|245|bta:281112|NADPH oxidase	GO:0043231//intracellular membrane-bounded organelle;GO:0016021//integral to membrane	GO:0043169//cation binding;GO:0046906//tetrapyrrole binding;GO:0005216//ion channel activity;GO:0046983//protein dimerization activity;GO:0000166//nucleotide binding;GO:0050664//oxidoreductase activity, acting on NADH or NADPH, oxygen as acceptor	GO:0044710;GO:0006801//superoxide metabolic process;GO:0006091//generation of precursor metabolites and energy;GO:0042743//hydrogen peroxide metabolic process	gi|440911240|gb|ELR60935.1|/6.38136e-64/Cytochrome b-245 heavy chain [Bos grunniens mutus]
gnl_UG_Oar_S34882014	817	56	262	16.8753	72.2923	2.09893	Up	2.20408e-29	7.07947e-28	-	-	-	-	-
gnl_UG_Oar_S34945754	834	104	486	30.701	131.366	2.09723	Up	4.27748e-53	2.52121e-51	K00678|1|4e-09|62.4|xtr:394746|phosphatidylcholine-retinol O-acyltransferase [EC:2.3.1.135]	-	-	-	gi|426251942|ref|XP_004019678.1|/2.56078e-71/PREDICTED: group XVI phospholipase A1/A2-like [Ovis aries]
gnl_UG_Oar_S53111477	1086	15	70	3.40053	14.5305	2.09525	Up	7.85752e-09	8.61164e-08	K00683|1|4e-179|627|bta:281437|glutaminyl-peptide cyclotransferase [EC:2.3.2.5]	-	GO:0046914//transition metal ion binding;GO:0016755;GO:0016787//hydrolase activity	GO:0018199	gi|261244988|ref|NP_001159650.1|/0/glutaminyl-peptide cyclotransferase precursor [Ovis aries]
gnl_UG_Oar_S34960137	840	822	3826	240.923	1026.78	2.09149	Up	0	0	K13885|1|2e-134|441|bta:282346|scavenger receptor class B, member 1	GO:0044459//plasma membrane part;GO:0016021//integral to membrane;GO:0044424//intracellular part;GO:0005902//microvillus	GO:0035091//phosphatidylinositol binding;GO:0030228//lipoprotein particle receptor activity;GO:0042802//identical protein binding;GO:0071813//lipoprotein particle binding;GO:0034185//apolipoprotein binding;GO:0008329//pattern recognition receptor activity	GO:0033238;GO:0034369//plasma lipoprotein particle remodeling;GO:0050673//epithelial cell proliferation;GO:0006910//phagocytosis, recognition;GO:0055092//sterol homeostasis;GO:0008203//cholesterol metabolic process;GO:0055090//acylglycerol homeostasis;GO:0030301//cholesterol transport;GO:0019538//protein metabolic process;GO:0022610;GO:0051702//interaction with symbiont;GO:0010878//cholesterol st…	gi|426247178|ref|XP_004017363.1|/5.24272e-135/PREDICTED: scavenger receptor class B member 1 [Ovis aries]
gnl_UG_Oar_S34970312	894	2243	10439	617.7	2632.29	2.09134	Up	0	0	K00799|1|3e-115|415|bta:777644|glutathione S-transferase [EC:2.5.1.18]	GO:0044424//intracellular part	GO:0016765//transferase activity, transferring alkyl or aryl (other than methyl) groups	GO:0006790//sulfur compound metabolic process	gi|168693445|ref|NP_001108238.1|/9.46783e-115/glutathione S-transferase A1 [Ovis aries]
gnl_UG_Oar_S34967204	905	129	599	35.0935	149.208	2.08805	Up	1.07366e-64	7.48597e-63	K14996|1|3e-36|152|bta:509536|solute carrier family 38 (sodium-coupled neutral amino acid transporter), member 10	GO:0031224//intrinsic to membrane	-	-	gi|358417576|ref|XP_003583681.1|/1.9998e-35/PREDICTED: putative sodium-coupled neutral amino acid transporter 10 [Bos taurus]
gnl_UG_Oar_S34964603	861	47	218	13.4394	57.0777	2.08646	Up	1.58374e-24	4.39552e-23	-	-	-	-	-
gnl_UG_Oar_S34916564	823	102	471	30.5131	129.013	2.08002	Up	5.50498e-51	3.11622e-49	K14616|1|6e-10|65.1|tca:656345|cubilin;K13046|4|1e-08|60.5|dmo:Dmoj_GI24022|tolkin [EC:3.4.24.-]	-	GO:0005539//glycosaminoglycan binding;GO:0008047//enzyme activator activity;GO:0005515//protein binding	GO:0051345//positive regulation of hydrolase activity	gi|426218192|ref|XP_004003333.1|/1.66878e-107/PREDICTED: procollagen C-endopeptidase enhancer 2 [Ovis aries]
gnl_UG_Oar_S34920389	859	81	372	23.2155	97.6254	2.07217	Up	2.0137e-40	8.94792e-39	K00477|1|7e-139|493|bta:281400|phytanoyl-CoA hydroxylase [EC:1.14.11.18]	GO:0044439	GO:0019842//vitamin binding;GO:0043169//cation binding;GO:0016706//oxidoreductase activity, acting on paired donors, with incorporation or reduction of molecular oxygen, 2-oxoglutarate as one donor, and incorporation of one atom each of oxygen into both donors;GO:0016701//oxidoreductase activity, acting on single donors with incorporation of molecular oxygen	GO:0009062//fatty acid catabolic process	gi|426240799|ref|XP_004014281.1|/3.12479e-144/PREDICTED: phytanoyl-CoA dioxygenase, peroxisomal-like [Ovis aries]
gnl_UG_Oar_S34969814	767	140	642	44.9385	188.692	2.07001	Up	1.80155e-68	1.33767e-66	K09581|1|3e-19|95.9|gga:100857897|protein disulfide isomerase family A, member 2 [EC:5.3.4.1];K09580|2|2e-18|93.2|acs:100553107|protein disulfide-isomerase A1 [EC:5.3.4.1]	GO:0044432//endoplasmic reticulum part	-	-	gi|426225452|ref|XP_004006880.1|/2.73714e-94/PREDICTED: endoplasmic reticulum resident protein 27 isoform 1 [Ovis aries]
gnl_UG_Oar_S34884017	858	96	440	27.5467	115.605	2.06926	Up	1.96585e-47	1.01868e-45	K07986|1|7e-80|160|bta:100126815|UL16 binding protein	-	-	GO:0002376//immune system process	gi|440895103|gb|ELR47376.1|/1.53476e-79/hypothetical protein M91_11428, partial [Bos grunniens mutus]
gnl_UG_Oar_S52757121	686	120	549	43.0668	180.41	2.06663	Up	1.11537e-58	7.13838e-57	-	-	-	-	-
gnl_UG_Oar_S34919298	905	13	59	3.53655	14.6966	2.05506	Up	1.74585e-07	1.60133e-06	-	-	-	-	-
gnl_UG_Oar_S34233704	972	57	258	14.4376	59.8365	2.0512	Up	3.65568e-28	1.12774e-26	K03462|1|1e-159|562|bta:520472|nicotinamide phosphoribosyltransferase [EC:2.4.2.12]	GO:0043231//intracellular membrane-bounded organelle	GO:0005102//receptor binding;GO:0042802//identical protein binding;GO:0016763//transferase activity, transferring pentosyl groups	GO:0044703;GO:0006366//transcription from RNA polymerase II promoter;GO:0019359;GO:0010557//positive regulation of macromolecule biosynthetic process;GO:0010033//response to organic substance;GO:0048513//organ development;GO:0007169//transmembrane receptor protein tyrosine kinase signaling pathway;GO:0008284//positive regulation of cell proliferation	gi|402864506|ref|XP_003896502.1|/5.24431e-166/PREDICTED: LOW QUALITY PROTEIN: nicotinamide phosphoribosyltransferase [Papio anubis]
gnl_UG_Oar_S34926004	856	234	1053	67.3019	277.311	2.04279	Up	2.53684e-109	3.24716e-107	K03386|1|9e-36|150|bta:281998|peroxiredoxin (alkyl hydroperoxide reductase subunit C) [EC:1.11.1.15]	GO:0043234//protein complex;GO:0005768//endosome	GO:0016705//oxidoreductase activity, acting on paired donors, with incorporation or reduction of molecular oxygen;GO:0016209//antioxidant activity;GO:0004869//cysteine-type endopeptidase inhibitor activity;GO:0019900//kinase binding	GO:0030097//hemopoiesis;GO:0043549//regulation of kinase activity;GO:0042743//hydrogen peroxide metabolic process;GO:0008283//cell proliferation;GO:0051091//positive regulation of sequence-specific DNA binding transcription factor activity;GO:0006915//apoptotic process;GO:0001890//placenta development;GO:0006996//organelle organization;GO:0002237//response to molecule of bacterial origin;GO:00423…	gi|426253178|ref|XP_004020277.1|/1.82868e-35/PREDICTED: thioredoxin-dependent peroxide reductase, mitochondrial isoform 2 [Ovis aries]
gnl_UG_Oar_S43090087	756	11	49	3.58225	14.6112	2.02814	Up	2.46978e-06	1.92904e-05	-	-	-	-	-
gnl_UG_Oar_S53280003	997	80	356	19.7552	80.4948	2.02667	Up	1.05134e-37	4.36624e-36	-	-	GO:0046872//metal ion binding;GO:0005543//phospholipid binding	GO:0007599//hemostasis	gi|27806317|ref|NP_776666.1|/1.04745e-152/annexin A8 [Bos taurus]
gnl_UG_Oar_S31544209	482	79	351	40.352	164.162	2.02441	Up	3.8054e-37	1.55036e-35	-	-	-	-	gi|431898151|gb|ELK06846.1|/1.04135e-06/hypothetical protein PAL_GLEAN10011989 [Pteropus alecto]
gnl_UG_Oar_S43091903	639	51	226	19.6497	79.7298	2.02062	Up	2.07486e-24	5.74927e-23	-	-	-	-	-
gnl_UG_Oar_S34904686	801	33	146	10.143	41.0897	2.01829	Up	2.9365e-16	5.67194e-15	K13421|1|2e-59|156|bta:281568|uridine monophosphate synthetase [EC:2.4.2.10 4.1.1.23]	GO:0043231//intracellular membrane-bounded organelle	GO:0016763//transferase activity, transferring pentosyl groups;GO:0016831//carboxy-lyase activity	GO:0006222//UMP biosynthetic process;GO:0019856//pyrimidine nucleobase biosynthetic process	gi|426217590|ref|XP_004003036.1|/1.10527e-60/PREDICTED: uridine 5'-monophosphate synthase [Ovis aries]
gnl_UG_Oar_S34983771	577	84	369	35.8417	144.166	2.00802	Up	1.41166e-38	6.05318e-37	-	-	-	-	-
gnl_UG_Oar_S52457661	1155	11	48	2.34475	9.36855	1.99839	Up	3.90014e-06	2.93529e-05	K08716|1|0.0|682|bta:493988|solute carrier family 14 (urea transporter)	GO:0031224//intrinsic to membrane	GO:0042887	GO:0015840//urea transport	gi|251823915|ref|NP_001156526.1|/0/urea transporter 1 [Ovis aries]
gnl_UG_Oar_S52791636	683	14	61	5.04653	20.1336	1.99624	Up	1.8347e-07	1.67565e-06	-	-	-	-	-
gnl_UG_Oar_S20554017	588	38	165	15.9108	63.2586	1.99126	Up	6.70796e-18	1.41519e-16	K06751|1|1e-18|92.8|bta:515712|major histocompatibility complex, class I	-	-	-	gi|165988|gb|AAA31564.1|/9.4043e-27/MHC protein, partial [Ovis aries]
gnl_UG_Oar_S34987977	520	65	282	30.7748	122.253	1.99005	Up	1.60347e-29	5.17943e-28	-	GO:0031224//intrinsic to membrane;GO:0005741//mitochondrial outer membrane	GO:0022892	GO:0006605//protein targeting;GO:0019538//protein metabolic process	gi|301758302|ref|XP_002914987.1|/1.43017e-21/PREDICTED: mitochondrial import receptor subunit TOM5 homolog [Ailuropoda melanoleuca]
gnl_UG_Oar_S52854808	670	9	39	3.30714	13.1221	1.98834	Up	3.54618e-05	0.000224692	-	-	-	-	-
gnl_UG_Oar_S39545413	1283	9	39	1.72704	6.85253	1.98834	Up	3.54618e-05	0.000224775	K13699|1|0.0|652|ptr:460303|abhydrolase domain-containing protein 5 [EC:2.3.1.51]	GO:0044444//cytoplasmic part	GO:0016298//lipase activity;GO:0016411//acylglycerol O-acyltransferase activity	GO:0048869//cellular developmental process;GO:0010896//regulation of triglyceride catabolic process;GO:0051004;GO:0032787//monocarboxylic acid metabolic process;GO:0010888//negative regulation of lipid storage;GO:0019538//protein metabolic process;GO:0046473//phosphatidic acid metabolic process	gi|157278608|ref|NP_001098403.1|/0/1-acylglycerol-3-phosphate O-acyltransferase ABHD5 [Ovis aries]
gnl_UG_Oar_S34905805	876	111	481	31.1964	123.781	1.98834	Up	3.54534e-49	1.91225e-47	K14736|1|9e-154|541|bta:280705|transferrin	GO:0016323//basolateral plasma membrane;GO:0005768//endosome;GO:0012505//endomembrane system;GO:0016023//cytoplasmic membrane-bounded vesicle	GO:0005506//iron ion binding	GO:0000041//transition metal ion transport;GO:0006875//cellular metal ion homeostasis	gi|426218284|ref|XP_004003379.1|/1.11066e-160/PREDICTED: serotransferrin [Ovis aries]
gnl_UG_Oar_S34886396	869	10	43	2.83313	11.1548	1.9772	Up	1.47288e-05	0.000100409	K01081|1|2e-123|442|bta:511858|5'-nucleotidase [EC:3.1.3.5]	GO:0043231//intracellular membrane-bounded organelle;GO:0044444//cytoplasmic part	GO:0046872//metal ion binding;GO:0008252//nucleotidase activity;GO:0016740//transferase activity;GO:0036094//small molecule binding	GO:0006213//pyrimidine nucleoside metabolic process;GO:0006753;GO:0009112	gi|426227716|ref|XP_004007962.1|/3.11966e-123/PREDICTED: cytosolic 5'-nucleotidase 3 isoform 2 [Ovis aries]
gnl_UG_Oar_S34894431	805	203	872	62.0849	244.193	1.97571	Up	4.81448e-87	4.88627e-85	-	-	-	-	-
gnl_UG_Oar_S34937544	853	111	473	32.0376	125.004	1.96414	Up	1.21838e-47	6.35186e-46	-	-	-	-	-
gnl_UG_Oar_S34927699	835	397	1689	117.055	455.991	1.96182	Up	2.4306e-165	4.53148e-163	K16062|1|2e-43|176|bta:511112|C-C motif chemokine 21;K05512|3|6e-35|148|ecb:100060619|C-C motif chemokine 19	-	-	GO:0032879//regulation of localization;GO:0071704;GO:0043085//positive regulation of catalytic activity;GO:0022607//cellular component assembly;GO:0030595//leukocyte chemotaxis;GO:0080090//regulation of primary metabolic process;GO:0010740//positive regulation of intracellular protein kinase cascade;GO:0007155//cell adhesion;GO:0019220//regulation of phosphate metabolic process;GO:0030030//cell p…	gi|426219925|ref|XP_004004168.1|/6.17967e-49/PREDICTED: c-C motif chemokine 21 [Ovis aries]
gnl_UG_Oar_S23594506	483	8	34	4.07782	15.8688	1.96032	Up	0.000135388	0.00076312	K05121|1|2e-93|340|bta:280939|endothelial-specific receptor tyrosine kinase [EC:2.7.10.1]	GO:0016323//basolateral plasma membrane;GO:0032432//actin filament bundle;GO:0042995//cell projection;GO:0016021//integral to membrane;GO:0005924//cell-substrate adherens junction	GO:0004713//protein tyrosine kinase activity;GO:0032550;GO:0005515//protein binding	GO:0006461//protein complex assembly;GO:0003206;GO:0001935//endothelial cell proliferation;GO:0048534;GO:0007169//transmembrane receptor protein tyrosine kinase signaling pathway;GO:0031532//actin cytoskeleton reorganization;GO:0043410//positive regulation of MAPK cascade;GO:0007163//establishment or maintenance of cell polarity;GO:0000904//cell morphogenesis involved in differentiation;GO:000193…	gi|58531928|gb|AAW78676.1|/2.95355e-94/tunica internal endothelial cell kinase 2 [Ovis aries]
gnl_UG_Oar_S34882300	852	28	119	8.09103	31.4862	1.96032	Up	4.66956e-13	7.50631e-12	K13421|1|8e-111|400|ssc:100516340|uridine monophosphate synthetase [EC:2.4.2.10 4.1.1.23]	GO:0043231//intracellular membrane-bounded organelle;GO:0044444//cytoplasmic part	GO:0016763//transferase activity, transferring pentosyl groups;GO:0016831//carboxy-lyase activity	GO:0044703;GO:0007589//body fluid secretion;GO:0006222//UMP biosynthetic process;GO:0019856//pyrimidine nucleobase biosynthetic process;GO:0042493//response to drug	gi|426217590|ref|XP_004003036.1|/1.40328e-120/PREDICTED: uridine 5'-monophosphate synthase [Ovis aries]
gnl_UG_Oar_S25722024	1123	84	357	18.4156	71.6641	1.96032	Up	2.89324e-36	1.14607e-34	K06751|1|7e-157|553|bta:407173|major histocompatibility complex, class I	-	-	-	gi|68655580|emb|CAI43971.2|/0/MHC class I antigen [Ovis aries]
gnl_UG_Oar_S52866758	614	12	51	4.8117	18.7247	1.96032	Up	2.56506e-06	1.99891e-05	-	GO:0035770//ribonucleoprotein granule	GO:0003723//RNA binding	GO:0010468//regulation of gene expression;GO:0048232//male gamete generation;GO:0003006//developmental process involved in reproduction;GO:0002088//lens development in camera-type eye	gi|426220162|ref|XP_004004286.1|/6.27721e-56/PREDICTED: tudor domain-containing protein 7 isoform 2 [Ovis aries]
gnl_UG_Oar_S43083114	815	12	51	3.62501	14.1067	1.96032	Up	2.56506e-06	1.99981e-05	-	-	-	-	-
gnl_UG_Oar_S34964342	881	65	276	18.1645	70.623	1.95902	Up	2.2852e-28	7.1265e-27	-	-	-	-	-
gnl_UG_Oar_S53280271	888	25	106	6.93127	26.9095	1.95693	Up	9.37746e-12	1.35961e-10	K01940|1|4e-150|527|bta:280726|argininosuccinate synthase [EC:6.3.4.5]	GO:0043005//neuron projection;GO:0000323//lytic vacuole;GO:0031966//mitochondrial membrane;GO:0043025//neuronal cell body	GO:0032550;GO:0016879//ligase activity, forming carbon-nitrogen bonds	GO:0014075//response to amine stimulus;GO:0032496//response to lipopolysaccharide;GO:0060538//skeletal muscle organ development;GO:0006575//cellular modified amino acid metabolic process;GO:0002526//acute inflammatory response;GO:0071385//cellular response to glucocorticoid stimulus;GO:0033762//response to glucagon stimulus;GO:0009636//response to toxin;GO:0043627//response to estrogen stimulus;G…	gi|426222928|ref|XP_004005631.1|/7.10445e-150/PREDICTED: argininosuccinate synthase [Ovis aries]
gnl_UG_Oar_S34952916	871	13	55	3.67461	14.235	1.95378	Up	1.07458e-06	8.85689e-06	K13865|1|1e-75|283|pon:100450587|solute carrier family 7 (cationic amino acid transporter), member 3	-	-	-	gi|296477309|tpg|DAA19424.1|/1.77145e-118/TPA: hypothetical protein LOC509649 [Bos taurus]
gnl_UG_Oar_S34881757	667	1128	4768	416.36	1611.47	1.95248	Up	0	0	K05408|1|4e-15|81.6|cfa:480600|C-C motif chemokine 3;K12964|2|7e-15|80.9|tgu:100218464|C-C motif chemokine 4	GO:0044444//cytoplasmic part;GO:0044421//extracellular region part	GO:0004697//protein kinase C activity;GO:0005125//cytokine activity;GO:0060229//lipase activator activity	GO:0043065//positive regulation of apoptotic process;GO:0006954//inflammatory response;GO:0010467//gene expression;GO:0006996//organelle organization;GO:0008347//glial cell migration;GO:0019233//sensory perception of pain;GO:0001503//ossification;GO:0043410//positive regulation of MAPK cascade;GO:0002762//negative regulation of myeloid leukocyte differentiation;GO:0002690//positive regulation of …	gi|153792146|ref|NP_001093099.1|/1.40507e-46/regakine 1-like protein precursor [Ovis aries]
gnl_UG_Oar_S34904409	866	50	211	14.2147	54.926	1.9501	Up	6.42852e-22	1.6408e-20	K10629|1|3e-112|405|cfa:492051|E3 ubiquitin-protein ligase RNF128 [EC:6.3.2.19]	GO:0031224//intrinsic to membrane;GO:0005768//endosome	GO:0046914//transition metal ion binding;GO:0019787//small conjugating protein ligase activity	GO:0010558;GO:0032446//protein modification by small protein conjugation	gi|115497146|ref|NP_001069539.1|/7.42983e-101/E3 ubiquitin-protein ligase RNF128 precursor [Bos taurus]
gnl_UG_Oar_S52816478	650	96	405	36.3616	140.461	1.94968	Up	1.20909e-40	5.44313e-39	-	-	-	-	-
gnl_UG_Oar_S34999981	807	83	350	25.3215	97.7704	1.94903	Up	2.50858e-35	9.73465e-34	K08732|1|2e-18|93.6|oaa:100080818|ral guanine nucleotide dissociation stimulator	GO:0044444//cytoplasmic part	GO:0005088//Ras guanyl-nucleotide exchange factor activity	GO:0006629//lipid metabolic process;GO:0007264//small GTPase mediated signal transduction	gi|440908234|gb|ELR58278.1|/1.0634e-42/Ral guanine nucleotide dissociation stimulator-like 1 [Bos grunniens mutus]
gnl_UG_Oar_S31574912	668	14	59	5.15985	19.9108	1.94815	Up	4.51136e-07	3.91792e-06	-	GO:0042995//cell projection;GO:0015629//actin cytoskeleton	GO:0008289//lipid binding	-	gi|426229864|ref|XP_004009003.1|/3.31812e-112/PREDICTED: actin filament-associated protein 1-like 1 [Ovis aries]
gnl_UG_Oar_S34939900	882	14	59	3.90791	15.0798	1.94815	Up	4.51136e-07	3.9199e-06	K10071|1|1e-33|144|mmu:94071|C-type lectin domain family 2, member B;K10072|3|3e-30|132|cfa:611449|C-type lectin domain family 2, member D	-	-	-	gi|426225566|ref|XP_004006936.1|/1.87522e-123/PREDICTED: C-type lectin domain family 2 member D11-like isoform 1 [Ovis aries]
gnl_UG_Oar_S34957664	749	40	168	13.1481	50.5639	1.94325	Up	1.13262e-17	2.36048e-16	-	-	-	-	gi|426229920|ref|XP_004009031.1|/1.70681e-12/PREDICTED: putative small membrane protein NID67 [Ovis aries]
gnl_UG_Oar_S29445416	2567	501	2097	48.0504	184.156	1.93831	Up	1.35711e-201	3.42312e-199	K14345|1|0.0|1045|bta:282468|solute carrier organic anion transporter family, member 2A	GO:0016021//integral to membrane	GO:0071714	GO:0010876;GO:0044763;GO:0015711//organic anion transport	gi|84000442|ref|NP_001033110.1|/0/prostaglandin transporter [Ovis aries]
gnl_UG_Oar_S34964277	871	224	937	63.3163	242.513	1.93741	Up	4.65918e-91	5.05786e-89	K01672|1|2e-13|76.6|dre:100006448|carbonic anhydrase [EC:4.2.1.1];K11453|4|3e-11|69.3|dre:556231|chromobox protein 6	-	GO:0030247//polysaccharide binding	GO:0006909//phagocytosis;GO:0006952//defense response;GO:0006809//nitric oxide biosynthetic process;GO:0002252;GO:0009620//response to fungus	gi|301766866|ref|XP_002918858.1|/3.95423e-110/PREDICTED: pentraxin-related protein PTX3-like [Ailuropoda melanoleuca]
gnl_UG_Oar_S20545783	676	46	191	16.7532	63.6942	1.92673	Up	1.09392e-19	2.53895e-18	-	-	-	-	gi|149030893|gb|EDL85920.1|/3.48435e-16/rCG37312 [Rattus norvegicus]
gnl_UG_Oar_S34967241	839	94	389	27.5836	104.52	1.9219	Up	2.14378e-38	9.1241e-37	K14620|1|2e-13|77.0|mdo:100012207|riboflavin transporter 2	GO:0016021//integral to membrane	GO:0051183//vitamin transporter activity	GO:0015711//organic anion transport	gi|426235380|ref|XP_004011660.1|/2.62613e-31/PREDICTED: LOW QUALITY PROTEIN: solute carrier family 52, riboflavin transporter, member 2 [Ovis aries]
gnl_UG_Oar_S43088595	512	124	511	59.6262	224.99	1.91584	Up	1.01047e-49	5.57288e-48	-	-	-	-	-
gnl_UG_Oar_S25722021	1135	93	382	20.1731	75.8718	1.91113	Up	1.83085e-37	7.58522e-36	K06751|1|2e-161|568|bta:515712|major histocompatibility complex, class I	GO:0031224//intrinsic to membrane	-	GO:0048002//antigen processing and presentation of peptide antigen	gi|68655593|emb|CAI43974.2|/0/MHC class I antigen [Ovis aries]
gnl_UG_Oar_S34912641	808	83	340	25.2902	94.8595	1.90721	Up	1.9692e-33	7.20165e-32	-	-	-	-	-
gnl_UG_Oar_S52763349	628	21	86	8.23275	30.8711	1.90681	Up	1.68024e-09	1.96989e-08	K04899|1|3e-65|248|bta:505879|potassium voltage-gated channel subfamily F member 1	-	-	-	gi|426226241|ref|XP_004007257.1|/2.25508e-64/PREDICTED: potassium voltage-gated channel subfamily F member 1 [Ovis aries]
gnl_UG_Oar_S34958902	720	11	45	3.76137	14.0894	1.90528	Up	1.5039e-05	0.000102361	-	-	-	-	-
gnl_UG_Oar_S20553106	1171	203	828	42.68	159.399	1.90101	Up	1.06072e-78	9.2824e-77	K12671|1|8e-50|198|bta:615107|C-X-C motif chemokine 10	GO:0009986//cell surface;GO:0044421//extracellular region part	GO:0005125//cytokine activity;GO:0019887//protein kinase regulator activity	GO:0001525//angiogenesis;GO:0009612//response to mechanical stimulus;GO:0008283//cell proliferation;GO:0015031//protein transport;GO:0002687//positive regulation of leukocyte migration;GO:0048513//organ development;GO:0002252;GO:0014070//response to organic cyclic compound;GO:0007165//signal transduction;GO:0009408//response to heat;GO:0010212//response to ionizing radiation;GO:0002237//response …	gi|57163945|ref|NP_001009191.1|/1.12491e-50/C-X-C motif chemokine 10 precursor [Ovis aries]
gnl_UG_Oar_S43088406	617	107	436	42.6957	159.299	1.89958	Up	3.35184e-42	1.56225e-40	-	-	-	-	-
gnl_UG_Oar_S34900295	857	39	158	11.2039	41.5613	1.89124	Up	3.63708e-16	6.9858e-15	K01672|1|2e-145|514|bta:280740|carbonic anhydrase [EC:4.2.1.1]	GO:0043005//neuron projection;GO:0044421//extracellular region part;GO:0044459//plasma membrane part;GO:0044444//cytoplasmic part	GO:0046914//transition metal ion binding;GO:0016836//hydro-lyase activity	GO:0032846;GO:0048729//tissue morphogenesis;GO:0044237//cellular metabolic process;GO:0002763//positive regulation of myeloid leukocyte differentiation;GO:0042476//odontogenesis;GO:0048545//response to steroid hormone stimulus;GO:0015711//organic anion transport;GO:0044710;GO:0010038//response to metal ion;GO:0009628//response to abiotic stimulus;GO:0015669//gas transport	gi|118582300|sp|P00922.2|CAH2_SHEEP/1.60113e-148/RecName: Full=Carbonic anhydrase 2; AltName: Full=Carbonate dehydratase II; AltName: Full=Carbonic anhydrase II; Short=CA-II
gnl_UG_Oar_S34992262	654	22	89	8.28191	30.6779	1.88916	Up	1.10329e-09	1.31964e-08	-	-	-	-	gi|359063031|ref|XP_003585785.1|/9.90982e-37/PREDICTED: craniofacial development protein 2-like [Bos taurus]
gnl_UG_Oar_S43097211	765	22	89	7.08022	26.2266	1.88916	Up	1.10329e-09	1.31872e-08	K01593|1|3e-27|122|bta:280762|aromatic-L-amino-acid decarboxylase [EC:4.1.1.28]	GO:0043005//neuron projection;GO:0044297//cell body;GO:0030136//clathrin-coated vesicle	GO:0031406//carboxylic acid binding;GO:0005515//protein binding;GO:0016831//carboxy-lyase activity	GO:0019752//carboxylic acid metabolic process;GO:0042428//serotonin metabolic process;GO:0043279//response to alkaloid;GO:0070848//response to growth factor stimulus;GO:0048511//rhythmic process;GO:0017085//response to insecticide;GO:0042493//response to drug;GO:0007275//multicellular organismal development;GO:0042417//dopamine metabolic process;GO:0015837//amine transport	gi|426227270|ref|XP_004007741.1|/7.35017e-27/PREDICTED: aromatic-L-amino-acid decarboxylase isoform 1 [Ovis aries]
gnl_UG_Oar_S34991897	837	19	76	5.58874	20.4692	1.87286	Up	2.2482e-08	2.34414e-07	K11971|1|1e-57|223|bta:540274|E3 ubiquitin-protein ligase RNF14 [EC:6.3.2.19]	GO:0043231//intracellular membrane-bounded organelle	GO:0046914//transition metal ion binding;GO:0016881//acid-amino acid ligase activity;GO:0035258//steroid hormone receptor binding	GO:0043627//response to estrogen stimulus;GO:0006351//transcription, DNA-dependent;GO:0030521//androgen receptor signaling pathway	gi|426229768|ref|XP_004008955.1|/8.0522e-57/PREDICTED: E3 ubiquitin-protein ligase RNF14 [Ovis aries]
gnl_UG_Oar_S31568768	664	42	168	15.5728	57.0367	1.87286	Up	6.7734e-17	1.34777e-15	-	-	-	-	-
gnl_UG_Oar_S35007067	611	14	56	5.64121	20.6614	1.87286	Up	1.70142e-06	1.35923e-05	K12473|1|7e-06|50.8|xtr:100495826|low-density lipoprotein receptor	GO:0031224//intrinsic to membrane;GO:0012505//endomembrane system;GO:0043231//intracellular membrane-bounded organelle;GO:0034385;GO:0044444//cytoplasmic part	GO:0008565//protein transporter activity;GO:0046872//metal ion binding;GO:0030228//lipoprotein particle receptor activity;GO:0004888//transmembrane signaling receptor activity;GO:0005515//protein binding;GO:0071813//lipoprotein particle binding;GO:0030295//protein kinase activator activity	GO:0032868//response to insulin stimulus;GO:0070555//response to interleukin-1;GO:0010876;GO:0021510//spinal cord development;GO:0021543//pallium development;GO:0015031//protein transport;GO:0016125//sterol metabolic process;GO:0007611//learning or memory;GO:0001666//response to hypoxia;GO:0006897//endocytosis;GO:0009267//cellular response to starvation;GO:0007166//cell surface receptor signaling…	gi|471365972|ref|XP_004373526.1|/6.69787e-18/PREDICTED: very low-density lipoprotein receptor isoform 2 [Trichechus manatus latirostris]
gnl_UG_Oar_S43089024	803	14	56	4.29238	15.7212	1.87286	Up	1.70142e-06	1.3586e-05	K01128|1|9e-38|157|bta:505300|[EC:3.1.4.-]	GO:0044421//extracellular region part	GO:0004620//phospholipase activity	GO:0006684//sphingomyelin metabolic process	gi|426234433|ref|XP_004011200.1|/1.33546e-37/PREDICTED: acid sphingomyelinase-like phosphodiesterase 3a [Ovis aries]
gnl_UG_Oar_S42539960	174	13	52	18.3941	67.3701	1.87286	Up	4.0657e-06	3.04386e-05	-	-	-	-	-
gnl_UG_Oar_S31563010	675	101	401	36.8386	133.923	1.86211	Up	5.88166e-38	2.45456e-36	K04661|1|3e-52|205|dre:100004116|follistatin	GO:0043005//neuron projection;GO:0016023//cytoplasmic membrane-bounded vesicle;GO:0044421//extracellular region part	GO:0032403//protein complex binding	GO:0002762//negative regulation of myeloid leukocyte differentiation;GO:0009968//negative regulation of signal transduction;GO:0016337//cell-cell adhesion;GO:0008406//gonad development;GO:0010038//response to metal ion;GO:0030323//respiratory tube development;GO:0048232//male gamete generation;GO:0035270//endocrine system development;GO:0032924//activin receptor signaling pathway;GO:0030509//BMP …	gi|115496578|ref|NP_001069178.1|/6.39084e-111/follistatin-related protein 3 precursor [Bos taurus]
gnl_UG_Oar_S52825938	685	35	138	12.5795	45.4152	1.8521	Up	6.10566e-14	1.04724e-12	-	GO:0042995//cell projection	GO:0005515//protein binding	GO:0035556//intracellular signal transduction;GO:0048731	gi|395848337|ref|XP_003796807.1|/1.72727e-10/PREDICTED: neurogranin [Otolemur garnettii]
gnl_UG_Oar_S34888541	858	33	130	9.46918	34.1562	1.85084	Up	3.34812e-13	5.43816e-12	K04002|1|9e-49|194|ecb:100056222|complement component 4 binding protein, alpha	GO:0016020//membrane;GO:0044424//intracellular part	GO:0005488//binding	GO:0002673	gi|426239439|ref|XP_004013629.1|/3.29421e-77/PREDICTED: C4b-binding protein alpha chain-like [Ovis aries]
gnl_UG_Oar_S34894193	875	16	63	4.50192	16.231	1.85014	Up	4.6343e-07	4.00845e-06	-	-	-	-	-
gnl_UG_Oar_S34984027	755	245	963	79.8923	287.536	1.84762	Up	7.2221e-88	7.41757e-86	-	-	-	-	-
gnl_UG_Oar_S52767558	740	14	55	4.65781	16.755	1.84687	Up	2.63186e-06	2.04446e-05	-	-	-	-	-
gnl_UG_Oar_S53111474	2250	808	3168	88.4126	317.406	1.84401	Up	5.87378e-284	1.86569e-281	K11220|1|0.0|1448|ecb:100069633|signal transducer and activator of transcription 1	GO:0031981//nuclear lumen;GO:0043005//neuron projection;GO:0000785//chromatin;GO:0044444//cytoplasmic part	GO:0060089;GO:0046872//metal ion binding;GO:0043566//structure-specific DNA binding;GO:0042802//identical protein binding;GO:0000981//sequence-specific DNA binding RNA polymerase II transcription factor activity;GO:0000977//RNA polymerase II regulatory region sequence-specific DNA binding;GO:0032813//tumor necrosis factor receptor superfamily binding	GO:0001935//endothelial cell proliferation;GO:0035456//response to interferon-beta;GO:0032868//response to insulin stimulus;GO:0006915//apoptotic process;GO:0008284//positive regulation of cell proliferation;GO:0072183//negative regulation of nephron tubule epithelial cell differentiation;GO:0072075//metanephric mesenchyme development;GO:0031667//response to nutrient levels;GO:0007259//JAK-STAT c…	gi|261244984|ref|NP_001159675.1|/0/signal transducer and activator of transcription 1-alpha/beta [Ovis aries]
gnl_UG_Oar_S52764086	463	12	47	6.38096	22.8839	1.84249	Up	1.50887e-05	0.000102658	K09604|1|4e-16|84.0|bta:514617|adipocyte-derived leucine aminopeptidase [EC:3.4.11.-]	GO:0044424//intracellular part	GO:0005126//cytokine receptor binding;GO:0046914//transition metal ion binding;GO:0008237//metallopeptidase activity	GO:0033619//membrane protein proteolysis;GO:0051707//response to other organism	gi|426230142|ref|XP_004009139.1|/3.81094e-16/PREDICTED: endoplasmic reticulum aminopeptidase 1 [Ovis aries]
gnl_UG_Oar_S20554050	1148	142	556	30.4531	109.181	1.84206	Up	2.92362e-51	1.66046e-49	K06752|1|6e-119|427|bta:100848815|major histocompatibility complex, class II	GO:0042611;GO:0031224//intrinsic to membrane	-	GO:0019882//antigen processing and presentation	gi|229331975|ref|NP_001153231.1|/6.74559e-133/histocompatibility complex, class II, DQ alpha, type 1 precursor [Ovis aries]
gnl_UG_Oar_S34889282	887	11	43	3.0532	10.9284	1.83969	Up	3.6292e-05	0.000229528	-	-	-	-	-
gnl_UG_Oar_S43081686	667	149	582	54.9979	196.703	1.83857	Up	1.91016e-53	1.13367e-51	-	GO:0031981//nuclear lumen;GO:0016020//membrane	GO:0008289//lipid binding	GO:0006412//translation;GO:0001932//regulation of protein phosphorylation;GO:0033554//cellular response to stress	gi|426240535|ref|XP_004014154.1|/1.7717e-89/PREDICTED: protein Niban [Ovis aries]
gnl_UG_Oar_S34918576	698	91	354	32.0975	114.33	1.83267	Up	5.21158e-33	1.88187e-31	K07766|1|3e-62|221|ssc:100519192|diphosphoinositol-polyphosphate diphosphatase [EC:3.6.1.52]	GO:0044424//intracellular part	GO:0043169//cation binding;GO:0003723//RNA binding;GO:0052842//inositol diphosphate pentakisphosphate diphosphatase activity;GO:0052841//inositol bisdiphosphate tetrakisphosphate diphosphatase activity	GO:0019932//second-messenger-mediated signaling;GO:0009117//nucleotide metabolic process;GO:0006405//RNA export from nucleus;GO:0006650//glycerophospholipid metabolic process	gi|71891663|dbj|BAE16985.1|/3.16531e-54/KIAA0487 [Homo sapiens]
gnl_UG_Oar_S43087840	801	59	229	18.1345	64.449	1.82942	Up	7.59928e-22	1.92246e-20	-	-	-	-	-
gnl_UG_Oar_S34908878	852	86	333	24.851	88.1085	1.82598	Up	5.35346e-31	1.83279e-29	K08135|1|2e-17|90.1|bta:100139730|collagen, type XV, alpha	GO:0031224//intrinsic to membrane;GO:0044432//endoplasmic reticulum part;GO:0005581//collagen	GO:0005198//structural molecule activity	GO:0043062//extracellular structure organization;GO:0048869//cellular developmental process;GO:0022610;GO:0048646//anatomical structure formation involved in morphogenesis;GO:0007154//cell communication	gi|440905029|gb|ELR55477.1|/1.43678e-16/Collagen alpha-1(XV) chain, partial [Bos grunniens mutus]
gnl_UG_Oar_S34986850	748	34	131	11.1908	39.4805	1.81882	Up	5.14106e-13	8.24107e-12	-	-	-	-	-
gnl_UG_Oar_S34884947	838	169	651	49.651	175.126	1.8185	Up	1.01436e-58	6.51619e-57	K10054|1|3e-131|468|bta:100138545|probable transcription factor PML	-	-	-	gi|151555977|gb|AAI49787.1|/1.39821e-133/LOC100138545 protein [Bos taurus]
gnl_UG_Oar_S34986217	751	128	492	41.9619	147.686	1.81538	Up	1.0935e-44	5.34351e-43	-	-	-	-	-
gnl_UG_Oar_S34894819	869	184	707	52.1295	183.406	1.81487	Up	1.87017e-63	1.2729e-61	-	-	-	-	-
gnl_UG_Oar_S34936838	847	18	69	5.23208	18.3645	1.81146	Up	1.94398e-07	1.76981e-06	K06486|1|3e-135|481|bta:281840|intercellular adhesion molecule 3	GO:0031224//intrinsic to membrane	-	GO:0007155//cell adhesion	gi|426228967|ref|XP_004008566.1|/4.72695e-145/PREDICTED: LOW QUALITY PROTEIN: intercellular adhesion molecule 3 [Ovis aries]
gnl_UG_Oar_S34995949	708	296	1131	102.93	360.116	1.80679	Up	7.63466e-100	8.84795e-98	-	-	-	-	-
gnl_UG_Oar_S34959853	741	11	42	3.65477	12.7774	1.80575	Up	5.6036e-05	0.000342649	K06563|1|3e-128|457|bta:513266|CD209 antigen	-	GO:0005488//binding	-	gi|426229057|ref|XP_004008610.1|/7.77401e-135/PREDICTED: CD209 antigen-like protein 2-like [Ovis aries]
gnl_UG_Oar_S52826912	690	16	61	5.70895	19.9294	1.8036	Up	1.09683e-06	9.03164e-06	-	-	-	-	-
gnl_UG_Oar_S43004224	1262	96	366	18.7283	65.3785	1.8036	Up	2.25434e-33	8.2269e-32	-	-	-	-	-
gnl_UG_Oar_S53279316	888	106	403	29.3886	102.307	1.79958	Up	1.76833e-36	7.07002e-35	K14736|1|1e-158|558|bta:280705|transferrin	GO:0005768//endosome;GO:0044459//plasma membrane part;GO:0016023//cytoplasmic membrane-bounded vesicle	GO:0046872//metal ion binding	GO:0055080//cation homeostasis;GO:0006811//ion transport	gi|426218284|ref|XP_004003379.1|/3.19338e-171/PREDICTED: serotransferrin [Ovis aries]
gnl_UG_Oar_S34935319	699	29	110	10.2142	35.4755	1.79624	Up	5.55806e-11	7.50054e-10	K08008|1|7e-98|283|bta:281112|NADPH oxidase	GO:0030666//endocytic vesicle membrane;GO:0005887//integral to plasma membrane	GO:0043169//cation binding;GO:0046906//tetrapyrrole binding;GO:0005216//ion channel activity;GO:0046983//protein dimerization activity;GO:0000166//nucleotide binding;GO:0050664//oxidoreductase activity, acting on NADH or NADPH, oxygen as acceptor	GO:0006952//defense response;GO:0006996//organelle organization;GO:0044710;GO:0006801//superoxide metabolic process;GO:0006091//generation of precursor metabolites and energy;GO:0042590//antigen processing and presentation of exogenous peptide antigen via MHC class I;GO:0042743//hydrogen peroxide metabolic process;GO:0044403//symbiosis, encompassing mutualism through parasitism	gi|426256840|ref|XP_004022045.1|/5.48939e-99/PREDICTED: cytochrome b-245 heavy chain [Ovis aries]
gnl_UG_Oar_S52761163	474	23	87	11.9463	41.3765	1.79224	Up	6.16358e-09	6.83372e-08	-	-	-	-	-
gnl_UG_Oar_S34912488	840	329	1244	96.4278	333.852	1.79169	Up	2.12794e-108	2.70359e-106	K05917|1|5e-137|486|bta:505060|cytochrome P450, family 51 (sterol 14-demethylase) [EC:1.14.13.70]	GO:0031090//organelle membrane;GO:0031224//intrinsic to membrane	GO:0046906//tetrapyrrole binding;GO:0046914//transition metal ion binding;GO:0016709//oxidoreductase activity, acting on paired donors, with incorporation or reduction of molecular oxygen, NADH or NADPH as one donor, and incorporation of one atom of oxygen	GO:0008203//cholesterol metabolic process	gi|426228287|ref|XP_004008244.1|/5.59702e-140/PREDICTED: lanosterol 14-alpha demethylase-like [Ovis aries]
gnl_UG_Oar_S31563524	757	66	249	21.4651	74.1509	1.78847	Up	5.98124e-23	1.57831e-21	K15010|1|6e-105|380|bta:508124|homer	GO:0044456//synapse part;GO:0044444//cytoplasmic part;GO:0044327//dendritic spine head;GO:0016020//membrane	GO:0005515//protein binding	GO:0006886//intracellular protein transport;GO:0007186//G-protein coupled receptor signaling pathway	gi|440904004|gb|ELR54577.1|/4.33685e-104/Homer protein-like protein 3, partial [Bos grunniens mutus]
gnl_UG_Oar_S20553655	1455	13	49	2.19971	7.59182	1.78713	Up	1.49178e-05	0.000101657	K06856|1|0.0|723|bta:524810|immunoglobulin heavy chain	-	-	-	gi|2582411|gb|AAC64980.1|/0/immunoglobulin alpha heavy chain [Ovis aries]
gnl_UG_Oar_S53280036	946	380	1430	98.8958	340.767	1.78481	Up	1.11505e-123	1.59378e-121	K04303|1|9e-13|74.7|acs:100560819|MAS1 oncogene	GO:0043231//intracellular membrane-bounded organelle	GO:0003676//nucleic acid binding;GO:0046914//transition metal ion binding	GO:0012501//programmed cell death;GO:0048869//cellular developmental process;GO:0044767;GO:0007179//transforming growth factor beta receptor signaling pathway	gi|426227344|ref|XP_004007778.1|/5.4426e-168/PREDICTED: LOW QUALITY PROTEIN: retrotransposon-derived protein PEG10 [Ovis aries]
gnl_UG_Oar_S34893481	718	80	301	27.4316	94.5051	1.78455	Up	2.40036e-27	7.24841e-26	K08639|1|2e-116|418|ecb:100057636|carboxypeptidase X2	GO:0044421//extracellular region part	GO:0046914//transition metal ion binding	GO:0022610;GO:0019538//protein metabolic process	gi|426253447|ref|XP_004020407.1|/3.03108e-117/PREDICTED: inactive carboxypeptidase-like protein X2, partial [Ovis aries]
gnl_UG_Oar_S20553966	2569	1186	4455	113.66	390.928	1.78218	Up	0	0	K01540|1|2e-162|573|ecb:100033968|sodium/potassium-transporting ATPase subunit beta	GO:0005887//integral to plasma membrane	GO:0005488//binding;GO:0008556//potassium-transporting ATPase activity	GO:0044763;GO:0002376//immune system process;GO:0007599//hemostasis;GO:0030001//metal ion transport;GO:0006950//response to stress	gi|57526474|ref|NP_001009796.1|/5.42793e-172/sodium/potassium-transporting ATPase subunit beta-1 [Ovis aries]
gnl_UG_Oar_S34885833	917	165	619	44.2996	152.172	1.78034	Up	2.31782e-54	1.39492e-52	K03259|1|3e-114|411|ptr:461391|translation initiation factor 4E	GO:0034518//RNA cap binding complex;GO:0035770//ribonucleoprotein granule;GO:0031332;GO:0044444//cytoplasmic part	GO:0008135//translation factor activity, nucleic acid binding;GO:0031369//translation initiation factor binding	GO:0044772;GO:0006412//translation;GO:0000288//nuclear-transcribed mRNA catabolic process, deadenylation-dependent decay;GO:0007169//transmembrane receptor protein tyrosine kinase signaling pathway;GO:0030323//respiratory tube development;GO:0022415;GO:0006405//RNA export from nucleus	gi|465972857|ref|XP_004263711.1|/2.44507e-113/PREDICTED: eukaryotic translation initiation factor 4E [Orcinus orca]
gnl_UG_Oar_S34966325	856	228	855	65.5763	225.167	1.77975	Up	2.14778e-74	1.73768e-72	K06453|1|2e-12|73.2|cfa:611571|CD3Z antigen, zeta polypeptide	GO:0043234//protein complex	GO:0032553;GO:0003712//transcription cofactor activity;GO:0005515//protein binding;GO:0003824//catalytic activity	GO:0040007//growth;GO:0044699;GO:0032502//developmental process;GO:0006366//transcription from RNA polymerase II promoter	gi|426217079|ref|XP_004002781.1|/2.52229e-77/PREDICTED: protein CREG1 [Ovis aries]
gnl_UG_Oar_S43095261	708	27	101	9.38893	32.1589	1.77619	Up	4.66956e-10	5.78702e-09	-	-	-	-	-
gnl_UG_Oar_S52844338	411	15	56	8.98535	30.7156	1.77333	Up	4.00044e-06	3.00024e-05	-	-	-	-	-
gnl_UG_Oar_S52821902	684	11	41	3.95933	13.5127	1.77098	Up	8.61542e-05	0.000506241	-	-	-	-	-
gnl_UG_Oar_S34894677	872	152	566	42.9153	146.323	1.76959	Up	1.88819e-49	1.03141e-47	-	-	-	-	-
gnl_UG_Oar_S34882717	912	335	1247	90.4348	308.237	1.76909	Up	8.46034e-107	1.067e-104	-	-	-	-	-
gnl_UG_Oar_S34929373	778	2564	9542	811.379	2764.86	1.76876	Up	0	0	-	-	-	-	-
gnl_UG_Oar_S52792743	385	79	294	50.5187	172.147	1.76875	Up	1.93727e-26	5.67033e-25	-	-	-	-	-
gnl_UG_Oar_S43084304	696	124	461	43.863	149.315	1.76729	Up	1.63186e-40	7.28899e-39	-	-	-	-	-
gnl_UG_Oar_S34952476	900	279	1035	76.3216	259.245	1.76416	Up	1.28849e-88	1.34758e-86	K07748|1|8e-110|397|bta:616694|sterol-4alpha-carboxylate 3-dehydrogenase (decarboxylating) [EC:1.1.1.170]	GO:0031224//intrinsic to membrane;GO:0043231//intracellular membrane-bounded organelle;GO:0044444//cytoplasmic part;GO:0031090//organelle membrane	GO:0033764//steroid dehydrogenase activity, acting on the CH-OH group of donors, NAD or NADP as acceptor;GO:0036094//small molecule binding	GO:0008544//epidermis development;GO:0007166//cell surface receptor signaling pathway;GO:0048568//embryonic organ development;GO:0008203//cholesterol metabolic process	gi|426257414|ref|XP_004022322.1|/2.01006e-112/PREDICTED: sterol-4-alpha-carboxylate 3-dehydrogenase, decarboxylating [Ovis aries]
gnl_UG_Oar_S31570214	479	17	63	8.73774	29.6495	1.76268	Up	1.07901e-06	8.88917e-06	K06110|1|1e-06|52.8|xtr:448187|exocyst complex component 3	GO:0043234//protein complex	-	GO:0016192//vesicle-mediated transport	gi|440902290|gb|ELR53097.1|/3.67438e-57/Exocyst complex component 3-like protein 2 [Bos grunniens mutus]
gnl_UG_Oar_S39162063	2094	619	2293	72.7779	246.854	1.76209	Up	1.00096e-193	2.38451e-191	K00511|1|0.0|1071|bta:526535|squalene monooxygenase [EC:1.14.13.132]	GO:0031224//intrinsic to membrane;GO:0031090//organelle membrane	GO:0000166//nucleotide binding;GO:0016709//oxidoreductase activity, acting on paired donors, with incorporation or reduction of molecular oxygen, NADH or NADPH as one donor, and incorporation of one atom of oxygen	GO:0042221//response to chemical stimulus;GO:0006694//steroid biosynthetic process;GO:0008203//cholesterol metabolic process;GO:0044237//cellular metabolic process	gi|157278600|ref|NP_001098399.1|/0/squalene monooxygenase [Ovis aries]
gnl_UG_Oar_S34908527	751	22	81	7.21221	24.3141	1.75328	Up	3.37184e-08	3.43635e-07	-	-	-	-	-
gnl_UG_Oar_S35008848	865	52	191	14.8004	49.7772	1.74985	Up	1.84862e-17	3.81559e-16	K01528|1|1e-140|499|mcc:695388|dynamin GTPase [EC:3.6.5.5]	GO:0032991//macromolecular complex;GO:0042579//microbody;GO:0015630//microtubule cytoskeleton;GO:0031966//mitochondrial membrane	GO:0032550;GO:0044389	GO:0000266//mitochondrial fission;GO:0009306//protein secretion;GO:0022411;GO:0010822//positive regulation of mitochondrion organization;GO:0097193//intrinsic apoptotic signaling pathway;GO:0007031//peroxisome organization;GO:0003373;GO:0051260//protein homooligomerization	gi|344267817|ref|XP_003405762.1|/2.773e-140/PREDICTED: dynamin-1-like protein isoform 3 [Loxodonta africana]
gnl_UG_Oar_S34894394	887	93	341	25.8134	86.665	1.74733	Up	6.18746e-30	2.0292e-28	-	-	-	-	-
gnl_UG_Oar_S35000946	736	29	106	9.70076	32.4669	1.7428	Up	2.96544e-10	3.7372e-09	-	-	-	-	-
gnl_UG_Oar_S49915323	1297	56	204	10.63	35.4571	1.73793	Up	2.18e-18	4.69151e-17	-	GO:0016021//integral to membrane	-	-	gi|426227429|ref|XP_004007820.1|/6.26474e-53/PREDICTED: tetraspanin-13 [Ovis aries]
gnl_UG_Oar_S34977750	703	14	51	4.90296	16.3541	1.73793	Up	1.45666e-05	9.94218e-05	-	-	-	-	-
gnl_UG_Oar_S20554051	1051	351	1277	82.2224	273.906	1.73608	Up	1.51842e-106	1.90101e-104	K06751|1|6e-158|557|bta:515712|major histocompatibility complex, class I	-	-	-	gi|424081|gb|AAA03457.1|/0/MHC class I allele ShO, partial [Ovis aries]
gnl_UG_Oar_S43085525	567	11	40	4.77634	15.9034	1.73536	Up	0.000131875	0.000746264	-	-	-	-	-
gnl_UG_Oar_S34942854	926	25	90	6.64683	21.9101	1.72086	Up	8.99278e-09	9.80573e-08	K06449|1|3e-99|332|bta:497022|CD2 antigen	GO:0031224//intrinsic to membrane;GO:0044459//plasma membrane part;GO:0009986//cell surface	GO:0005515//protein binding	GO:0046649//lymphocyte activation;GO:0050794//regulation of cellular process	gi|426216343|ref|XP_004002424.1|/1.04508e-111/PREDICTED: T-cell surface antigen CD2 [Ovis aries]
gnl_UG_Oar_S43093280	680	52	187	18.8269	61.9934	1.71932	Up	9.56236e-17	1.88305e-15	K04638|1|3e-63|241|bta:531436|estrogen-related receptor beta like 1	GO:0005815//microtubule organizing center;GO:0030425//dendrite;GO:0031513//nonmotile primary cilium	GO:0003676//nucleic acid binding	GO:0006915//apoptotic process;GO:0006351//transcription, DNA-dependent	gi|426219215|ref|XP_004003824.1|/1.47376e-62/PREDICTED: intraflagellar transport protein 57 homolog [Ovis aries]
gnl_UG_Oar_S31584097	416	53	190	31.3666	102.961	1.7148	Up	6.19396e-17	1.23821e-15	K04727|1|9e-68|254|bta:535714|programmed cell death 8 (apoptosis-inducing factor) [EC:1.-.-.-]	GO:0031966//mitochondrial membrane	GO:0000166//nucleotide binding;GO:0003824//catalytic activity	GO:0070997//neuron death;GO:0000737//DNA catabolic process, endonucleolytic;GO:0010257;GO:0006915//apoptotic process;GO:0034976//response to endoplasmic reticulum stress;GO:0019725//cellular homeostasis;GO:0030154//cell differentiation	gi|426257633|ref|XP_004022429.1|/2.10156e-67/PREDICTED: apoptosis-inducing factor 1, mitochondrial isoform 1 [Ovis aries]
gnl_UG_Oar_S34955220	868	120	430	34.0367	111.676	1.71416	Up	2.16868e-36	8.63044e-35	-	GO:0043005//neuron projection;GO:0030666//endocytic vesicle membrane;GO:0030141//secretory granule;GO:0044297//cell body	GO:0005543//phospholipid binding;GO:0004859//phospholipase inhibitor activity	GO:0001525//angiogenesis;GO:0010594//regulation of endothelial cell migration;GO:0002283//neutrophil activation involved in immune response;GO:0006259//DNA metabolic process;GO:0044092//negative regulation of molecular function;GO:0044093;GO:0006897//endocytosis;GO:0006952//defense response	gi|426231916|ref|XP_004009983.1|/2.80578e-131/PREDICTED: annexin A3 [Ovis aries]
gnl_UG_Oar_S49915282	784	19	68	5.96655	19.5527	1.7124	Up	6.73044e-07	5.69233e-06	-	-	-	-	-
gnl_UG_Oar_S34895719	830	19	68	5.63587	18.469	1.7124	Up	6.73044e-07	5.69514e-06	-	-	-	-	-
gnl_UG_Oar_S50389500	882	836	2989	233.358	763.96	1.71095	Up	7.5767e-242	2.24061e-239	K04565|1|1e-81|303|bta:281495|Cu/Zn superoxide dismutase [EC:1.15.1.1]	GO:0032991//macromolecular complex;GO:0031982//vesicle;GO:0043231//intracellular membrane-bounded organelle;GO:0030425//dendrite;GO:0044444//cytoplasmic part;GO:0044297//cell body;GO:0016020//membrane;GO:0044421//extracellular region part	GO:0016209//antioxidant activity;GO:0019787//small conjugating protein ligase activity;GO:0019903//protein phosphatase binding;GO:0046914//transition metal ion binding	GO:0051704;GO:0001894//tissue homeostasis;GO:0001932//regulation of protein phosphorylation;GO:0006281//DNA repair;GO:0045104//intermediate filament cytoskeleton organization;GO:0010557//positive regulation of macromolecule biosynthetic process;GO:0044093;GO:0022011//myelination in peripheral nervous system;GO:0050954//sensory perception of mechanical stimulus;GO:0048232//male gamete generation;G…	gi|296481248|tpg|DAA23363.1|/7.19224e-91/TPA: superoxide dismutase-like [Bos taurus]
gnl_UG_Oar_S34890908	800	14	50	4.30847	14.0894	1.70936	Up	2.21422e-05	0.000146183	-	-	-	-	-
gnl_UG_Oar_S43086124	614	49	174	19.6478	63.8843	1.7011	Up	1.80031e-15	3.34188e-14	K11275|1|3e-18|92.0|ssc:595122|histone H1/5	GO:0000785//chromatin;GO:0043231//intracellular membrane-bounded organelle	GO:0003676//nucleic acid binding	GO:0034728//nucleosome organization	gi|440908931|gb|ELR58900.1|/1.97409e-17/Histone H1.4 [Bos grunniens mutus]
gnl_UG_Oar_S34882658	801	20	71	6.14728	19.982	1.70068	Up	4.3059e-07	3.75469e-06	-	-	-	-	gi|426215932|ref|XP_004002223.1|/1.37189e-34/PREDICTED: guanylate-binding protein 7-like isoform 3 [Ovis aries]
gnl_UG_Oar_S34984815	860	15	53	4.29416	13.8928	1.69389	Up	1.40735e-05	9.63243e-05	-	-	-	-	-
gnl_UG_Oar_S34896716	742	12	42	3.98165	12.7602	1.68022	Up	0.000126786	0.000720316	-	-	-	-	-
gnl_UG_Oar_S34928001	834	24	84	7.08485	22.7053	1.68022	Up	4.79668e-08	4.77497e-07	-	-	-	-	-
gnl_UG_Oar_S34960210	889	14	49	3.87714	12.4253	1.68022	Up	3.35286e-05	0.000213547	K06560|1|8e-83|254|ssc:445003|mannose receptor, C type	GO:0044464//cell part;GO:0016020//membrane	GO:0048029//monosaccharide binding;GO:0038023//signaling receptor activity	GO:0007154//cell communication	gi|363814526|ref|NP_001242898.1|/6.13327e-82/macrophage mannose receptor 1 precursor [Sus scrofa]
gnl_UG_Oar_S34903655	849	104	363	30.1586	96.3856	1.67625	Up	4.6481e-30	1.52728e-28	-	-	-	-	-
gnl_UG_Oar_S34996466	725	154	536	52.296	166.663	1.67216	Up	1.80265e-43	8.58863e-42	-	-	-	-	-
gnl_UG_Oar_S42149881	6372	25	87	0.965939	3.07791	1.67195	Up	3.07116e-08	3.14675e-07	K05099|1|0.0|2623|bta:280855|proto-oncogene tyrosine-protein kinase Met [EC:2.7.10.1]	GO:0016323//basolateral plasma membrane;GO:0031224//intrinsic to membrane	GO:0032550;GO:0004714//transmembrane receptor protein tyrosine kinase activity	GO:0007417//central nervous system development;GO:0033500//carbohydrate homeostasis;GO:0010827//regulation of glucose transport;GO:0008283//cell proliferation;GO:0043069//negative regulation of programmed cell death;GO:0007169//transmembrane receptor protein tyrosine kinase signaling pathway;GO:0035914//skeletal muscle cell differentiation;GO:0006468//protein phosphorylation;GO:0060562//epithelia…	gi|162287029|ref|NP_001104541.1|/0/hepatocyte growth factor receptor precursor [Ovis aries]
gnl_UG_Oar_S34920884	856	19	66	5.46469	17.3813	1.66933	Up	1.53122e-06	1.23419e-05	-	-	-	-	-
gnl_UG_Oar_S52823120	546	79	274	35.6221	113.128	1.66711	Up	6.66584e-23	1.75357e-21	-	-	-	-	gi|42627781|tpe|CAE00382.1|/1.77968e-07/TPA: putative ISG12(b) protein [Bos taurus]
gnl_UG_Oar_S34920086	850	1219	4222	353.078	1119.73	1.66509	Up	0	0	K01330|1|9e-142|503|cfa:477707|complement component 1, r subcomponent [EC:3.4.21.41]	-	GO:0046872//metal ion binding;GO:0004175//endopeptidase activity	GO:0019538//protein metabolic process;GO:0006952//defense response;GO:0002455//humoral immune response mediated by circulating immunoglobulin	gi|426225622|ref|XP_004006964.1|/9.85278e-167/PREDICTED: complement C1r subcomponent [Ovis aries]
gnl_UG_Oar_S34928817	868	52	180	14.7492	46.7483	1.66428	Up	1.62433e-15	3.03491e-14	-	-	-	-	-
gnl_UG_Oar_S20544917	893	13	45	3.58408	11.3599	1.66428	Up	8.00474e-05	0.000474585	-	-	-	-	-
gnl_UG_Oar_S34958208	898	20	69	5.48326	17.3215	1.65946	Up	9.75722e-07	8.10048e-06	K06549|1|1e-75|283|bta:100300478|sialic acid binding Ig-like lectin 5;K10079|3|6e-36|151|hsa:89858|sialic acid binding Ig-like lectin 12	-	-	-	gi|426258846|ref|XP_004023015.1|/1.64595e-90/PREDICTED: sialic acid-binding Ig-like lectin 14-like [Ovis aries]
gnl_UG_Oar_S53279709	877	76	262	21.3353	67.3465	1.65836	Up	8.17542e-22	2.06213e-20	K08023|1|7e-12|71.6|bta:100848191|latent transforming growth factor beta binding protein	GO:0031224//intrinsic to membrane	GO:0046872//metal ion binding	GO:0003205	gi|426249176|ref|XP_004018326.1|/3.34942e-173/PREDICTED: cysteine-rich with EGF-like domain protein 1 [Ovis aries]
gnl_UG_Oar_S34894719	881	41	141	11.4576	36.0791	1.65486	Up	2.27374e-12	3.46352e-11	-	-	-	-	-
gnl_UG_Oar_S34963534	713	194	666	66.9881	210.571	1.65233	Up	9.82502e-53	5.73193e-51	-	-	-	-	-
gnl_UG_Oar_S34958088	904	14	48	3.81281	11.9698	1.65047	Up	5.05696e-05	0.00031313	-	-	-	-	gi|426248680|ref|XP_004018088.1|/1.74558e-23/PREDICTED: myeloid-associated differentiation marker-like [Ovis aries]
gnl_UG_Oar_S34964913	847	21	72	6.1041	19.1629	1.65047	Up	6.21796e-07	5.29283e-06	-	GO:0044464//cell part	GO:0030695//GTPase regulator activity	GO:0035556//intracellular signal transduction	gi|426223002|ref|XP_004005668.1|/1.92546e-143/PREDICTED: SH2 domain-containing protein 3C isoform 1 [Ovis aries]
gnl_UG_Oar_S34971003	793	28	96	8.69301	27.2905	1.65047	Up	8.05616e-09	8.81245e-08	-	-	-	-	gi|343962027|dbj|BAK62601.1|/4.09833e-07/zinc finger CCHC domain-containing protein 2 [Pan troglodytes]
gnl_UG_Oar_S34952589	681	40	137	14.461	45.351	1.64897	Up	5.27634e-12	7.84227e-11	K01907|1|6e-100|363|bta:505842|acetoacetyl-CoA synthetase [EC:6.2.1.16]	GO:0044444//cytoplasmic part	GO:0016878//acid-thiol ligase activity;GO:0032550	GO:0010243//response to organic nitrogen;GO:0070542//response to fatty acid;GO:0033574//response to testosterone stimulus;GO:0050796//regulation of insulin secretion;GO:0048513//organ development;GO:0045444//fat cell differentiation;GO:0044238//primary metabolic process;GO:0032787//monocarboxylic acid metabolic process;GO:0036315;GO:0044767;GO:0006950//response to stress;GO:0001678//cellular gluc…	gi|426247172|ref|XP_004017360.1|/2.10357e-101/PREDICTED: acetoacetyl-CoA synthetase [Ovis aries]
gnl_UG_Oar_S43089410	816	130	445	39.2228	122.937	1.64816	Up	1.15784e-35	4.5341e-34	-	-	-	-	-
gnl_UG_Oar_S34964896	822	284	972	85.0613	266.568	1.64793	Up	7.00568e-76	5.83308e-74	K11252|1|1e-44|180|ssc:100156932|histone H2B	GO:0043231//intracellular membrane-bounded organelle;GO:0000785//chromatin	GO:0003676//nucleic acid binding;GO:0046983//protein dimerization activity	GO:0006952//defense response;GO:0034728//nucleosome organization	gi|431892245|gb|ELK02685.1|/1.30167e-43/Histone H2B type 1 [Pteropus alecto]
gnl_UG_Oar_S34953726	845	251	857	73.1312	228.632	1.64447	Up	6.44212e-67	4.66225e-65	K00021|1|2e-101|369|bta:407159|hydroxymethylglutaryl-CoA reductase (NADPH) [EC:1.1.1.34]	GO:0031090//organelle membrane;GO:0031224//intrinsic to membrane;GO:0044439	GO:0048037//cofactor binding;GO:0016616//oxidoreductase activity, acting on the CH-OH group of donors, NAD or NADP as acceptor;GO:0000166//nucleotide binding;GO:0042802//identical protein binding;GO:0043168	GO:0043405//regulation of MAP kinase activity;GO:0008284//positive regulation of cell proliferation;GO:0042692//muscle cell differentiation;GO:0032102;GO:0035773;GO:0042311//vasodilation;GO:0031667//response to nutrient levels;GO:0008203//cholesterol metabolic process;GO:0043410//positive regulation of MAPK cascade;GO:0016114//terpenoid biosynthetic process;GO:0032872//regulation of stress-activa…	gi|440910684|gb|ELR60454.1|/1.21083e-100/3-hydroxy-3-methylglutaryl-coenzyme A reductase [Bos grunniens mutus]
gnl_UG_Oar_S34971573	659	25	85	9.33985	29.0768	1.6384	Up	6.88338e-08	6.71962e-07	-	GO:0031982//vesicle;GO:0044424//intracellular part	GO:0017111//nucleoside-triphosphatase activity;GO:0032550	GO:0034341//response to interferon-gamma	gi|426215934|ref|XP_004002224.1|/5.23897e-86/PREDICTED: guanylate-binding protein 5 [Ovis aries]
gnl_UG_Oar_S34891063	767	28	95	8.98769	27.9217	1.63536	Up	1.20288e-08	1.29272e-07	-	-	-	-	-
gnl_UG_Oar_S52828247	660	13	44	4.84937	15.0287	1.63185	Up	0.00012057	0.000689798	K03129|1|5e-74|277|bta:518030|transcription initiation factor TFIID subunit 4	GO:0005667//transcription factor complex	GO:0003676//nucleic acid binding;GO:0001071//nucleic acid binding transcription factor activity;GO:0046983//protein dimerization activity;GO:0008134//transcription factor binding	GO:0044764;GO:0006366//transcription from RNA polymerase II promoter	gi|426253659|ref|XP_004020510.1|/1.33846e-73/PREDICTED: transcription initiation factor TFIID subunit 4B [Ovis aries]
gnl_UG_Oar_S34931356	786	186	629	58.2607	180.402	1.63062	Up	5.35198e-49	2.85972e-47	K05098|1|2e-140|498|bta:407170|kinase insert domain protein receptor [EC:2.7.10.1]	GO:0009986//cell surface;GO:0016021//integral to membrane	GO:0004714//transmembrane receptor protein tyrosine kinase activity;GO:0005102//receptor binding;GO:0032550;GO:0019838//growth factor binding	GO:0021700//developmental maturation;GO:0001935//endothelial cell proliferation;GO:0050918//positive chemotaxis;GO:0003158//endothelium development;GO:0048534;GO:0008284//positive regulation of cell proliferation;GO:0010557//positive regulation of macromolecule biosynthetic process;GO:0007169//transmembrane receptor protein tyrosine kinase signaling pathway;GO:0055065//metal ion homeostasis;GO:00…	gi|426231708|ref|XP_004009880.1|/1.16856e-139/PREDICTED: vascular endothelial growth factor receptor 2 [Ovis aries]
gnl_UG_Oar_S34881999	915	24	81	6.45767	19.9562	1.62775	Up	1.61033e-07	1.48576e-06	K01333|1|1e-158|559|bta:513197|complement factor I [EC:3.4.21.45]	-	GO:0004175//endopeptidase activity;GO:0038024//cargo receptor activity	GO:0019538//protein metabolic process;GO:0006955//immune response	gi|426231287|ref|XP_004009671.1|/1.22839e-165/PREDICTED: complement factor I [Ovis aries]
gnl_UG_Oar_S34912670	847	42	141	12.2082	37.5274	1.6201	Up	4.81326e-12	7.17264e-11	-	-	-	-	gi|426220767|ref|XP_004004585.1|/1.13094e-13/PREDICTED: sperm-specific antigen 2 isoform 4 [Ovis aries]
gnl_UG_Oar_S34900841	484	66	221	33.5725	102.934	1.61637	Up	5.10264e-18	1.08586e-16	-	GO:0043231//intracellular membrane-bounded organelle;GO:0030529//ribonucleoprotein complex	GO:0005198//structural molecule activity	GO:0010467//gene expression	gi|164518974|ref|NP_001106779.1|/1.64545e-28/39S ribosomal protein L33, mitochondrial [Bos taurus]
gnl_UG_Oar_S31565586	523	110	368	51.7817	158.62	1.61506	Up	5.79036e-29	1.83579e-27	-	-	-	-	-
gnl_UG_Oar_S52801177	686	130	434	46.6557	142.619	1.61205	Up	8.70864e-34	3.22615e-32	-	GO:0031012//extracellular matrix	GO:0005488//binding;GO:0005201//extracellular matrix structural constituent	GO:0044763;GO:0003013;GO:0009653//anatomical structure morphogenesis;GO:0016043//cellular component organization	gi|440908466|gb|ELR58480.1|/4.40604e-38/Elastin [Bos grunniens mutus]
gnl_UG_Oar_S34904482	819	818	2715	245.898	747.307	1.60364	Up	1.13583e-200	2.7439e-198	-	-	-	-	-
gnl_UG_Oar_S34926412	859	688	2275	197.188	597.037	1.59825	Up	1.15467e-167	2.22526e-165	K01330|1|3e-115|415|bta:511581|complement component 1, r subcomponent [EC:3.4.21.41]	-	GO:0004175//endopeptidase activity;GO:0005488//binding	GO:0019538//protein metabolic process;GO:0006952//defense response;GO:0002455//humoral immune response mediated by circulating immunoglobulin	gi|426225622|ref|XP_004006964.1|/1.98371e-122/PREDICTED: complement C1r subcomponent [Ovis aries]
gnl_UG_Oar_S34950848	696	184	605	65.087	195.956	1.59009	Up	1.41292e-45	7.02444e-44	K14996|1|4e-116|417|bta:509536|solute carrier family 38 (sodium-coupled neutral amino acid transporter), member 10	GO:0031224//intrinsic to membrane	-	-	gi|426238371|ref|XP_004013128.1|/1.44027e-116/PREDICTED: LOW QUALITY PROTEIN: putative sodium-coupled neutral amino acid transporter 10 [Ovis aries]
gnl_UG_Oar_S34912074	549	35	115	15.6957	47.2214	1.58907	Up	7.7837e-10	9.40183e-09	K12470|1|3e-08|43.5|rno:84357|SH3 domain-containing kinase-binding protein 1	GO:0016020//membrane;GO:0043231//intracellular membrane-bounded organelle	GO:0003676//nucleic acid binding	GO:0016192//vesicle-mediated transport	gi|426220951|ref|XP_004004675.1|/1.86988e-75/PREDICTED: nostrin [Ovis aries]
gnl_UG_Oar_S52768370	618	42	138	16.7319	50.3389	1.58907	Up	1.56281e-11	2.22451e-10	-	-	-	-	gi|426223907|ref|XP_004006115.1|/9.65056e-113/PREDICTED: dysferlin isoform 9 [Ovis aries]
gnl_UG_Oar_S34941414	745	32	105	10.575	31.7721	1.58711	Up	4.41778e-09	4.97203e-08	K15261|1|2e-99|302|bta:510991|poly [ADP-ribose] polymerase 10/14/15 [EC:2.4.2.30]	GO:0031981//nuclear lumen	GO:0005488//binding	GO:0008285//negative regulation of cell proliferation;GO:0006471//protein ADP-ribosylation;GO:0001672//regulation of chromatin assembly or disassembly	gi|426235977|ref|XP_004011952.1|/9.48404e-109/PREDICTED: poly [ADP-ribose] polymerase 10 [Ovis aries]
gnl_UG_Oar_S43085999	690	59	193	21.0518	63.0553	1.58268	Up	1.72723e-15	3.21316e-14	-	-	-	-	-
gnl_UG_Oar_S34968778	782	15	49	4.72248	14.1255	1.58068	Up	7.14834e-05	0.0004287	-	-	-	-	gi|344238434|gb|EGV94537.1|/4.10693e-15/hypothetical protein I79_011136 [Cricetulus griseus]
gnl_UG_Oar_S34991929	866	169	552	48.0457	143.693	1.58051	Up	2.21408e-41	1.00732e-39	-	-	-	-	gi|426236403|ref|XP_004012158.1|/2.44617e-19/PREDICTED: periostin isoform 2 [Ovis aries]
gnl_UG_Oar_S31588613	485	16	52	8.12201	24.1699	1.5733	Up	4.5025e-05	0.000281439	K08764|1|1e-10|65.9|ptr:456862|sterol carrier protein 2 [EC:2.3.1.176]	-	-	-	gi|426230480|ref|XP_004009299.1|/2.90617e-40/PREDICTED: podocan-like protein 1 [Ovis aries]
gnl_UG_Oar_S31560076	676	205	666	74.6608	222.096	1.57276	Up	3.0537e-49	1.65227e-47	K04553|1|2e-82|305|bta:509471|ubiquitin-conjugating enzyme E2 L6 [EC:6.3.2.19]	GO:0044444//cytoplasmic part	GO:0032550;GO:0019787//small conjugating protein ligase activity	GO:0006952//defense response;GO:0051603//proteolysis involved in cellular protein catabolic process;GO:0006464//cellular protein modification process;GO:0001818//negative regulation of cytokine production;GO:0007166//cell surface receptor signaling pathway	gi|426246145|ref|XP_004016856.1|/1.83249e-81/PREDICTED: ubiquitin/ISG15-conjugating enzyme E2 L6 [Ovis aries]
gnl_UG_Oar_S34883976	795	342	1110	105.912	314.752	1.57135	Up	8.39288e-81	7.65716e-79	K00787|1|3e-134|431|bta:281156|farnesyl diphosphate synthase [EC:2.5.1.1 2.5.1.10]	GO:0031981//nuclear lumen;GO:0044444//cytoplasmic part	GO:0043169//cation binding;GO:0004659//prenyltransferase activity	GO:0022415;GO:0006720//isoprenoid metabolic process;GO:0008203//cholesterol metabolic process;GO:0008654//phospholipid biosynthetic process	gi|426216783|ref|XP_004002637.1|/5.09351e-140/PREDICTED: farnesyl pyrophosphate synthase isoform 1 [Ovis aries]
gnl_UG_Oar_S34893810	897	33	107	9.05747	26.8908	1.56993	Up	4.16482e-09	4.70586e-08	-	GO:0031224//intrinsic to membrane	-	-	gi|426218155|ref|XP_004003315.1|/6.08189e-100/PREDICTED: transmembrane 4 L6 family member 18 [Ovis aries]
gnl_UG_Oar_S34978208	637	234	758	90.4403	268.252	1.56855	Up	1.34498e-55	8.26849e-54	-	-	-	-	-
gnl_UG_Oar_S38432150	2076	428	1385	50.7577	150.396	1.56706	Up	5.60456e-100	6.58421e-98	K06527|1|0.0|1269|bta:534578|vascular cell adhesion molecule 1	GO:0015629//actin cytoskeleton;GO:0009986//cell surface;GO:0031224//intrinsic to membrane;GO:0043234//protein complex;GO:0042995//cell projection;GO:0044421//extracellular region part;GO:0005886//plasma membrane	GO:0005102//receptor binding	GO:0001892//embryonic placenta development;GO:0022406//membrane docking;GO:0019221//cytokine-mediated signaling pathway;GO:0006954//inflammatory response;GO:0022415;GO:0007159//leukocyte cell-cell adhesion;GO:0009314//response to radiation;GO:0030098//lymphocyte differentiation;GO:0002682//regulation of immune system process;GO:0001678//cellular glucose homeostasis;GO:0031667//response to nutrien…	gi|426216050|ref|XP_004002282.1|/0/PREDICTED: vascular cell adhesion protein 1-like isoform 1 [Ovis aries]
gnl_UG_Oar_S34979814	741	213	689	70.7696	209.611	1.56651	Up	1.33718e-50	7.49522e-49	-	GO:0030176//integral to endoplasmic reticulum membrane	GO:0000166//nucleotide binding	-	gi|470596419|ref|XP_004310984.1|/3.21033e-48/PREDICTED: LOW QUALITY PROTEIN: ER membrane protein complex subunit 7 [Tursiops truncatus]
gnl_UG_Oar_S52799910	650	44	142	16.6657	49.2479	1.56318	Up	1.39105e-11	1.98662e-10	K15413|1|3e-27|122|cfa:477402|nuclear autoantigen Sp-100	-	-	-	gi|426221691|ref|XP_004005042.1|/7.38658e-53/PREDICTED: sp110 nuclear body protein-like [Ovis aries]
gnl_UG_Oar_S31573851	599	22	71	9.04235	26.7205	1.56318	Up	1.94011e-06	1.53916e-05	K01332|1|6e-116|416|bta:515440|complement component 2 [EC:3.4.21.43]	-	GO:0004175//endopeptidase activity	GO:0019538//protein metabolic process;GO:0006952//defense response;GO:0002455//humoral immune response mediated by circulating immunoglobulin	gi|426250511|ref|XP_004018979.1|/4.56933e-117/PREDICTED: complement C2 isoform 1 [Ovis aries]
gnl_UG_Oar_S34919830	902	84	271	22.9276	67.7292	1.56269	Up	8.48884e-21	2.06233e-19	K12385|1|1e-133|476|bta:286772|Niemann-Pick C1 protein	GO:0005764//lysosome;GO:0016021//integral to membrane;GO:0005770//late endosome;GO:0012505//endomembrane system	GO:0032934//sterol binding;GO:0004888//transmembrane signaling receptor activity	GO:0010507//negative regulation of autophagy;GO:0016125//sterol metabolic process;GO:0007034//vacuolar transport;GO:0016192//vesicle-mediated transport;GO:0030301//cholesterol transport;GO:0006464//cellular protein modification process;GO:0032870//cellular response to hormone stimulus;GO:0055092//sterol homeostasis;GO:0008344//adult locomotory behavior	gi|426253685|ref|XP_004020523.1|/4.02204e-137/PREDICTED: LOW QUALITY PROTEIN: niemann-Pick C1 protein-like [Ovis aries]
gnl_UG_Oar_S34958463	828	49	158	14.5697	43.017	1.56193	Up	1.01611e-12	1.58584e-11	K06702|1|2e-19|96.7|gga:421234|CDW93 antigen;K06706|4|4e-17|84.0|rno:293669|CD248 antigen, endosialin	-	GO:0005488//binding	-	gi|440900532|gb|ELR51648.1|/6.83019e-117/C-type lectin domain family 14 member A, partial [Bos grunniens mutus]
gnl_UG_Oar_S53280288	946	83	267	21.6009	63.6258	1.55852	Up	1.93736e-20	4.62808e-19	-	-	-	-	-
gnl_UG_Oar_S34926014	792	28	90	8.70399	25.6171	1.55736	Up	8.6271e-08	8.3037e-07	-	-	-	-	-
gnl_UG_Oar_S34968783	781	779	2503	245.568	722.475	1.55682	Up	1.85825e-177	3.84008e-175	K08111|1|5e-16|74.7|bta:522828|glypican 5	GO:0031224//intrinsic to membrane;GO:0031012//extracellular matrix	GO:0043168	-	gi|4239700|emb|CAA10770.1|/7.26331e-37/reverse transcriptase-like [Bos taurus]
gnl_UG_Oar_S43083987	779	24	77	7.58507	22.2826	1.55469	Up	7.80494e-07	6.53026e-06	-	-	-	-	-
gnl_UG_Oar_S34997305	621	99	317	39.249	115.075	1.55184	Up	7.6467e-24	2.09515e-22	K05514|1|1e-37|156|bta:508387|C-C motif chemokine, other	GO:0044421//extracellular region part	GO:0005125//cytokine activity	GO:0042221//response to chemical stimulus;GO:0001935//endothelial cell proliferation;GO:0030041//actin filament polymerization;GO:0002376//immune system process;GO:0006952//defense response;GO:0032321//positive regulation of Rho GTPase activity;GO:0016477//cell migration	gi|426254721|ref|XP_004021025.1|/1.21983e-38/PREDICTED: c-C motif chemokine 26 [Ovis aries]
gnl_UG_Oar_S34968124	772	51	162	16.2644	47.3054	1.54029	Up	8.96288e-13	1.40394e-11	-	GO:0016023//cytoplasmic membrane-bounded vesicle;GO:0031090//organelle membrane;GO:0031224//intrinsic to membrane	-	GO:0006694//steroid biosynthetic process	gi|426233692|ref|XP_004010848.1|/4.31807e-75/PREDICTED: probable ergosterol biosynthetic protein 28-like [Ovis aries]
gnl_UG_Oar_S34881906	842	508	1609	148.538	430.781	1.53613	Up	1.40673e-112	1.84185e-110	K06751|1|4e-119|287|bta:100126048|major histocompatibility complex, class I	GO:0042611;GO:0031224//intrinsic to membrane	-	GO:0048002//antigen processing and presentation of peptide antigen	gi|72536885|gb|AAZ73462.1|/1.12524e-123/MHC class I antigen [Bos taurus]
gnl_UG_Oar_S34883016	853	226	714	65.2296	188.696	1.53246	Up	8.90314e-51	5.02325e-49	K11142|1|1e-127|456|bta:781648|cytosol aminopeptidase [EC:3.4.11.1 3.4.11.5]	GO:0031981//nuclear lumen	GO:0046914//transition metal ion binding;GO:0008238//exopeptidase activity;GO:0008237//metallopeptidase activity	GO:0019538//protein metabolic process	gi|426231481|ref|XP_004009767.1|/2.38809e-128/PREDICTED: cytosol aminopeptidase [Ovis aries]
gnl_UG_Oar_S43096173	751	58	183	19.014	54.9318	1.53058	Up	3.94888e-14	6.86929e-13	-	-	-	-	-
gnl_UG_Oar_S34886189	849	26	82	7.53965	21.773	1.52997	Up	4.62784e-07	4.0069e-06	-	GO:0031224//intrinsic to membrane	-	-	gi|426216014|ref|XP_004002264.1|/1.02672e-139/PREDICTED: transmembrane protein 56 [Ovis aries]
gnl_UG_Oar_S31576956	700	142	447	49.9431	143.954	1.52725	Up	2.96994e-32	1.05032e-30	K10226|1|3e-106|384|bta:521822|fatty acid desaturase 2 (delta-6 desaturase) [EC:1.14.19.-]	GO:0043231//intracellular membrane-bounded organelle;GO:0016021//integral to membrane;GO:0031090//organelle membrane	GO:0046906//tetrapyrrole binding;GO:0046914//transition metal ion binding;GO:0016215	GO:0000038//very long-chain fatty acid metabolic process;GO:0006633//fatty acid biosynthetic process;GO:0006091//generation of precursor metabolites and energy;GO:0001676//long-chain fatty acid metabolic process	gi|440901466|gb|ELR52401.1|/1.78167e-106/Fatty acid desaturase 2, partial [Bos grunniens mutus]
gnl_UG_Oar_S34968725	900	10507	33044	2874.23	8276.81	1.5259	Up	0	0	-	-	-	-	gi|345543|pir||JC1348/1.33655e-23/hypothetical 18K protein - goldfish mitochondrion
gnl_UG_Oar_S34915753	865	43	135	12.2388	35.1828	1.52341	Up	1.00687e-10	1.32948e-09	K13236|1|1e-131|468|bta:509952|2,4-dienoyl-CoA reductase, mitochondrial [EC:1.3.1.34]	GO:0031981//nuclear lumen;GO:0044429//mitochondrial part	GO:0043168;GO:0016628//oxidoreductase activity, acting on the CH-CH group of donors, NAD or NADP as acceptor	GO:0051260//protein homooligomerization;GO:0009062//fatty acid catabolic process	gi|426235861|ref|XP_004011896.1|/1.3325e-136/PREDICTED: 2,4-dienoyl-CoA reductase, mitochondrial [Ovis aries]
gnl_UG_Oar_S34892593	867	188	590	53.3856	153.407	1.52284	Up	7.04324e-42	3.25622e-40	-	GO:0016021//integral to membrane	-	-	gi|426218153|ref|XP_004003314.1|/4.37336e-109/PREDICTED: transmembrane 4 L6 family member 1 [Ovis aries]
gnl_UG_Oar_S34985023	864	45	141	12.8228	36.789	1.52056	Up	4.10692e-11	5.62186e-10	-	-	-	-	-
gnl_UG_Oar_S34922346	671	32	100	11.7412	33.5962	1.51672	Up	3.04794e-08	3.12669e-07	-	-	-	-	gi|440898726|gb|ELR50155.1|/2.75616e-06/Small ubiquitin-related modifier 1 [Bos grunniens mutus]
gnl_UG_Oar_S31558889	818	235	734	70.7294	202.281	1.51598	Up	2.337e-51	1.3317e-49	K04402|1|8e-71|267|ecb:100059768|growth arrest and DNA-damage-inducible protein	GO:0043231//intracellular membrane-bounded organelle	GO:0005488//binding	GO:0012501//programmed cell death;GO:0050896//response to stimulus;GO:0048869//cellular developmental process;GO:0032147//activation of protein kinase activity;GO:0007049//cell cycle;GO:0001933//negative regulation of protein phosphorylation	gi|119589783|gb|EAW69377.1|/4.11965e-74/growth arrest and DNA-damage-inducible, beta, isoform CRA_b [Homo sapiens]
gnl_UG_Oar_S34969115	906	254	793	69.0226	197.314	1.51535	Up	2.57746e-55	1.57326e-53	-	-	-	-	-
gnl_UG_Oar_S52781341	552	42	131	18.7325	53.499	1.51397	Up	2.30446e-10	2.93438e-09	K14613|1|3e-87|320|bta:781117|MFS transporter, PCFT/HCP family, solute carrier family 46 (folate transporter), member 1/3	GO:0031224//intrinsic to membrane	-	GO:0044763	gi|426236481|ref|XP_004012197.1|/1.4724e-89/PREDICTED: solute carrier family 46 member 3 [Ovis aries]
gnl_UG_Oar_S34971484	776	26	81	8.24892	23.5308	1.51227	Up	6.7894e-07	5.73372e-06	-	-	-	-	-
gnl_UG_Oar_S43004396	737	105	327	35.0758	100.021	1.51176	Up	1.10291e-23	2.99797e-22	-	-	-	-	-
gnl_UG_Oar_S34967914	873	421	1310	118.728	338.275	1.51054	Up	8.30888e-90	8.90712e-88	K04008|1|1e-21|104|bta:505574|CD59 antigen	GO:0046658//anchored to plasma membrane	GO:0005488//binding	GO:0044763;GO:0001905;GO:0050794//regulation of cellular process	gi|426245276|ref|XP_004016439.1|/5.50614e-27/PREDICTED: CD59 glycoprotein [Ovis aries]
gnl_UG_Oar_S34888114	813	93	289	28.1629	80.1347	1.50863	Up	4.75476e-21	1.16339e-19	-	-	-	-	-
gnl_UG_Oar_S34961984	919	33	102	8.84065	25.0206	1.50089	Up	2.83384e-08	2.92455e-07	K06449|1|7e-47|187|bta:497022|CD2 antigen	GO:0031225//anchored to membrane;GO:0044459//plasma membrane part;GO:0009986//cell surface	GO:0042802//identical protein binding;GO:0043498//cell surface binding	-	gi|426216343|ref|XP_004002424.1|/1.41928e-52/PREDICTED: T-cell surface antigen CD2 [Ovis aries]
gnl_UG_Oar_S52818900	506	246	759	119.693	338.146	1.4983	Up	3.6033e-52	2.09504e-50	-	-	-	-	-
gnl_UG_Oar_S34914754	871	130	401	36.7461	103.786	1.49795	Up	2.50736e-28	7.79099e-27	-	-	-	-	-
gnl_UG_Oar_S34928673	881	36	111	10.0603	28.4027	1.49735	Up	7.30638e-09	8.01785e-08	-	-	-	-	-
gnl_UG_Oar_S34959021	805	218	672	66.6724	188.186	1.49699	Up	2.50646e-46	1.27569e-44	K06874|1|4e-128|457|bta:504523|zinc finger protein	GO:0005634//nucleus	-	-	gi|426244569|ref|XP_004016094.1|/3.12116e-127/PREDICTED: zinc finger protein ZPR1 [Ovis aries]
gnl_UG_Oar_S53280539	903	1094	3370	298.274	841.308	1.496	Up	8.2952e-225	2.33245e-222	K03982|1|6e-48|191|mdo:100017921|plasminogen activator inhibitor-1	GO:0030141//secretory granule;GO:0009897//external side of plasma membrane;GO:0045202//synapse	GO:0097367;GO:0005515//protein binding;GO:0004866//endopeptidase inhibitor activity	GO:0007224//smoothened signaling pathway;GO:0034111//negative regulation of homotypic cell-cell adhesion;GO:0010543//regulation of platelet activation;GO:0002028//regulation of sodium ion transport;GO:0048167//regulation of synaptic plasticity;GO:0003006//developmental process involved in reproduction;GO:0045687//positive regulation of glial cell differentiation;GO:0050954//sensory perception of …	gi|440905313|gb|ELR55704.1|/6.86946e-153/Glia-derived nexin, partial [Bos grunniens mutus]
gnl_UG_Oar_S34906841	834	57	175	16.8265	47.3026	1.49118	Up	4.05044e-13	6.54789e-12	-	-	-	-	gi|84579209|dbj|BAE73038.1|/6.19483e-17/hypothetical protein [Macaca fascicularis]
gnl_UG_Oar_S34999991	692	29	89	10.3176	28.9933	1.49061	Up	2.53516e-07	2.2671e-06	-	-	-	-	-
gnl_UG_Oar_S35008636	903	16	49	4.36232	12.2327	1.48757	Up	0.000145184	0.000812462	-	-	-	-	-
gnl_UG_Oar_S34985881	853	16	49	4.61803	12.9497	1.48757	Up	0.000145184	0.000812197	-	-	GO:0032550	-	gi|426258637|ref|XP_004022915.1|/4.26624e-61/PREDICTED: GTPase IMAP family member 7-like [Ovis aries]
gnl_UG_Oar_S34998023	875	98	300	27.5742	77.2905	1.48697	Up	2.29346e-21	5.6764e-20	-	-	-	-	-
gnl_UG_Oar_S43087265	683	50	153	18.0233	50.4991	1.48639	Up	1.34921e-11	1.93169e-10	K09596|1|4e-103|374|bta:530325|signal peptide peptidase-like 2A [EC:3.4.23.-]	GO:0005764//lysosome;GO:0030176//integral to endoplasmic reticulum membrane;GO:0000139//Golgi membrane;GO:0005770//late endosome	GO:0004175//endopeptidase activity;GO:0042802//identical protein binding	GO:0002682//regulation of immune system process;GO:0033619//membrane protein proteolysis	gi|426234161|ref|XP_004011068.1|/1.92201e-102/PREDICTED: signal peptide peptidase-like 2A [Ovis aries]
gnl_UG_Oar_S53280592	936	233	712	61.2866	171.481	1.48441	Up	2.13152e-48	1.11463e-46	-	GO:0000323//lytic vacuole;GO:0005635//nuclear envelope;GO:0031224//intrinsic to membrane;GO:0005783//endoplasmic reticulum	GO:0005488//binding	GO:0055092//sterol homeostasis;GO:0016049//cell growth	gi|426237182|ref|XP_004012540.1|/7.19597e-76/PREDICTED: transmembrane protein 97 [Ovis aries]
gnl_UG_Oar_S52839814	547	21	64	9.45186	26.3758	1.48054	Up	1.43354e-05	9.79217e-05	-	-	-	-	-
gnl_UG_Oar_S34940042	767	109	330	34.9878	96.991	1.471	Up	5.27402e-23	1.39384e-21	K03635|1|2e-83|309|bta:507986|molybdopterin synthase catalytic subunit [EC:2.-.-.-]	GO:0043234//protein complex;GO:0043231//intracellular membrane-bounded organelle;GO:0044444//cytoplasmic part	GO:0036094//small molecule binding;GO:0005515//protein binding;GO:0003824//catalytic activity	GO:0006766//vitamin metabolic process;GO:0009108//coenzyme biosynthetic process;GO:0018130	gi|426246534|ref|XP_004017048.1|/6.99586e-110/PREDICTED: molybdopterin synthase catalytic subunit isoform 2 [Ovis aries]
gnl_UG_Oar_S34926177	801	53	160	16.2903	45.0299	1.46687	Up	7.39152e-12	1.08174e-10	K02089|1|2e-39|162|ame:408406|cyclin-dependent kinase 4 [EC:2.7.11.22]	GO:0043231//intracellular membrane-bounded organelle	GO:0036094//small molecule binding;GO:0003824//catalytic activity	GO:0008202//steroid metabolic process;GO:0012501//programmed cell death	gi|426220222|ref|XP_004004315.1|/1.35608e-74/PREDICTED: histidine triad nucleotide-binding protein 2, mitochondrial isoform 2 [Ovis aries]
gnl_UG_Oar_S34961495	883	441	1329	122.96	339.295	1.46435	Up	4.49808e-87	4.59233e-85	K03986|1|1e-99|363|bta:534961|complement C1q subcomponent subunit A	GO:0005578//proteinaceous extracellular matrix	-	GO:0006952//defense response;GO:0002455//humoral immune response mediated by circulating immunoglobulin	gi|426221994|ref|XP_004005190.1|/2.02524e-109/PREDICTED: complement C1q subcomponent subunit A isoform 1 [Ovis aries]
gnl_UG_Oar_S34937579	706	225	676	78.4627	215.851	1.45996	Up	5.88438e-45	2.88368e-43	-	GO:0031224//intrinsic to membrane	GO:0004888//transmembrane signaling receptor activity	GO:0007606//sensory perception of chemical stimulus	gi|114050967|ref|NP_001040099.1|/3.80796e-21/bitter taste receptor Bota-T2R65A [Bos taurus]
gnl_UG_Oar_S34942350	738	166	498	55.378	152.12	1.45782	Up	1.74545e-33	6.39701e-32	K08816|1|4e-06|52.0|bta:523902|vaccinia related kinase [EC:2.7.11.1]	-	-	-	gi|426236231|ref|XP_004012074.1|/7.66416e-10/PREDICTED: carbonic anhydrase 1 [Ovis aries]
gnl_UG_Oar_S34968182	717	27	81	9.27108	25.4671	1.45782	Up	1.33541e-06	1.08554e-05	K10357|1|4e-116|417|bta:514078|myosin V	GO:0032991//macromolecular complex;GO:0012506//vesicle membrane;GO:0043231//intracellular membrane-bounded organelle;GO:0015629//actin cytoskeleton;GO:0019866//organelle inner membrane	GO:0032550;GO:0008092//cytoskeletal protein binding;GO:0017016//Ras GTPase binding;GO:0003774//motor activity;GO:0016408	GO:0008203//cholesterol metabolic process;GO:0006915//apoptotic process;GO:0045184//establishment of protein localization;GO:0032787//monocarboxylic acid metabolic process;GO:0042044//fluid transport	gi|440913559|gb|ELR63004.1|/2.86303e-115/Myosin-Vb, partial [Bos grunniens mutus]
gnl_UG_Oar_S49915392	1090	17	51	3.83979	10.5477	1.45782	Up	0.000133381	0.0007528	-	-	-	-	-
gnl_UG_Oar_S31561651	760	24	72	7.77469	21.3566	1.45782	Up	5.2663e-06	3.8618e-05	K10225|1|7e-114|410|bta:515925|fatty acid desaturase 3 (delta-6 desaturase) [EC:1.14.19.-]	GO:0031224//intrinsic to membrane;GO:0043231//intracellular membrane-bounded organelle;GO:0031090//organelle membrane	GO:0046906//tetrapyrrole binding;GO:0046914//transition metal ion binding;GO:0016705//oxidoreductase activity, acting on paired donors, with incorporation or reduction of molecular oxygen	GO:0006633//fatty acid biosynthetic process;GO:0006091//generation of precursor metabolites and energy;GO:0051234//establishment of localization	gi|139948648|ref|NP_001077160.1|/5.1111e-113/fatty acid desaturase 3 [Bos taurus]
gnl_UG_Oar_S34917756	865	46	138	13.0926	35.9647	1.45782	Up	2.47254e-10	3.13213e-09	-	-	-	-	gi|426242925|ref|XP_004015319.1|/5.87502e-67/PREDICTED: uncharacterized protein LOC101122718 [Ovis aries]
gnl_UG_Oar_S46933742	2392	30	90	3.08777	8.48192	1.45782	Up	3.40498e-07	3.01198e-06	K10159|1|0.0|1306|bta:281534|toll-like receptor 2	GO:0009986//cell surface;GO:0031224//intrinsic to membrane;GO:0043235//receptor complex;GO:0044424//intracellular part	GO:0005539//glycosaminoglycan binding;GO:0071723//lipopeptide binding;GO:0038023//signaling receptor activity;GO:0051635//bacterial cell surface binding;GO:0046983//protein dimerization activity	GO:0006954//inflammatory response;GO:0042108//positive regulation of cytokine biosynthetic process;GO:0016055//Wnt receptor signaling pathway;GO:0006809//nitric oxide biosynthetic process;GO:0051091//positive regulation of sequence-specific DNA binding transcription factor activity;GO:0071221//cellular response to bacterial lipopeptide;GO:0050663//cytokine secretion;GO:0052263;GO:0042742//defense…	gi|198281854|emb|CAQ37821.1|/0/Toll-like receptor 2 [Ovis aries]
gnl_UG_Oar_S34887338	816	17	51	5.12914	14.0894	1.45782	Up	0.000133381	0.000753047	-	-	-	-	-
gnl_UG_Oar_S34888266	870	154	462	43.58	119.711	1.45782	Up	3.51474e-31	1.21542e-29	K01900|1|3e-46|185|bta:537713|succinyl-CoA synthetase beta subunit [EC:6.2.1.4 6.2.1.5]	GO:0043231//intracellular membrane-bounded organelle	GO:0004774//succinate-CoA ligase activity;GO:0032550	GO:0009060//aerobic respiration	gi|426249303|ref|XP_004018389.1|/2.61192e-45/PREDICTED: succinyl-CoA ligase [GDP-forming] subunit beta, mitochondrial [Ovis aries]
gnl_UG_Oar_S34961678	819	61	183	18.3371	50.371	1.45782	Up	2.97912e-13	4.86646e-12	K12316|1|4e-65|248|bta:280798|lysosomal alpha-glucosidase [EC:3.2.1.20]	GO:0005764//lysosome	GO:0004558//alpha-glucosidase activity;GO:0005488//binding	GO:0050905//neuromuscular process;GO:0008016//regulation of heart contraction;GO:0003011//involuntary skeletal muscle contraction;GO:0019725//cellular homeostasis;GO:0051651//maintenance of location in cell;GO:0003208//cardiac ventricle morphogenesis;GO:0007033//vacuole organization;GO:0044708;GO:0005977//glycogen metabolic process	gi|426238397|ref|XP_004013141.1|/2.43782e-66/PREDICTED: lysosomal alpha-glucosidase [Ovis aries]
gnl_UG_Oar_S34904925	807	567	1697	172.98	474.047	1.45443	Up	1.42365e-109	1.83598e-107	-	-	-	-	-
gnl_UG_Oar_S43087259	782	125	374	39.354	107.815	1.45397	Up	1.89644e-25	5.43035e-24	-	-	-	-	-
gnl_UG_Oar_S34940531	908	236	706	63.9899	175.28	1.45374	Up	1.36726e-46	6.97955e-45	K00801|1|1e-136|433|bta:281767|farnesyl-diphosphate farnesyltransferase [EC:2.5.1.21]	GO:0031090//organelle membrane;GO:0043231//intracellular membrane-bounded organelle;GO:0031224//intrinsic to membrane	GO:0004311//farnesyltranstransferase activity	GO:0006694//steroid biosynthetic process;GO:0006720//isoprenoid metabolic process;GO:0006644//phospholipid metabolic process;GO:0008203//cholesterol metabolic process	gi|426220595|ref|XP_004004500.1|/1.5609e-136/PREDICTED: squalene synthase [Ovis aries]
gnl_UG_Oar_S20553387	1914	57	170	7.33193	20.0226	1.44936	Up	2.57254e-12	3.90826e-11	-	-	-	-	-
gnl_UG_Oar_S34926556	887	411	1224	114.078	311.079	1.44725	Up	5.64108e-79	4.98741e-77	K01331|1|5e-158|518|bta:767827|complement component 1, s subcomponent [EC:3.4.21.42]	-	GO:0046872//metal ion binding;GO:0004175//endopeptidase activity	GO:0019538//protein metabolic process;GO:0006952//defense response;GO:0002455//humoral immune response mediated by circulating immunoglobulin	gi|426225626|ref|XP_004006966.1|/8.34335e-168/PREDICTED: complement C1s subcomponent isoform 2 [Ovis aries]
gnl_UG_Oar_S20553236	505	77	229	37.5392	102.225	1.44528	Up	4.91628e-16	9.36934e-15	K05098|1|8e-93|338|bta:407170|kinase insert domain protein receptor [EC:2.7.10.1]	GO:0009986//cell surface;GO:0016021//integral to membrane	GO:0004714//transmembrane receptor protein tyrosine kinase activity;GO:0005102//receptor binding;GO:0032550;GO:0019838//growth factor binding	GO:0021700//developmental maturation;GO:0001935//endothelial cell proliferation;GO:0050918//positive chemotaxis;GO:0003158//endothelium development;GO:0048534;GO:0008284//positive regulation of cell proliferation;GO:0010557//positive regulation of macromolecule biosynthetic process;GO:0007169//transmembrane receptor protein tyrosine kinase signaling pathway;GO:0055065//metal ion homeostasis;GO:00…	gi|21359789|gb|AAM49614.1|AF513909_1/2.03544e-94/vascular endothelial growth factor receptor-2 [Ovis aries]
gnl_UG_Oar_S34962530	904	2191	6485	596.705	1617.17	1.43838	Up	0	0	K03989|1|4e-99|306|rno:24233|complement component 4	GO:0044421//extracellular region part	GO:0061135	GO:0006952//defense response;GO:0050789//regulation of biological process;GO:0002455//humoral immune response mediated by circulating immunoglobulin;GO:0006939//smooth muscle contraction;GO:0008152//metabolic process	gi|158186621|ref|NP_113692.2|/3.30101e-98/complement C4 precursor [Rattus norvegicus]
gnl_UG_Oar_S34957408	928	166	491	44.0398	119.274	1.4374	Up	2.20768e-32	7.82358e-31	K08106|1|2e-113|409|bta:534506|N-acetylgalactosamine 4-sulfate 6-O-sulfotransferase [EC:2.8.2.33]	GO:0031224//intrinsic to membrane;GO:0012505//endomembrane system	GO:0032550;GO:0008146//sulfotransferase activity	GO:0006024//glycosaminoglycan biosynthetic process;GO:0019318//hexose metabolic process;GO:0006790//sulfur compound metabolic process	gi|426253231|ref|XP_004020303.1|/5.38538e-116/PREDICTED: carbohydrate sulfotransferase 15 [Ovis aries]
gnl_UG_Oar_S34910558	810	19	56	5.77503	15.5853	1.43229	Up	7.66706e-05	0.000456616	K04514|1|2e-18|93.6|tca:663533|Rho-associated, coiled-coil containing protein kinase [EC:2.7.11.1]	GO:0044424//intracellular part	GO:0005515//protein binding	GO:0008585//female gonad development;GO:0001667//ameboidal cell migration;GO:0007169//transmembrane receptor protein tyrosine kinase signaling pathway;GO:0001501//skeletal system development;GO:0060537//muscle tissue development;GO:0009653//anatomical structure morphogenesis;GO:0008202//steroid metabolic process	gi|426218044|ref|XP_004003260.1|/1.39567e-50/PREDICTED: schwannomin-interacting protein 1 isoform 3 [Ovis aries]
gnl_UG_Oar_S52864916	630	37	109	14.4593	39.0031	1.43159	Up	2.9796e-08	3.06575e-07	-	GO:0000323//lytic vacuole	GO:0046872//metal ion binding	GO:0031589//cell-substrate adhesion	gi|426228376|ref|XP_004023552.1|/3.75369e-75/PREDICTED: LOW QUALITY PROTEIN: mammalian ependymin-related protein 1 [Ovis aries]
gnl_UG_Oar_S53279896	909	363	1068	98.3169	264.862	1.42973	Up	6.37738e-68	4.67457e-66	K12333|1|1e-88|327|bta:280713|adrenomedullin	GO:0044424//intracellular part;GO:0044421//extracellular region part	GO:0001664//G-protein coupled receptor binding	GO:0002027//regulation of heart rate;GO:0014020;GO:0009914//hormone transport;GO:0019229//regulation of vasoconstriction;GO:0043434//response to peptide hormone stimulus;GO:0002029//desensitization of G-protein coupled receptor protein signaling pathway;GO:0019935//cyclic-nucleotide-mediated signaling;GO:0042311//vasodilation;GO:0031960//response to corticosteroid stimulus;GO:0042476//odontogenes…	gi|426244812|ref|XP_004016211.1|/1.47304e-94/PREDICTED: ADM [Ovis aries]
gnl_UG_Oar_S43083646	789	86	253	26.8353	72.2864	1.42959	Up	2.65732e-17	5.44544e-16	-	GO:0031224//intrinsic to membrane;GO:0031090//organelle membrane;GO:0043231//intracellular membrane-bounded organelle	-	-	gi|426224605|ref|XP_004006459.1|/4.91226e-21/PREDICTED: transmembrane protein 106C isoform 2 [Ovis aries]
gnl_UG_Oar_S34914193	881	137	403	38.2851	103.12	1.42947	Up	1.17657e-26	3.46149e-25	K00227|1|1e-95|350|ssc:100520925|lathosterol oxidase [EC:1.14.21.6]	GO:0031224//intrinsic to membrane;GO:0031090//organelle membrane	GO:0016717//oxidoreductase activity, acting on paired donors, with oxidation of a pair of donors resulting in the reduction of molecular oxygen to two molecules of water;GO:0046996;GO:0046914//transition metal ion binding	GO:0006631//fatty acid metabolic process;GO:0006695//cholesterol biosynthetic process	gi|440904902|gb|ELR55354.1|/4.80196e-103/Lathosterol oxidase [Bos grunniens mutus]
gnl_UG_Oar_S34907302	806	32	94	9.77463	26.2909	1.42745	Up	2.87162e-07	2.55865e-06	-	-	-	-	-
gnl_UG_Oar_S20543007	767	32	94	10.2716	27.6278	1.42745	Up	2.87162e-07	2.55732e-06	K00962|1|2e-62|189|bta:508877|polyribonucleotide nucleotidyltransferase [EC:2.7.7.8]	GO:0016020//membrane;GO:0000177//cytoplasmic exosome (RNase complex);GO:0005740//mitochondrial envelope	GO:0016779//nucleotidyltransferase activity;GO:0070717;GO:0008187//poly-pyrimidine tract binding;GO:0008408//3'-5' exonuclease activity	GO:0071047//polyadenylation-dependent mRNA catabolic process;GO:0000963//mitochondrial RNA processing;GO:0040007//growth;GO:0035927//RNA import into mitochondrion;GO:0043467//regulation of generation of precursor metabolites and energy;GO:0010587//miRNA catabolic process;GO:0007050//cell cycle arrest;GO:0006402//mRNA catabolic process;GO:0000957//mitochondrial RNA catabolic process;GO:0080135//re…	gi|426223645|ref|XP_004005985.1|/5.46735e-62/PREDICTED: polyribonucleotide nucleotidyltransferase 1, mitochondrial [Ovis aries]
gnl_UG_Oar_S34912088	840	32	94	9.37899	25.2268	1.42745	Up	2.87162e-07	2.55998e-06	K14217|1|4e-08|58.9|aml:100475782|interferon-induced protein with tetratricopeptide repeats 1	GO:0005856//cytoskeleton;GO:0001726//ruffle	GO:0003723//RNA binding	GO:0006952//defense response;GO:0002252	gi|470657148|ref|XP_004330755.1|/3.10034e-32/PREDICTED: interferon-induced protein with tetratricopeptide repeats 5 [Tursiops truncatus]
gnl_UG_Oar_S34892040	836	77	226	22.6762	60.9418	1.42625	Up	1.45915e-15	2.73522e-14	-	-	-	-	-
gnl_UG_Oar_S34985178	660	46	135	17.1593	46.1108	1.42612	Up	7.41908e-10	8.97405e-09	-	-	-	-	gi|426221354|ref|XP_004004875.1|/2.57149e-08/PREDICTED: STE20-related kinase adapter protein beta [Ovis aries]
gnl_UG_Oar_S34892224	852	60	176	17.3379	46.5678	1.4254	Up	2.00362e-12	3.06566e-11	-	-	-	-	gi|90079551|dbj|BAE89455.1|/1.772e-06/unnamed protein product [Macaca fascicularis]
gnl_UG_Oar_S34944207	907	96	281	26.0585	69.8413	1.42233	Up	6.4162e-19	1.42184e-17	K04727|1|2e-158|558|bta:535714|programmed cell death 8 (apoptosis-inducing factor) [EC:1.-.-.-]	GO:0031966//mitochondrial membrane;GO:0019866//organelle inner membrane	GO:0000166//nucleotide binding;GO:0003676//nucleic acid binding;GO:0003824//catalytic activity	GO:0070997//neuron death;GO:0000737//DNA catabolic process, endonucleolytic;GO:0010257;GO:0006915//apoptotic process;GO:0034976//response to endoplasmic reticulum stress;GO:0019725//cellular homeostasis;GO:0030154//cell differentiation	gi|426257635|ref|XP_004022430.1|/7.13428e-158/PREDICTED: apoptosis-inducing factor 1, mitochondrial isoform 2 [Ovis aries]
gnl_UG_Oar_S20695132	863	136	397	38.7984	103.703	1.41839	Up	5.37464e-26	1.55719e-24	K05611|1|5e-114|410|ssc:396637|ubiquitin carboxyl-terminal hydrolase L1 [EC:3.4.19.12]	GO:0031981//nuclear lumen;GO:0043005//neuron projection;GO:0044297//cell body;GO:0031090//organelle membrane;GO:0044444//cytoplasmic part	GO:0032182//small conjugating protein binding;GO:0004175//endopeptidase activity;GO:0008238//exopeptidase activity;GO:0016790//thiolester hydrolase activity;GO:0031690	GO:0055002//striated muscle cell development;GO:0048667//cell morphogenesis involved in neuron differentiation;GO:0016265//death;GO:0043405//regulation of MAP kinase activity;GO:0007600//sensory perception;GO:0008088//axon cargo transport;GO:0019941//modification-dependent protein catabolic process;GO:0007631//feeding behavior;GO:0070646//protein modification by small protein removal;GO:0008344//…	gi|426231623|ref|XP_004009838.1|/5.26617e-115/PREDICTED: ubiquitin carboxyl-terminal hydrolase isozyme L1 isoform 1 [Ovis aries]
gnl_UG_Oar_S31585188	667	24	70	8.85872	23.6584	1.41718	Up	1.10622e-05	7.69106e-05	-	-	-	-	-
gnl_UG_Oar_S31559633	778	57	166	18.0377	48.0996	1.41501	Up	1.1007e-11	1.5905e-10	K05090|1|8e-121|433|bta:509418|macrophage colony-stimulating factor 1 receptor [EC:2.7.10.1]	GO:0044464//cell part;GO:0043234//protein complex;GO:0016021//integral to membrane	GO:0004714//transmembrane receptor protein tyrosine kinase activity;GO:0032550;GO:0042802//identical protein binding	GO:0048017//inositol lipid-mediated signaling;GO:0031532//actin cytoskeleton reorganization;GO:0006952//defense response;GO:0032844;GO:0036005;GO:0043410//positive regulation of MAPK cascade;GO:0019221//cytokine-mediated signaling pathway;GO:0016477//cell migration;GO:0034331;GO:0032722//positive regulation of chemokine production;GO:0006650//glycerophospholipid metabolic process;GO:0060443//mamm…	gi|440906414|gb|ELR56679.1|/1.07385e-121/Macrophage colony-stimulating factor 1 receptor, partial [Bos grunniens mutus]
gnl_UG_Oar_S34928576	856	288	838	82.8332	220.69	1.41374	Up	8.40248e-53	4.91875e-51	K07613|1|4e-122|437|bta:538913|gap junction protein, alpha 4	GO:0005921//gap junction;GO:0016021//integral to membrane	-	GO:0034329//cell junction assembly;GO:0070838//divalent metal ion transport;GO:0033555//multicellular organismal response to stress;GO:0001944//vasculature development;GO:0007154//cell communication	gi|465990044|ref|XP_004266535.1|/1.27751e-121/PREDICTED: gap junction alpha-4 protein [Orcinus orca]
gnl_UG_Oar_S34896916	864	22	64	6.26895	16.6986	1.41343	Up	2.77548e-05	0.000179845	-	GO:0043005//neuron projection;GO:0031224//intrinsic to membrane;GO:0044424//intracellular part	GO:0005488//binding	GO:0006629//lipid metabolic process;GO:0070997//neuron death	gi|7582308|gb|AAF64274.1|AF208860_1/5.22095e-34/BM-018 [Homo sapiens]
gnl_UG_Oar_S43097336	707	21	61	7.31283	19.4502	1.41128	Up	4.40244e-05	0.000275687	-	-	-	-	-
gnl_UG_Oar_S34978570	733	20	58	6.71756	17.8376	1.40891	Up	6.99046e-05	0.000419672	-	-	-	-	-
gnl_UG_Oar_S34995938	606	79	229	32.0952	85.1875	1.40828	Up	1.76038e-15	3.27129e-14	-	-	-	-	-
gnl_UG_Oar_S42529103	427	126	364	72.6488	192.17	1.40338	Up	1.31015e-23	3.55004e-22	K09095|1|1e-82|304|bta:282711|hypoxia-inducible factor 2 alpha	GO:0031981//nuclear lumen;GO:0043234//protein complex;GO:0044444//cytoplasmic part	GO:0060089;GO:0000982//RNA polymerase II core promoter proximal region sequence-specific DNA binding transcription factor activity;GO:0046983//protein dimerization activity;GO:0003677//DNA binding;GO:0019899//enzyme binding	GO:0048771//tissue remodeling;GO:0008016//regulation of heart contraction;GO:0006584//catecholamine metabolic process;GO:0045165//cell fate commitment;GO:0050953//sensory perception of light stimulus;GO:0043618//regulation of transcription from RNA polymerase II promoter in response to stress;GO:0021700//developmental maturation;GO:0007154//cell communication;GO:0006996//organelle organization;GO…	gi|164600783|gb|ABY61822.1|/3.90718e-82/endothelial PAS domain protein 1 [Ovis aries]
gnl_UG_Oar_S34918930	765	923	2666	297.047	785.619	1.40314	Up	3.60628e-162	6.3768e-160	K12589|1|9e-88|320|ecb:100065722|exosome complex component RRP42	GO:0044452;GO:0044421//extracellular region part	GO:0046872//metal ion binding;GO:0005539//glycosaminoglycan binding;GO:0019904//protein domain specific binding	GO:0071363//cellular response to growth factor stimulus;GO:0048731;GO:0001503//ossification;GO:0010755	gi|114051137|ref|NP_001039677.1|/4.63447e-94/tetranectin precursor [Bos taurus]
gnl_UG_Oar_S34892268	795	124	358	38.4008	101.515	1.40248	Up	3.1757e-23	8.4976e-22	-	-	-	-	-
gnl_UG_Oar_S34889615	817	44	127	13.2592	35.0425	1.40211	Up	3.76208e-09	4.26203e-08	-	-	-	-	-
gnl_UG_Oar_S34886285	872	78	225	22.0223	58.1673	1.40124	Up	3.9273e-15	7.15845e-14	-	-	-	-	-
gnl_UG_Oar_S31575215	778	42	121	13.2909	35.0606	1.39941	Up	9.26052e-09	1.00849e-07	-	-	-	-	-
gnl_UG_Oar_S34894567	871	39	112	11.0238	28.9876	1.39481	Up	3.58384e-08	3.63513e-07	-	-	-	-	-
gnl_UG_Oar_S34961268	899	101	290	27.6597	72.7196	1.39456	Up	5.94014e-19	1.31976e-17	-	GO:0043231//intracellular membrane-bounded organelle;GO:0031224//intrinsic to membrane	GO:0005488//binding	GO:0033365//protein localization to organelle;GO:0032527//protein exit from endoplasmic reticulum	gi|440900041|gb|ELR51257.1|/1.18335e-115/Cell cycle control protein 50A, partial [Bos grunniens mutus]
gnl_UG_Oar_S34920246	790	30	86	9.34931	24.5406	1.39224	Up	1.477e-06	1.19329e-05	-	-	-	-	-
gnl_UG_Oar_S34959494	886	51	146	14.1717	37.1477	1.39026	Up	3.31798e-10	4.16618e-09	-	GO:0031224//intrinsic to membrane	-	-	gi|471355965|ref|XP_004368585.1|/2.2811e-44/PREDICTED: T-cell leukemia translocation-altered gene protein homolog [Trichechus manatus latirostris]
gnl_UG_Oar_S31564441	746	683	1953	225.407	590.169	1.3886	Up	1.75498e-117	2.40812e-115	K01415|1|2e-100|365|bta:281133|endothelin-converting enzyme [EC:3.4.24.71]	GO:0030141//secretory granule;GO:0009986//cell surface;GO:0031224//intrinsic to membrane;GO:0010008//endosome membrane	GO:0004175//endopeptidase activity;GO:0042802//identical protein binding;GO:0043169//cation binding;GO:0042277//peptide binding	GO:0007423//sensory organ development;GO:0001881//receptor recycling;GO:0030326//embryonic limb morphogenesis;GO:0043009//chordate embryonic development;GO:0042310//vasoconstriction;GO:0016485//protein processing;GO:0034754;GO:0010813//neuropeptide catabolic process;GO:0002002//regulation of angiotensin levels in blood	gi|426222016|ref|XP_004005201.1|/2.81439e-100/PREDICTED: endothelin-converting enzyme 1 isoform 1 [Ovis aries]
gnl_UG_Oar_S52457645	1947	211	603	26.681	69.8175	1.38778	Up	1.87506e-37	7.73102e-36	K06702|1|0.0|1115|bta:539690|CDW93 antigen	GO:0031224//intrinsic to membrane;GO:0044464//cell part	GO:0046872//metal ion binding;GO:0001846//opsonin binding	GO:0002274;GO:0007155//cell adhesion;GO:0006897//endocytosis	gi|240849245|ref|NP_001155360.1|/0/complement component C1q receptor precursor [Ovis aries]
gnl_UG_Oar_S34917336	821	49	140	14.6939	38.4413	1.38743	Up	8.13924e-10	9.82437e-09	-	-	-	-	-
gnl_UG_Oar_S34957260	864	55	157	15.6724	40.9637	1.38612	Up	7.89286e-11	1.04944e-09	-	-	-	-	-
gnl_UG_Oar_S34912733	846	100	285	29.1015	75.943	1.38382	Up	1.87756e-18	4.05592e-17	K01507|1|4e-129|461|bta:280701|inorganic pyrophosphatase [EC:3.6.1.1]	GO:0044444//cytoplasmic part	GO:0046872//metal ion binding;GO:0016462//pyrophosphatase activity	GO:0006793//phosphorus metabolic process;GO:0006412//translation	gi|440898748|gb|ELR50176.1|/3.05778e-128/Inorganic pyrophosphatase, partial [Bos grunniens mutus]
gnl_UG_Oar_S43087359	694	19	54	6.74031	17.5407	1.37982	Up	0.000160412	0.00088984	K00685|1|7e-35|147|mgp:100541056|arginine-tRNA-protein transferase [EC:2.3.2.8]	GO:0043231//intracellular membrane-bounded organelle;GO:0044427//chromosomal part;GO:0000793//condensed chromosome	GO:0005515//protein binding	GO:0006259//DNA metabolic process;GO:0006351//transcription, DNA-dependent	gi|426225159|ref|XP_004006735.1|/6.42963e-69/PREDICTED: EP300-interacting inhibitor of differentiation 3 [Ovis aries]
gnl_UG_Oar_S34885318	892	37	105	10.2123	26.5361	1.37765	Up	1.26602e-07	1.18725e-06	-	-	-	-	-
gnl_UG_Oar_S42539659	631	341	967	133.049	345.47	1.37661	Up	2.43688e-58	1.55381e-56	K03880|1|2e-10|65.9|hsa:4537|NADH-ubiquinone oxidoreductase chain 3 [EC:1.6.5.3]	-	-	-	gi|134303247|gb|ABO70952.1|/9.41882e-10/NADH dehydrogenase subunit 3 [Homo sapiens]
gnl_UG_Oar_S20553669	1316	665	1885	124.409	322.9	1.376	Up	6.3064e-112	8.1945e-110	K04667|1|0.0|800|bta:281867|inhibin, beta	GO:0048180;GO:0043511	GO:0070697//activin receptor binding;GO:0042277//peptide binding;GO:0046983//protein dimerization activity	GO:0032277//negative regulation of gonadotropin secretion;GO:0032924//activin receptor signaling pathway;GO:0001553//luteinization;GO:0001707//mesoderm formation;GO:0051726//regulation of cell cycle;GO:0016049//cell growth;GO:0044772;GO:0008544//epidermis development;GO:0001934//positive regulation of protein phosphorylation;GO:0012502//induction of programmed cell death;GO:0042036//negative regu…	gi|57164195|ref|NP_001009458.1|/0/inhibin beta A chain precursor [Ovis aries]
gnl_UG_Oar_S34962098	854	72	204	20.7568	53.85	1.37536	Up	1.64598e-13	2.74095e-12	K00540|1|6e-118|412|hsa:58472|[EC:1.-.-.-]	GO:0019866//organelle inner membrane	GO:0016672//oxidoreductase activity, acting on a sulfur group of donors, quinone or similar compound as acceptor	GO:0019418//sulfide oxidation;GO:0000096//sulfur amino acid metabolic process	gi|426233378|ref|XP_004010694.1|/2.47205e-132/PREDICTED: sulfide:quinone oxidoreductase, mitochondrial [Ovis aries]
gnl_UG_Oar_S34923655	854	57	161	16.4325	42.4992	1.37089	Up	6.55278e-11	8.78759e-10	-	GO:0031224//intrinsic to membrane;GO:0043231//intracellular membrane-bounded organelle	GO:0003824//catalytic activity	-	gi|426251739|ref|XP_004019579.1|/3.03498e-107/PREDICTED: FAD-dependent oxidoreductase domain-containing protein 1 [Ovis aries]
gnl_UG_Oar_S34934401	683	57	161	20.5466	53.1396	1.37089	Up	6.55278e-11	8.78073e-10	-	-	-	-	-
gnl_UG_Oar_S34948154	838	381	1075	111.935	289.186	1.36934	Up	3.73016e-64	2.59027e-62	K01823|1|2e-135|482|bta:514293|isopentenyl-diphosphate delta-isomerase [EC:5.3.3.2]	GO:0042579//microbody	GO:0046914//transition metal ion binding;GO:0016863//intramolecular oxidoreductase activity, transposing C=C bonds	GO:0006720//isoprenoid metabolic process;GO:0080184//response to phenylpropanoid;GO:0008203//cholesterol metabolic process	gi|115497050|ref|NP_001069127.1|/1.26463e-134/isopentenyl-diphosphate Delta-isomerase 1 [Bos taurus]
gnl_UG_Oar_S34886121	876	389	1095	109.328	281.788	1.36595	Up	4.46558e-65	3.13908e-63	-	-	-	-	gi|33337747|gb|AAQ13510.1|AF109362_1/2.10549e-26/MSTP008 [Homo sapiens]
gnl_UG_Oar_S34997240	712	43	121	14.8687	38.3106	1.36546	Up	1.72185e-08	1.81408e-07	-	-	-	-	-
gnl_UG_Oar_S34915489	891	59	166	16.3027	41.9994	1.36526	Up	3.81314e-11	5.23224e-10	-	-	-	-	-
gnl_UG_Oar_S20554048	1462	225	633	37.8897	97.6044	1.36514	Up	2.61524e-38	1.10757e-36	K06752|1|2e-109|396|bta:282530|major histocompatibility complex, class II	GO:0031224//intrinsic to membrane	-	GO:0019882//antigen processing and presentation	gi|458881|gb|AAA16562.1|/1.31669e-118/MHC class II OVAR-DR-beta-3, partial [Ovis aries]
gnl_UG_Oar_S34951035	914	85	239	22.8959	58.9474	1.36434	Up	2.07224e-15	3.83007e-14	-	-	-	-	-
gnl_UG_Oar_S34925174	759	21	59	6.81182	17.5236	1.36319	Up	9.13146e-05	0.000534002	K11252|1|4e-44|178|cfa:100856099|histone H2B	-	-	-	gi|426331226|ref|XP_004026583.1|/3.86145e-44/PREDICTED: histone H2B type 2-F-like isoform 2 [Gorilla gorilla gorilla]
gnl_UG_Oar_S31580120	702	47	132	16.4834	42.3887	1.36267	Up	4.06146e-09	4.5921e-08	K03676|1|1e-83|309|bta:513762|glutaredoxin 3	GO:0031981//nuclear lumen	GO:0051536//iron-sulfur cluster binding;GO:0030611//arsenate reductase activity;GO:0043169//cation binding;GO:0015037//peptide disulfide oxidoreductase activity;GO:0016862//intramolecular oxidoreductase activity, interconverting keto- and enol-groups	GO:0051234//establishment of localization;GO:0006351//transcription, DNA-dependent;GO:0012501//programmed cell death;GO:0044267//cellular protein metabolic process;GO:0006091//generation of precursor metabolites and energy;GO:0006259//DNA metabolic process;GO:0000302//response to reactive oxygen species;GO:0019725//cellular homeostasis;GO:0006790//sulfur compound metabolic process;GO:0007165//sig…	gi|426239449|ref|XP_004013633.1|/1.32746e-85/PREDICTED: glutaredoxin-2, mitochondrial [Ovis aries]
gnl_UG_Oar_S34893804	572	1163	3262	500.575	1285.59	1.36077	Up	4.52772e-189	1.04945e-186	-	GO:0031224//intrinsic to membrane	-	GO:0045596//negative regulation of cell differentiation	gi|426228633|ref|XP_004008405.1|/4.31387e-42/PREDICTED: transmembrane protein 176A [Ovis aries]
gnl_UG_Oar_S43091683	780	231	647	72.9127	186.992	1.35873	Up	7.4842e-39	3.22535e-37	-	-	-	-	-
gnl_UG_Oar_S34882370	852	20	56	5.77931	14.817	1.35829	Up	0.000145021	0.000811814	K01408|1|4e-151|534|bta:523752|insulysin [EC:3.4.24.56]	GO:0016020//membrane;GO:0000502//proteasome complex;GO:0044439;GO:0044421//extracellular region part	GO:0032182//small conjugating protein binding;GO:0004175//endopeptidase activity;GO:0046914//transition metal ion binding;GO:0017046//peptide hormone binding;GO:0032550;GO:0017111//nucleoside-triphosphatase activity;GO:0042165//neurotransmitter binding;GO:0042802//identical protein binding	GO:0043171//peptide catabolic process;GO:0010259//multicellular organismal aging;GO:0007169//transmembrane receptor protein tyrosine kinase signaling pathway;GO:0031334//positive regulation of protein complex assembly;GO:0019725//cellular homeostasis;GO:0022415;GO:0030163//protein catabolic process;GO:0006508//proteolysis;GO:0051260//protein homooligomerization	gi|440910263|gb|ELR60073.1|/2.88005e-150/Insulin-degrading enzyme, partial [Bos grunniens mutus]
gnl_UG_Oar_S43088898	787	59	165	18.4571	47.2631	1.35654	Up	5.41692e-11	7.34474e-10	-	-	-	-	-
gnl_UG_Oar_S43082652	800	29	81	8.9247	22.8249	1.35473	Up	4.77158e-06	3.52009e-05	K13024|1|8e-36|150|bta:510684|inositol hexakisphosphate/diphosphoinositol-pentakisphosphate kinase [EC:2.7.4.21 2.7.4.24]	GO:0043231//intracellular membrane-bounded organelle;GO:0044444//cytoplasmic part	GO:0000828//inositol hexakisphosphate kinase activity;GO:0032550	GO:0019751//polyol metabolic process	gi|426248462|ref|XP_004017982.1|/9.18083e-39/PREDICTED: inositol hexakisphosphate and diphosphoinositol-pentakisphosphate kinase 1 isoform 3 [Ovis aries]
gnl_UG_Oar_S20553028	2254	697	1945	76.1315	194.526	1.3534	Up	1.33139e-112	1.75662e-110	K00031|1|0.0|816|bta:281235|isocitrate dehydrogenase [EC:1.1.1.42]	GO:0044439	GO:0046872//metal ion binding;GO:0042802//identical protein binding;GO:0004448//isocitrate dehydrogenase activity;GO:0000166//nucleotide binding	GO:0006629//lipid metabolic process;GO:0009725//response to hormone stimulus;GO:0043648//dicarboxylic acid metabolic process;GO:0006790//sulfur compound metabolic process;GO:0044262//cellular carbohydrate metabolic process;GO:0072350;GO:0009060//aerobic respiration;GO:0008406//gonad development;GO:0006950//response to stress	gi|57164307|ref|NP_001009276.1|/0/isocitrate dehydrogenase [NADP] cytoplasmic [Ovis aries]
gnl_UG_Oar_S34897185	800	97	270	29.8516	76.0829	1.34976	Up	5.78802e-17	1.16385e-15	K09592|1|6e-12|71.6|bta:534075|hypoxia-inducible factor prolyl hydroxylase [EC:1.14.11.-]	-	-	-	gi|426256032|ref|XP_004021650.1|/1.63188e-11/PREDICTED: egl nine homolog 1 [Ovis aries]
gnl_UG_Oar_S34950172	864	23	64	6.5539	16.6986	1.3493	Up	5.2017e-05	0.000320934	-	-	-	-	-
gnl_UG_Oar_S52786791	700	32	89	11.2548	28.6619	1.3486	Up	1.73906e-06	1.38736e-05	K02583|1|2e-14|79.7|dre:572204|nerve growth factor receptor (TNFR superfamily member 16)	GO:0043005//neuron projection;GO:0031252//cell leading edge;GO:0005635//nuclear envelope;GO:0044297//cell body;GO:0044425//membrane part	-	GO:0007275//multicellular organismal development;GO:0008219//cell death	gi|426249627|ref|XP_004018551.1|/3.63182e-67/PREDICTED: death domain-containing membrane protein NRADD-like [Ovis aries]
gnl_UG_Oar_S34885901	856	59	164	16.9693	43.19	1.34777	Up	7.6836e-11	1.02321e-09	K01897|1|5e-64|244|bta:536628|long-chain acyl-CoA synthetase [EC:6.2.1.3]	GO:0042579//microbody;GO:0044297//cell body;GO:0031966//mitochondrial membrane;GO:0031224//intrinsic to membrane	GO:0016878//acid-thiol ligase activity;GO:0032550;GO:0015645//fatty acid ligase activity	GO:0016358//dendrite development;GO:0006639//acylglycerol metabolic process;GO:0007565//female pregnancy;GO:0006631//fatty acid metabolic process;GO:0032304//negative regulation of icosanoid secretion;GO:0016049//cell growth	gi|440897323|gb|ELR49044.1|/3.53593e-63/Long-chain-fatty-acid--CoA ligase 4, partial [Bos grunniens mutus]
gnl_UG_Oar_S20544129	701	135	375	47.4134	120.594	1.34679	Up	6.67286e-23	1.75272e-21	K07884|1|5e-50|197|mdo:100011001|Ras-related protein Rab-3D	GO:0031224//intrinsic to membrane	-	-	gi|426229007|ref|XP_004008585.1|/1.24246e-83/PREDICTED: transmembrane protein 205 isoform 1 [Ovis aries]
gnl_UG_Oar_S34889849	745	386	1071	127.561	324.076	1.34515	Up	2.94854e-62	1.95264e-60	-	-	-	-	-
gnl_UG_Oar_S34891621	768	31	86	9.9377	25.2435	1.34493	Up	2.73838e-06	2.12432e-05	-	-	-	-	-
gnl_UG_Oar_S34916789	699	22	61	7.74874	19.6728	1.34417	Up	8.24296e-05	0.000486522	-	-	-	-	-
gnl_UG_Oar_S47502650	1335	70	194	12.9093	32.7592	1.34349	Up	1.62482e-12	2.50394e-11	K06498|1|0.0|669|bta:282227|high affinity immunoglobulin gamma Fc receptor I	GO:0030665//clathrin-coated vesicle membrane;GO:0009986//cell surface;GO:0031224//intrinsic to membrane;GO:0005769//early endosome	GO:0019763//immunoglobulin receptor activity;GO:0019865//immunoglobulin binding	GO:0001802;GO:0006909//phagocytosis;GO:0042590//antigen processing and presentation of exogenous peptide antigen via MHC class I;GO:0051707//response to other organism;GO:0050776//regulation of immune response;GO:0019221//cytokine-mediated signaling pathway;GO:0001794	gi|213021142|ref|NP_001132924.1|/0/high affinity immunoglobulin gamma Fc receptor I precursor [Ovis aries]
gnl_UG_Oar_S52457703	526	26	72	12.1695	30.8574	1.34235	Up	1.87633e-05	0.000125469	K00685|1|1e-20|99.4|tsp:Tsp_00010|arginine-tRNA-protein transferase [EC:2.3.2.8];K00771|2|3e-19|94.7|smm:Smp_128310.1|protein xylosyltransferase [EC:2.4.2.26]	GO:0044444//cytoplasmic part	GO:0016209//antioxidant activity;GO:0005488//binding;GO:0016668//oxidoreductase activity, acting on a sulfur group of donors, NAD or NADP as acceptor	GO:0019221//cytokine-mediated signaling pathway	gi|251823921|ref|NP_001156529.1|/4.82608e-60/thioredoxin domain-containing protein 17 [Ovis aries]
gnl_UG_Oar_S34947445	702	30	83	10.5213	26.6535	1.34101	Up	4.31396e-06	3.21011e-05	-	-	-	-	-
gnl_UG_Oar_S22520341	3176	1402	3869	108.681	274.619	1.33734	Up	4.59654e-218	1.25143e-215	K00688|1|0.0|1647|bta:505472|starch phosphorylase [EC:2.4.1.1]	GO:0044424//intracellular part;GO:0016020//membrane	GO:0032550;GO:0002054;GO:0043168;GO:0042802//identical protein binding;GO:0005496//steroid binding;GO:0004645//phosphorylase activity	GO:0046390//ribose phosphate biosynthetic process;GO:0005977//glycogen metabolic process;GO:0033500//carbohydrate homeostasis	gi|67846016|ref|NP_001020032.1|/0/glycogen phosphorylase, liver form [Ovis aries]
gnl_UG_Oar_S43086792	785	29	80	9.09523	22.9738	1.33681	Up	6.7994e-06	4.90426e-05	K06531|1|2e-06|53.1|bta:505580|poliovirus receptor-related protein 2	-	-	-	gi|134024713|gb|AAI34596.1|/1.79847e-07/PAOX protein [Bos taurus]
gnl_UG_Oar_S34958845	845	570	1571	166.075	419.114	1.33551	Up	1.65262e-89	1.7606e-87	-	-	-	-	-
gnl_UG_Oar_S34889173	844	167	460	48.7146	122.865	1.33465	Up	2.22586e-27	6.73332e-26	K06471|1|3e-68|258|bta:282303|platelet/endothelial cell adhesion molecule	GO:0009986//cell surface;GO:0031224//intrinsic to membrane;GO:0030667//secretory granule membrane;GO:0044421//extracellular region part;GO:0043292//contractile fiber	GO:0005488//binding	GO:0042506//tyrosine phosphorylation of Stat5 protein;GO:0007265//Ras protein signal transduction;GO:0009611//response to wounding;GO:0007599//hemostasis;GO:0045123//cellular extravasation;GO:0006887//exocytosis;GO:0022610;GO:0006897//endocytosis;GO:0072012//glomerulus vasculature development;GO:0001775//cell activation	gi|426238271|ref|XP_004013078.1|/1.44364e-69/PREDICTED: platelet endothelial cell adhesion molecule [Ovis aries]
gnl_UG_Oar_S34906747	630	52	143	20.3212	51.1692	1.33229	Up	1.75169e-09	2.04666e-08	-	-	-	-	-
gnl_UG_Oar_S34999201	714	47	129	16.2063	40.7291	1.3295	Up	1.1605e-08	1.2511e-07	-	-	-	-	-
gnl_UG_Oar_S52865606	477	245	672	126.454	317.588	1.32854	Up	5.5065e-39	2.39108e-37	-	-	-	-	gi|426255314|ref|XP_004021299.1|/5.59692e-10/PREDICTED: NADH dehydrogenase [ubiquinone] 1 alpha subcomplex subunit 4-like [Ovis aries]
gnl_UG_Oar_S34963190	869	495	1354	140.24	351.246	1.32459	Up	1.88315e-76	1.58332e-74	K03988|1|2e-103|356|bta:509968|complement C1q subcomponent subunit C	GO:0005578//proteinaceous extracellular matrix	-	GO:0002762//negative regulation of myeloid leukocyte differentiation	gi|92097580|gb|AAI14894.1|/1.89659e-118/C1QC protein [Bos taurus]
gnl_UG_Oar_S43081512	426	284	776	164.132	410.644	1.32303	Up	1.74348e-44	8.49551e-43	-	-	-	-	gi|440894242|gb|ELR46745.1|/5.76097e-09/Transmembrane protein 176B [Bos grunniens mutus]
gnl_UG_Oar_S34928040	828	22	60	6.54151	16.3356	1.32032	Up	0.000117595	0.000674354	-	-	-	-	-
gnl_UG_Oar_S34968185	852	362	986	104.605	260.886	1.31846	Up	9.04226e-56	5.57888e-54	-	GO:0031224//intrinsic to membrane;GO:0031981//nuclear lumen;GO:0031090//organelle membrane	GO:0046906//tetrapyrrole binding;GO:0008289//lipid binding	GO:0006935//chemotaxis	gi|296471319|tpg|DAA13434.1|/5.03956e-62/TPA: membrane-associated progesterone receptor component 1 [Bos taurus]
gnl_UG_Oar_S34962485	883	171	465	47.6783	118.715	1.3161	Up	4.1746e-27	1.24743e-25	K06533|1|1e-09|64.3|pon:100458125|cadherin 5, type 2, VE-cadherin	GO:0030054//cell junction;GO:0016020//membrane	GO:0005515//protein binding	GO:0045216//cell-cell junction organization;GO:0032878//regulation of establishment or maintenance of cell polarity;GO:0022607//cellular component assembly	gi|67971984|dbj|BAE02334.1|/8.97735e-17/unnamed protein product [Macaca fascicularis]
gnl_UG_Oar_S52560631	2350	92	250	9.63841	23.982	1.31508	Up	2.94942e-15	5.41053e-14	K01348|1|0.0|796|bta:281408|urokinase plasminogen activator [EC:3.4.21.73]	GO:0044464//cell part;GO:0044421//extracellular region part	GO:0016772//transferase activity, transferring phosphorus-containing groups;GO:0004175//endopeptidase activity	GO:0019538//protein metabolic process;GO:0030195//negative regulation of blood coagulation;GO:0009966//regulation of signal transduction;GO:0006796//phosphate-containing compound metabolic process;GO:0014909//smooth muscle cell migration;GO:0001952//regulation of cell-matrix adhesion;GO:0008283//cell proliferation	gi|254692796|ref|NP_001157065.1|/0/urokinase-type plasminogen activator precursor [Ovis aries]
gnl_UG_Oar_S34962879	872	91	247	25.6927	63.8548	1.31343	Up	4.58756e-15	8.33536e-14	K05090|1|7e-110|362|bta:509418|macrophage colony-stimulating factor 1 receptor [EC:2.7.10.1]	GO:0044464//cell part;GO:0043234//protein complex;GO:0016021//integral to membrane	GO:0004714//transmembrane receptor protein tyrosine kinase activity;GO:0032550;GO:0042802//identical protein binding	GO:0048017//inositol lipid-mediated signaling;GO:0031532//actin cytoskeleton reorganization;GO:0006952//defense response;GO:0032844;GO:0036005;GO:0043410//positive regulation of MAPK cascade;GO:0019221//cytokine-mediated signaling pathway;GO:0016477//cell migration;GO:0034331;GO:0032722//positive regulation of chemokine production;GO:0006650//glycerophospholipid metabolic process;GO:0060443//mamm…	gi|426231091|ref|XP_004009577.1|/4.3374e-109/PREDICTED: macrophage colony-stimulating factor 1 receptor [Ovis aries]
gnl_UG_Oar_S34977513	673	70	190	25.6076	63.6431	1.31343	Up	6.44522e-12	9.52183e-11	-	-	-	-	-
gnl_UG_Oar_S34920476	834	451	1223	133.136	330.578	1.31209	Up	2.97506e-68	2.19949e-66	-	-	-	-	-
gnl_UG_Oar_S34962735	762	45	122	14.5393	36.0926	1.31175	Up	4.01778e-08	4.03236e-07	-	GO:0012505//endomembrane system;GO:0044424//intracellular part	GO:0036094//small molecule binding	GO:0001525//angiogenesis;GO:0006915//apoptotic process;GO:0006913//nucleocytoplasmic transport	gi|440909244|gb|ELR59173.1|/6.07964e-106/Oxidoreductase HTATIP2 [Bos grunniens mutus]
gnl_UG_Oar_S34940145	902	98	265	26.7488	66.2296	1.308	Up	5.7901e-16	1.10102e-14	K05411|1|9e-132|469|bta:516979|interferon regulatory factor 3	GO:0031981//nuclear lumen;GO:0031090//organelle membrane;GO:0044444//cytoplasmic part	GO:0001071//nucleic acid binding transcription factor activity;GO:0000989//transcription factor binding transcription factor activity;GO:0042802//identical protein binding;GO:0000975//regulatory region DNA binding	GO:0001961//positive regulation of cytokine-mediated signaling pathway;GO:0032481//positive regulation of type I interferon production;GO:0006925//inflammatory cell apoptotic process;GO:0006366//transcription from RNA polymerase II promoter;GO:0001818//negative regulation of cytokine production;GO:0039528//cytoplasmic pattern recognition receptor signaling pathway in response to virus;GO:0002756/…	gi|426243155|ref|XP_004015427.1|/3.52348e-133/PREDICTED: LOW QUALITY PROTEIN: interferon regulatory factor 3 [Ovis aries]
gnl_UG_Oar_S35000983	882	42	113	11.7237	28.8817	1.30072	Up	1.54176e-07	1.42557e-06	-	GO:0031981//nuclear lumen;GO:0005815//microtubule organizing center	GO:0019887//protein kinase regulator activity;GO:0046332//SMAD binding	GO:0043065//positive regulation of apoptotic process;GO:0003330//regulation of extracellular matrix constituent secretion;GO:0001775//cell activation;GO:0001935//endothelial cell proliferation;GO:0010557//positive regulation of macromolecule biosynthetic process;GO:0044093;GO:0033633;GO:0000084//S phase of mitotic cell cycle;GO:0031657;GO:0050663//cytokine secretion;GO:0010596//negative regulatio…	gi|426236277|ref|XP_004012097.1|/2.97469e-28/PREDICTED: regulator of cell cycle RGCC [Ovis aries]
gnl_UG_Oar_S43097978	777	32	86	10.1395	24.9511	1.29913	Up	4.96166e-06	3.64933e-05	-	-	-	-	-
gnl_UG_Oar_S34966179	843	106	284	30.9574	75.9458	1.29469	Up	9.25056e-17	1.82584e-15	-	-	-	-	gi|426249777|ref|XP_004018625.1|/1.81404e-64/PREDICTED: LOW QUALITY PROTEIN: TPR and ankyrin repeat-containing protein 1 [Ovis aries]
gnl_UG_Oar_S34957213	861	55	147	15.727	38.4882	1.29117	Up	2.554e-09	2.94397e-08	-	-	-	-	gi|119616093|gb|EAW95687.1|/1.569e-10/hCG1980144 [Homo sapiens]
gnl_UG_Oar_S34909211	803	55	147	16.8629	41.2681	1.29117	Up	2.554e-09	2.94595e-08	-	-	-	-	-
gnl_UG_Oar_S34910936	728	76	203	25.702	62.8605	1.29027	Up	2.4696e-12	3.75853e-11	-	-	-	-	-
gnl_UG_Oar_S34920145	748	155	414	51.0171	124.77	1.29022	Up	1.27626e-23	3.46368e-22	-	-	-	-	-
gnl_UG_Oar_S35001816	859	65	173	18.6297	45.4011	1.28512	Up	1.16641e-10	1.52836e-09	-	GO:0044432//endoplasmic reticulum part	GO:0016462//pyrophosphatase activity;GO:0032550	GO:0051084//'de novo' posttranslational protein folding	gi|426240511|ref|XP_004014142.1|/8.13277e-68/PREDICTED: torsin-1A-like [Ovis aries]
gnl_UG_Oar_S53280407	927	62	165	16.4664	40.1252	1.28499	Up	3.1463e-10	3.9535e-09	-	-	-	-	-
gnl_UG_Oar_S43092337	568	67	178	29.041	70.6455	1.28251	Up	6.73816e-11	9.02209e-10	-	-	GO:0005488//binding	-	gi|426248844|ref|XP_004018168.1|/1.11056e-10/PREDICTED: LOW QUALITY PROTEIN: C-type lectin domain family 14 member A, partial [Ovis aries]
gnl_UG_Oar_S31579906	881	26	69	7.26579	17.6558	1.28095	Up	5.35792e-05	0.00032868	K01120|1|4e-132|471|hsa:5142|3',5'-cyclic-nucleotide phosphodiesterase [EC:3.1.4.17]	GO:0043231//intracellular membrane-bounded organelle;GO:0044444//cytoplasmic part	GO:0043169//cation binding;GO:0004114//3',5'-cyclic-nucleotide phosphodiesterase activity	GO:0046058//cAMP metabolic process;GO:0042493//response to drug;GO:0001776//leukocyte homeostasis;GO:0007154//cell communication;GO:0032496//response to lipopolysaccharide;GO:0030595//leukocyte chemotaxis;GO:0006936//muscle contraction	gi|349766|gb|AAA35643.1|/4.74659e-143/3',5'-cyclic AMP phosphodiesterase, partial [Homo sapiens]
gnl_UG_Oar_S31567443	761	78	207	25.2345	61.3195	1.28095	Up	2.0008e-12	3.06408e-11	K00994|1|5e-119|427|bta:511291|diacylglycerol cholinephosphotransferase [EC:2.7.8.2]	GO:0031224//intrinsic to membrane;GO:0043227//membrane-bounded organelle;GO:0012505//endomembrane system	GO:0043169//cation binding;GO:0017169//CDP-alcohol phosphatidyltransferase activity;GO:0008289//lipid binding	GO:0016049//cell growth;GO:0006656//phosphatidylcholine biosynthetic process	gi|426225125|ref|XP_004006718.1|/8.20728e-119/PREDICTED: cholinephosphotransferase 1 [Ovis aries]
gnl_UG_Oar_S34894974	823	46	122	13.7608	33.4174	1.28004	Up	7.15512e-08	6.96112e-07	-	-	-	-	-
gnl_UG_Oar_S34959543	857	1710	4529	491.248	1191.34	1.27806	Up	7.87506e-238	2.25122e-235	K01415|1|6e-165|580|ssc:397446|endothelin-converting enzyme [EC:3.4.24.71]	GO:0030141//secretory granule;GO:0009986//cell surface;GO:0031224//intrinsic to membrane;GO:0005768//endosome	GO:0004175//endopeptidase activity;GO:0042802//identical protein binding;GO:0043169//cation binding	GO:0007186//G-protein coupled receptor signaling pathway;GO:0007423//sensory organ development;GO:0001881//receptor recycling;GO:0012501//programmed cell death;GO:0030326//embryonic limb morphogenesis;GO:0043009//chordate embryonic development;GO:0016485//protein processing;GO:0034754;GO:0010813//neuropeptide catabolic process;GO:0002002//regulation of angiotensin levels in blood	gi|426222016|ref|XP_004005201.1|/2.22385e-166/PREDICTED: endothelin-converting enzyme 1 isoform 1 [Ovis aries]
gnl_UG_Oar_S34955064	884	31	82	8.63366	20.911	1.27622	Up	1.09968e-05	7.64873e-05	K01598|1|9e-78|276|bta:614957|phosphopantothenoylcysteine decarboxylase [EC:4.1.1.36]	GO:0044444//cytoplasmic part	GO:0016831//carboxy-lyase activity	GO:0006575//cellular modified amino acid metabolic process;GO:0009108//coenzyme biosynthetic process;GO:0006766//vitamin metabolic process	gi|426248282|ref|XP_004017893.1|/7.50613e-80/PREDICTED: phosphopantothenoylcysteine decarboxylase [Ovis aries]
gnl_UG_Oar_S34893390	820	45	119	13.5109	32.7149	1.27583	Up	1.1182e-07	1.0573e-06	-	-	-	-	-
gnl_UG_Oar_S34880889	817	28	74	8.43765	20.4184	1.27496	Up	3.04132e-05	0.000195667	K01920|1|1e-88|326|bta:525059|glutathione synthase [EC:6.3.2.3]	GO:0043231//intracellular membrane-bounded organelle;GO:0031224//intrinsic to membrane;GO:0044444//cytoplasmic part	GO:0032550;GO:0033218//amide binding;GO:0046872//metal ion binding;GO:0072341//modified amino acid binding;GO:0042802//identical protein binding;GO:0016881//acid-amino acid ligase activity	GO:0048731;GO:0006351//transcription, DNA-dependent;GO:0007154//cell communication;GO:0034097//response to cytokine stimulus;GO:0051259//protein oligomerization;GO:0010038//response to metal ion;GO:0001101//response to acid;GO:0006749//glutathione metabolic process;GO:0009991//response to extracellular stimulus;GO:0044767;GO:0006950//response to stress	gi|426241370|ref|XP_004014564.1|/6.99454e-90/PREDICTED: glutathione synthetase [Ovis aries]
gnl_UG_Oar_S53279754	902	81	214	22.1087	53.4836	1.27448	Up	1.0411e-12	1.62188e-11	K01277|1|8e-165|579|bta:510200|dipeptidyl-peptidase III [EC:3.4.14.4]	GO:0016020//membrane;GO:0031981//nuclear lumen	GO:0046914//transition metal ion binding;GO:0008238//exopeptidase activity	GO:0019538//protein metabolic process	gi|426252084|ref|XP_004019748.1|/1.08519e-166/PREDICTED: dipeptidyl peptidase 3 [Ovis aries]
gnl_UG_Oar_S34927185	832	128	338	37.8767	91.5812	1.27374	Up	3.2787e-19	7.35115e-18	-	GO:0031224//intrinsic to membrane	-	GO:0007166//cell surface receptor signaling pathway	gi|426242312|ref|XP_004015018.1|/2.50788e-143/PREDICTED: T-cell immunomodulatory protein [Ovis aries]
gnl_UG_Oar_S34917140	871	47	124	13.2851	32.0935	1.27247	Up	6.42072e-08	6.29664e-07	-	-	-	-	-
gnl_UG_Oar_S20553933	1334	522	1377	96.3386	232.697	1.27227	Up	3.88278e-73	3.08321e-71	K03984|1|0.0|761|bta:280699|alpha-1-antitrypsin	GO:0044421//extracellular region part	GO:0019899//enzyme binding;GO:0004866//endopeptidase inhibitor activity	GO:0010466//negative regulation of peptidase activity;GO:0002526//acute inflammatory response;GO:0006508//proteolysis	gi|57526646|ref|NP_001009799.1|/0/alpha-1-antiproteinase precursor [Ovis aries]
gnl_UG_Oar_S43081208	851	55	145	15.9118	38.4106	1.27141	Up	5.01616e-09	5.60138e-08	K15413|1|7e-65|247|hsa:6672|nuclear autoantigen Sp-100;K08881|4|1e-21|104|mgp:100548578|tripartite motif-containing protein 24	GO:0031981//nuclear lumen;GO:0012505//endomembrane system	GO:0003676//nucleic acid binding;GO:0046914//transition metal ion binding;GO:0001071//nucleic acid binding transcription factor activity	GO:0006351//transcription, DNA-dependent;GO:0006950//response to stress	gi|426222647|ref|XP_004005498.1|/2.00377e-135/PREDICTED: nuclear body protein SP140 [Ovis aries]
gnl_UG_Oar_S34895262	714	96	253	33.1023	79.8795	1.27089	Up	1.04864e-14	1.88141e-13	-	-	-	-	-
gnl_UG_Oar_S34908704	862	30	79	8.5684	20.6601	1.26975	Up	1.72878e-05	0.000116283	-	-	-	-	-
gnl_UG_Oar_S34937260	912	259	682	69.9182	168.579	1.26968	Up	5.5468e-37	2.24914e-35	K01824|1|6e-121|405|bta:515569|cholestenol delta-isomerase [EC:5.3.3.5]	GO:0043231//intracellular membrane-bounded organelle;GO:0016021//integral to membrane;GO:0031090//organelle membrane	GO:0016863//intramolecular oxidoreductase activity, transposing C=C bonds;GO:0022857//transmembrane transporter activity;GO:0038023//signaling receptor activity	GO:0015893//drug transport;GO:0048534;GO:0006694//steroid biosynthetic process;GO:0008203//cholesterol metabolic process	gi|426257083|ref|XP_004022164.1|/7.57506e-124/PREDICTED: 3-beta-hydroxysteroid-Delta(8),Delta(7)-isomerase [Ovis aries]
gnl_UG_Oar_S34958465	894	38	100	10.4648	25.216	1.26879	Up	1.30372e-06	1.0623e-05	K05120|1|9e-143|506|bta:280941|tyrosine kinase receptor 1 [EC:2.7.10.1]	GO:0031224//intrinsic to membrane	GO:0032550;GO:0004713//protein tyrosine kinase activity	GO:0033993//response to lipid;GO:0016477//cell migration;GO:0001525//angiogenesis;GO:0043009//chordate embryonic development;GO:0006464//cellular protein modification process;GO:0006796//phosphate-containing compound metabolic process	gi|440903949|gb|ELR54534.1|/6.95664e-142/Tyrosine-protein kinase receptor Tie-1, partial [Bos grunniens mutus]
gnl_UG_Oar_S34893423	866	592	1555	168.302	404.786	1.26611	Up	9.46438e-82	8.82245e-80	K02138|1|5e-88|324|bta:282710|F-type H+-transporting ATPase subunit d [EC:3.6.3.14]	GO:0005753//mitochondrial proton-transporting ATP synthase complex	GO:0017111//nucleoside-triphosphatase activity;GO:0015077//monovalent inorganic cation transmembrane transporter activity	GO:0022900//electron transport chain;GO:0006754//ATP biosynthetic process;GO:0009154;GO:0006839//mitochondrial transport	gi|218783550|ref|NP_001136363.1|/5.52286e-88/ATP synthase subunit d, mitochondrial [Ovis aries]
gnl_UG_Oar_S31560450	464	56	147	29.7136	71.4188	1.26518	Up	4.50014e-09	5.0614e-08	-	-	-	-	-
gnl_UG_Oar_S53278959	919	69	181	18.485	44.3993	1.26418	Up	7.5999e-11	1.01285e-09	-	-	GO:0005515//protein binding	GO:0044763;GO:0048583;GO:0050794//regulation of cellular process	gi|426216504|ref|XP_004002502.1|/1.43838e-121/PREDICTED: extracellular matrix protein 1 isoform 1 [Ovis aries]
gnl_UG_Oar_S34882554	828	114	299	33.8969	81.4055	1.26397	Up	5.56462e-17	1.1242e-15	K05653|1|1e-95|350|bta:524959|ATP-binding cassette, subfamily B (MDR/TAP), member 2	GO:0031224//intrinsic to membrane	GO:0032550;GO:0005515//protein binding;GO:0022892;GO:0015405	GO:0002474//antigen processing and presentation of peptide antigen via MHC class I;GO:0016482//cytoplasmic transport;GO:0022415;GO:0006950//response to stress	gi|426250989|ref|XP_004019214.1|/1.20564e-113/PREDICTED: antigen peptide transporter 1, partial [Ovis aries]
gnl_UG_Oar_S34914372	851	169	443	48.8925	117.351	1.26315	Up	2.10782e-24	5.83118e-23	K09289|1|7e-126|450|bta:525329|nuclear receptor coactivator 4	GO:0043231//intracellular membrane-bounded organelle	GO:0003712//transcription cofactor activity;GO:0035258//steroid hormone receptor binding	GO:0006351//transcription, DNA-dependent;GO:0008406//gonad development;GO:0030518//intracellular steroid hormone receptor signaling pathway	gi|426255958|ref|XP_004021614.1|/5.27308e-136/PREDICTED: nuclear receptor coactivator 4 [Ovis aries]
gnl_UG_Oar_S34918680	858	291	761	83.5009	199.945	1.25974	Up	1.35626e-40	6.07379e-39	-	GO:0031090//organelle membrane;GO:0031224//intrinsic to membrane;GO:0043231//intracellular membrane-bounded organelle;GO:0044444//cytoplasmic part	GO:0060089;GO:0019904//protein domain specific binding	GO:0006954//inflammatory response;GO:0010467//gene expression;GO:0032409;GO:0030098//lymphocyte differentiation;GO:0016567//protein ubiquitination;GO:0015031//protein transport;GO:0045829;GO:0009896;GO:0007249//I-kappaB kinase/NF-kappaB cascade;GO:0002573//myeloid leukocyte differentiation;GO:0002828//regulation of type 2 immune response;GO:0042098//T cell proliferation;GO:0001818//negative regul…	gi|149017399|gb|EDL76450.1|/8.06527e-16/Nedd4 family interacting protein 1, isoform CRA_a [Rattus norvegicus]
gnl_UG_Oar_S34983867	766	135	353	43.3901	103.886	1.25957	Up	1.11797e-19	2.58778e-18	K15413|1|5e-21|101|cfa:477402|nuclear autoantigen Sp-100	-	-	-	gi|426221691|ref|XP_004005042.1|/1.83053e-102/PREDICTED: sp110 nuclear body protein-like [Ovis aries]
gnl_UG_Oar_S43081205	801	31	81	9.52828	22.7964	1.25852	Up	1.5452e-05	0.000104839	-	-	-	-	-
gnl_UG_Oar_S34963499	620	67	175	26.6053	63.6296	1.25798	Up	1.83686e-10	2.36175e-09	K08282|1|9e-25|113|spu:575551|non-specific serine/threonine protein kinase [EC:2.7.11.1]	-	-	-	gi|440899624|gb|ELR50899.1|/7.24759e-108/hypothetical protein M91_13657 [Bos grunniens mutus]
gnl_UG_Oar_S34965748	894	36	94	9.91404	23.703	1.25753	Up	3.19826e-06	2.44895e-05	K05661|1|4e-140|497|bta:783257|ATP-binding cassette, subfamily B (MDR/TAP), member 6	-	-	-	gi|470626511|ref|XP_004320382.1|/2.12278e-143/PREDICTED: LOW QUALITY PROTEIN: ATP-binding cassette sub-family B member 6, mitochondrial [Tursiops truncatus]
gnl_UG_Oar_S34902660	753	41	107	13.4052	32.0333	1.25678	Up	6.67536e-07	5.65411e-06	K05606|1|3e-70|265|bta:508170|methylmalonyl-CoA/ethylmalonyl-CoA epimerase [EC:5.1.99.1]	GO:0044429//mitochondrial part	GO:0016854//racemase and epimerase activity	GO:0015936//coenzyme A metabolic process;GO:0009062//fatty acid catabolic process	gi|426248192|ref|XP_004017849.1|/3.08596e-70/PREDICTED: methylmalonyl-CoA epimerase, mitochondrial [Ovis aries]
gnl_UG_Oar_S34902692	803	28	73	8.58476	20.4937	1.25533	Up	4.27696e-05	0.000268319	K12399|1|1e-32|140|acs:100562957|AP-3 complex subunit sigma	GO:0030119//AP-type membrane coat adaptor complex;GO:0016023//cytoplasmic membrane-bounded vesicle;GO:0012506//vesicle membrane	GO:0005488//binding;GO:0022892	GO:0007169//transmembrane receptor protein tyrosine kinase signaling pathway;GO:0008088//axon cargo transport;GO:0048489//synaptic vesicle transport;GO:0015031//protein transport	gi|465988557|ref|XP_004266318.1|/1.09501e-31/PREDICTED: AP-3 complex subunit sigma-1-like [Orcinus orca]
gnl_UG_Oar_S20553910	1656	99	258	14.7184	35.1214	1.25473	Up	1.0576e-14	1.89551e-13	K01059|1|0.0|947|bta:280843|lipoprotein lipase [EC:3.1.1.34]	GO:0031224//intrinsic to membrane;GO:0034385;GO:0044464//cell part	GO:0016298//lipase activity;GO:0005515//protein binding;GO:0005539//glycosaminoglycan binding	GO:0006631//fatty acid metabolic process;GO:0006641//triglyceride metabolic process;GO:0034370//triglyceride-rich lipoprotein particle remodeling;GO:0055090//acylglycerol homeostasis;GO:0006796//phosphate-containing compound metabolic process;GO:0010884//positive regulation of lipid storage;GO:0010742//macrophage derived foam cell differentiation;GO:0010878//cholesterol storage	gi|57164391|ref|NP_001009394.1|/0/lipoprotein lipase precursor [Ovis aries]
gnl_UG_Oar_S31558427	772	81	211	25.8317	61.6138	1.25411	Up	2.82034e-12	4.25832e-11	-	GO:0016021//integral to membrane	GO:0071813//lipoprotein particle binding;GO:0030228//lipoprotein particle receptor activity;GO:0005539//glycosaminoglycan binding;GO:0043498//cell surface binding	GO:0006952//defense response;GO:0001525//angiogenesis;GO:0022610;GO:0007154//cell communication	gi|426249898|ref|XP_004023215.1|/1.83861e-142/PREDICTED: LOW QUALITY PROTEIN: stabilin-1-like [Ovis aries]
gnl_UG_Oar_S43083363	665	58	151	21.473	51.188	1.25329	Up	3.61444e-09	4.10834e-08	-	-	-	-	-
gnl_UG_Oar_S34915511	824	223	580	66.629	158.677	1.25187	Up	4.82556e-31	1.66201e-29	K00157|1|1e-63|229|bta:338074|aldehyde oxidase [EC:1.2.3.1]	GO:0044424//intracellular part	GO:0016726//oxidoreductase activity, acting on CH or CH2 groups, NAD or NADP as acceptor;GO:0046914//transition metal ion binding;GO:0051536//iron-sulfur cluster binding;GO:0016623;GO:0016616//oxidoreductase activity, acting on the CH-OH group of donors, NAD or NADP as acceptor;GO:0050662//coenzyme binding;GO:0000166//nucleotide binding	GO:0006952//defense response;GO:0044237//cellular metabolic process	gi|426221322|ref|XP_004004859.1|/2.35731e-64/PREDICTED: aldehyde oxidase-like [Ovis aries]
gnl_UG_Oar_S34895067	879	399	1037	111.756	265.952	1.25082	Up	4.11126e-54	2.45702e-52	-	-	-	-	-
gnl_UG_Oar_S34907864	801	177	460	54.4034	129.461	1.25075	Up	6.439e-25	1.80756e-23	K03376|1|4e-06|52.4|ecb:100070405|N-acetylgalactosaminide alpha-2,6-sialyltransferase (sialyltransferase 7F) [EC:2.4.99.-]	-	-	-	-
gnl_UG_Oar_S34964645	810	473	1225	143.768	340.929	1.24573	Up	3.27648e-63	2.22127e-61	-	GO:0031224//intrinsic to membrane	-	GO:0045596//negative regulation of cell differentiation	gi|426228235|ref|XP_004008219.1|/1.03265e-53/PREDICTED: transmembrane protein 176B isoform 2 [Ovis aries]
gnl_UG_Oar_S34882503	909	29	75	7.85452	18.5999	1.2437	Up	3.81382e-05	0.000240407	K04397|1|4e-129|461|bta:526279|caspase 7 [EC:3.4.22.60]	GO:0031981//nuclear lumen;GO:0044444//cytoplasmic part	GO:0005488//binding;GO:0004175//endopeptidase activity	GO:0012502//induction of programmed cell death;GO:0022411;GO:0009416//response to light stimulus;GO:0043065//positive regulation of apoptotic process;GO:0051604//protein maturation;GO:0044767;GO:0008637//apoptotic mitochondrial changes;GO:0006919//activation of cysteine-type endopeptidase activity involved in apoptotic process	gi|426253130|ref|XP_004020253.1|/1.95642e-131/PREDICTED: caspase-7 [Ovis aries]
gnl_UG_Oar_S43083596	766	89	230	28.6053	67.6881	1.24262	Up	4.37334e-13	7.04996e-12	-	-	-	-	-
gnl_UG_Oar_S34919438	839	101	261	29.6377	70.128	1.24256	Up	1.18061e-14	2.10279e-13	-	-	-	-	-
gnl_UG_Oar_S43094061	794	31	80	9.61229	22.7134	1.24059	Up	2.16452e-05	0.000143509	-	-	-	-	-
gnl_UG_Oar_S34931559	765	31	80	9.97667	23.5745	1.24059	Up	2.16452e-05	0.000143454	-	-	-	-	-
gnl_UG_Oar_S34908723	799	62	160	19.1043	45.1426	1.24059	Up	1.66641e-09	1.95501e-08	K01172|1|2e-79|296|bta:282341|[EC:3.1.27.-]	GO:0000323//lytic vacuole	GO:0097159//organic cyclic compound binding;GO:0016892	GO:0006950//response to stress;GO:0016070//RNA metabolic process	gi|27807073|ref|NP_777019.1|/1.17651e-78/ribonuclease K6 precursor [Bos taurus]
gnl_UG_Oar_S43083974	605	147	379	59.8201	141.22	1.23924	Up	1.58169e-20	3.80493e-19	-	-	-	-	-
gnl_UG_Oar_S43083415	479	393	1013	201.996	476.746	1.23889	Up	3.85578e-52	2.23427e-50	-	GO:0043005//neuron projection;GO:0044297//cell body;GO:0005578//proteinaceous extracellular matrix	GO:0070011;GO:0005102//receptor binding;GO:0043169//cation binding;GO:0004866//endopeptidase inhibitor activity	GO:0000278//mitotic cell cycle;GO:0032486//Rap protein signal transduction;GO:0010033//response to organic substance;GO:0008283//cell proliferation;GO:0030819//positive regulation of cAMP biosynthetic process;GO:0022411;GO:0000165//MAPK cascade;GO:0044767;GO:0006508//proteolysis;GO:0043062//extracellular structure organization;GO:0030182//neuron differentiation	gi|301766032|ref|XP_002918425.1|/1.59753e-52/PREDICTED: metalloproteinase inhibitor 2-like [Ailuropoda melanoleuca]
gnl_UG_Oar_S43086699	844	66	170	19.2525	45.4067	1.23786	Up	5.52474e-10	6.79773e-09	-	GO:0019866//organelle inner membrane;GO:0043231//intracellular membrane-bounded organelle	-	-	gi|426231691|ref|XP_004009872.1|/2.21691e-86/PREDICTED: OCIA domain-containing protein 2 [Ovis aries]
gnl_UG_Oar_S34959654	444	157	403	87.0567	204.614	1.23288	Up	1.43995e-21	3.58983e-20	-	-	-	-	-
gnl_UG_Oar_S20553783	204	120	308	144.823	340.356	1.23276	Up	7.73832e-17	1.53442e-15	K12473|1|3e-32|137|bta:281276|low-density lipoprotein receptor	GO:0034358//plasma lipoprotein particle;GO:0031224//intrinsic to membrane;GO:0000323//lytic vacuole;GO:0009986//cell surface;GO:0005768//endosome;GO:0012505//endomembrane system	GO:0071813//lipoprotein particle binding;GO:0046872//metal ion binding;GO:0005515//protein binding;GO:0030228//lipoprotein particle receptor activity	GO:0016192//vesicle-mediated transport;GO:0055092//sterol homeostasis;GO:0030301//cholesterol transport;GO:0016125//sterol metabolic process;GO:0030163//protein catabolic process;GO:0034381//plasma lipoprotein particle clearance	gi|426228997|ref|XP_004008580.1|/1.90441e-31/PREDICTED: low-density lipoprotein receptor [Ovis aries]
gnl_UG_Oar_S34888083	803	283	725	86.7674	203.533	1.23004	Up	2.13864e-37	8.79663e-36	-	-	-	-	-
gnl_UG_Oar_S43097882	754	99	253	32.3258	75.6419	1.2265	Up	5.4224e-14	9.33785e-13	-	-	-	-	-
gnl_UG_Oar_S34899451	863	85	217	24.249	56.6842	1.22502	Up	3.48676e-12	5.24604e-11	K01796|1|7e-65|209|ssc:100512020|alpha-methylacyl-CoA racemase [EC:5.1.99.4]	GO:0044439	GO:0016854//racemase and epimerase activity;GO:0005515//protein binding	GO:0006635//fatty acid beta-oxidation;GO:0006694//steroid biosynthetic process	gi|426246664|ref|XP_004017112.1|/4.99806e-65/PREDICTED: LOW QUALITY PROTEIN: alpha-methylacyl-CoA racemase [Ovis aries]
gnl_UG_Oar_S20554015	995	1057	2696	261.54	610.815	1.22371	Up	3.60422e-133	5.47076e-131	K06751|1|1e-64|247|bta:515712|major histocompatibility complex, class I	-	-	-	gi|165992|gb|AAA31566.1|/5.12941e-83/MHC protein, partial [Ovis aries]
gnl_UG_Oar_S34891094	773	40	102	12.7399	29.7464	1.22336	Up	2.0282e-06	1.60312e-05	-	-	-	-	-
gnl_UG_Oar_S34961241	829	51	130	15.1461	35.351	1.2228	Up	7.98252e-08	7.72229e-07	K00044|1|4e-119|389|bta:789567|estradiol 17beta-dehydrogenase [EC:1.1.1.62] K10251 beta-keto reductase [EC:1.1.1.-]	GO:0031224//intrinsic to membrane;GO:0031090//organelle membrane	GO:0033764//steroid dehydrogenase activity, acting on the CH-OH group of donors, NAD or NADP as acceptor;GO:0005515//protein binding;GO:0005539//glycosaminoglycan binding;GO:0036094//small molecule binding	GO:0043062//extracellular structure organization;GO:0006631//fatty acid metabolic process;GO:0035336//long-chain fatty-acyl-CoA metabolic process;GO:0006641//triglyceride metabolic process;GO:0006694//steroid biosynthetic process;GO:0010810//regulation of cell-substrate adhesion	gi|426245339|ref|XP_004016470.1|/3.44553e-125/PREDICTED: estradiol 17-beta-dehydrogenase 12 [Ovis aries]
gnl_UG_Oar_S34885551	827	82	209	24.4115	56.971	1.22267	Up	9.35106e-12	1.35693e-10	K12405|1|5e-127|454|bta:493643|3-hydroxyacyl-CoA dehydrogenase / 3a,7a,12a-trihydroxy-5b-cholest-24-enoyl-CoA hydratase [EC:1.1.1.35 4.2.1.107]	GO:0044439	GO:0033764//steroid dehydrogenase activity, acting on the CH-OH group of donors, NAD or NADP as acceptor;GO:0042802//identical protein binding;GO:0036094//small molecule binding;GO:0005496//steroid binding;GO:0016836//hydro-lyase activity	GO:0006635//fatty acid beta-oxidation;GO:0016125//sterol metabolic process;GO:0003006//developmental process involved in reproduction;GO:0001676//long-chain fatty acid metabolic process;GO:0006694//steroid biosynthetic process;GO:0035337	gi|426229311|ref|XP_004008734.1|/1.07792e-130/PREDICTED: peroxisomal multifunctional enzyme type 2 isoform 1 [Ovis aries]
gnl_UG_Oar_S52861741	478	31	79	15.9669	37.2574	1.22245	Up	3.02254e-05	0.000194531	-	GO:0031224//intrinsic to membrane	GO:0004888//transmembrane signaling receptor activity	GO:0007606//sensory perception of chemical stimulus	gi|114050967|ref|NP_001040099.1|/7.98382e-28/bitter taste receptor Bota-T2R65A [Bos taurus]
gnl_UG_Oar_S34928662	836	379	965	111.614	260.216	1.22119	Up	1.11226e-48	5.86999e-47	-	GO:0044424//intracellular part	-	GO:0009987//cellular process;GO:0046903//secretion;GO:0044707	gi|471389963|ref|XP_004379809.1|/2.90405e-06/PREDICTED: TSC22 domain family protein 3 isoform 4 [Trichechus manatus latirostris]
gnl_UG_Oar_S34904276	832	381	970	112.742	262.822	1.22106	Up	6.47512e-49	3.42782e-47	K10093|1|3e-89|328|bta:510813|galectin-9	-	GO:0060089;GO:0048029//monosaccharide binding	GO:0007249//I-kappaB kinase/NF-kappaB cascade	gi|426237172|ref|XP_004012535.1|/1.70576e-91/PREDICTED: galectin-9 isoform 1 [Ovis aries]
gnl_UG_Oar_S25722027	1123	519	1321	113.782	265.177	1.22069	Up	5.98296e-66	4.27582e-64	K06751|1|6e-174|610|bta:515712|major histocompatibility complex, class I	GO:0031224//intrinsic to membrane	-	GO:0048002//antigen processing and presentation of peptide antigen	gi|68655561|emb|CAI43968.2|/0/MHC class I antigen [Ovis aries]
gnl_UG_Oar_S31543944	582	90	229	38.0719	88.7004	1.22021	Up	1.03914e-12	1.6203e-11	K06484|1|4e-109|393|bta:281873|integrin alpha 5	GO:0009986//cell surface;GO:0001726//ruffle;GO:0005924//cell-substrate adherens junction;GO:0043234//protein complex;GO:0005887//integral to plasma membrane	GO:0005172//vascular endothelial growth factor receptor binding;GO:0043169//cation binding	GO:0001934//positive regulation of protein phosphorylation;GO:0007166//cell surface receptor signaling pathway;GO:0007599//hemostasis;GO:0007611//learning or memory;GO:0043066//negative regulation of apoptotic process;GO:0016337//cell-cell adhesion;GO:0034329//cell junction assembly;GO:0044319//wound healing, spreading of cells;GO:0009967//positive regulation of signal transduction;GO:0006935//ch…	gi|426226604|ref|XP_004007431.1|/7.40945e-109/PREDICTED: integrin alpha-5 [Ovis aries]
gnl_UG_Oar_S52803227	585	37	94	15.5715	36.2231	1.218	Up	5.55436e-06	4.05743e-05	-	-	-	-	gi|441478312|ref|NP_001092673.2|/3.48197e-66/protein FAM110D [Bos taurus]
gnl_UG_Oar_S31571619	703	75	190	26.2659	60.9272	1.2139	Up	1.04332e-10	1.37549e-09	-	-	-	-	-
gnl_UG_Oar_S43092366	767	51	129	16.3704	37.9147	1.21166	Up	1.10643e-07	1.0479e-06	-	-	-	-	gi|466055853|ref|XP_004279329.1|/2.09665e-122/PREDICTED: interferon-induced very large GTPase 1-like [Orcinus orca]
gnl_UG_Oar_S43097804	799	93	235	28.6564	66.3031	1.21022	Up	7.39968e-13	1.17084e-11	-	-	-	-	-
gnl_UG_Oar_S34985064	881	131	331	36.6084	84.6964	1.21013	Up	1.63875e-17	3.39878e-16	-	-	-	-	gi|194679350|ref|XP_001787721.1|/1.40744e-18/PREDICTED: leucine-rich repeat, immunoglobulin-like domain and transmembrane domain-containing protein 2-like [Bos taurus]
gnl_UG_Oar_S34905056	850	63	159	18.2477	42.1688	1.20846	Up	3.96042e-09	4.48081e-08	-	-	-	-	-
gnl_UG_Oar_S34903678	847	100	252	29.0671	67.0703	1.20629	Up	1.27392e-13	2.14429e-12	-	-	-	-	gi|471364537|ref|XP_004372815.1|/7.7982e-07/PREDICTED: insulin-induced gene 1 protein [Trichechus manatus latirostris]
gnl_UG_Oar_S34965771	752	50	126	16.3696	37.7716	1.20629	Up	1.71968e-07	1.57902e-06	-	-	GO:0016861//intramolecular oxidoreductase activity, interconverting aldoses and ketoses	GO:0019318//hexose metabolic process	gi|440910483|gb|ELR60277.1|/1.26975e-140/Spermatogenesis-associated protein 20 [Bos grunniens mutus]
gnl_UG_Oar_S34983975	809	27	68	8.21676	18.9484	1.20544	Up	0.000131471	0.000744468	K11837|1|3e-30|132|ssc:100737416|ubiquitin carboxyl-terminal hydrolase 6/32 [EC:3.1.2.15]	-	-	-	gi|470599380|ref|XP_004311913.1|/2.31657e-29/PREDICTED: ubiquitin carboxyl-terminal hydrolase 32 [Tursiops truncatus]
gnl_UG_Oar_S34953209	919	29	73	7.76905	17.9069	1.20471	Up	7.43e-05	0.000444349	-	-	-	-	-
gnl_UG_Oar_S34970829	855	29	73	8.35059	19.2473	1.20471	Up	7.43e-05	0.000444194	K09533|1|4e-07|55.8|ssc:100152107|DnaJ homolog subfamily C member 13	-	-	-	gi|470620833|ref|XP_004318592.1|/3.04234e-06/PREDICTED: dnaJ homolog subfamily C member 13-like [Tursiops truncatus]
gnl_UG_Oar_S35001014	869	39	98	11.0492	25.4226	1.20217	Up	4.3923e-06	3.26699e-05	-	GO:0016020//membrane	-	-	gi|134048467|sp|Q05B54.2|TM134_BOVIN/1.28431e-76/RecName: Full=Transmembrane protein 134
gnl_UG_Oar_S52799901	671	39	98	14.3096	32.9243	1.20217	Up	4.3923e-06	3.26557e-05	-	-	-	-	gi|359065264|ref|XP_003586095.1|/2.16474e-10/PREDICTED: uncharacterized protein LOC100847767 [Bos taurus]
gnl_UG_Oar_S34893650	731	82	206	27.6173	63.5277	1.20181	Up	2.46038e-11	3.43372e-10	-	-	-	-	-
gnl_UG_Oar_S20553988	2230	137	344	15.1252	34.775	1.20109	Up	6.0326e-18	1.27742e-16	K05080|1|0.0|1243|bta:280805|growth hormone receptor	GO:0043231//intracellular membrane-bounded organelle;GO:0016021//integral to membrane;GO:0043235//receptor complex;GO:0044421//extracellular region part	GO:0004896//cytokine receptor activity;GO:0042802//identical protein binding;GO:0042277//peptide binding	GO:0001934//positive regulation of protein phosphorylation;GO:0010243//response to organic nitrogen;GO:0006898//receptor-mediated endocytosis;GO:0043627//response to estrogen stimulus;GO:0007169//transmembrane receptor protein tyrosine kinase signaling pathway;GO:0035264//multicellular organism growth	gi|57164345|ref|NP_001009323.1|/0/growth hormone receptor precursor [Ovis aries]
gnl_UG_Oar_S34936770	860	206	517	58.9731	135.521	1.20038	Up	3.57708e-26	1.0399e-24	K01121|1|1e-137|467|cfa:607694|2',3'-cyclic-nucleotide 3'-phosphodiesterase [EC:3.1.4.37]	GO:0015630//microtubule cytoskeleton;GO:0031966//mitochondrial membrane;GO:0043209//myelin sheath;GO:0048770;GO:0019866//organelle inner membrane;GO:0042995//cell projection;GO:0044421//extracellular region part	GO:0000166//nucleotide binding;GO:0003676//nucleic acid binding;GO:0004112//cyclic-nucleotide phosphodiesterase activity	GO:0007010//cytoskeleton organization;GO:0044260;GO:0007626//locomotory behavior;GO:0007267//cell-cell signaling;GO:0048667//cell morphogenesis involved in neuron differentiation;GO:0007420//brain development;GO:0009166//nucleotide catabolic process;GO:0002237//response to molecule of bacterial origin;GO:0006839//mitochondrial transport	gi|401728849|gb|AFQ00708.1|/6.87647e-144/2',3'-cyclic nucleotide 3' phosphodiesterase [Ovis aries]
gnl_UG_Oar_S53280083	864	246	617	70.0982	160.985	1.19947	Up	6.86172e-31	2.33054e-29	-	-	-	-	-
gnl_UG_Oar_S34896765	884	65	163	18.1028	41.567	1.19922	Up	3.14332e-09	3.59428e-08	-	-	-	-	-
gnl_UG_Oar_S52831766	673	296	741	108.283	248.208	1.19674	Up	1.21572e-36	4.87195e-35	K00157|1|5e-113|251|bta:338074|aldehyde oxidase [EC:1.2.3.1]	GO:0044424//intracellular part	GO:0016726//oxidoreductase activity, acting on CH or CH2 groups, NAD or NADP as acceptor;GO:0046914//transition metal ion binding;GO:0051536//iron-sulfur cluster binding;GO:0016623;GO:0016616//oxidoreductase activity, acting on the CH-OH group of donors, NAD or NADP as acceptor;GO:0050662//coenzyme binding;GO:0000166//nucleotide binding	GO:0006952//defense response;GO:0044237//cellular metabolic process	gi|75773740|gb|AAI05266.1|/4.02159e-112/Aldehyde oxidase 1 [Bos taurus]
gnl_UG_Oar_S20554053	1042	1292	3232	305.267	699.225	1.19568	Up	1.29189e-153	2.21584e-151	K06751|1|5e-165|580|bta:515712|major histocompatibility complex, class I	-	-	-	gi|424077|gb|AAA03455.1|/0/MHC class I allele ShB, partial [Ovis aries]
gnl_UG_Oar_S31559321	788	156	390	48.7398	111.571	1.19479	Up	5.45812e-20	1.27719e-18	K03376|1|3e-86|318|bta:407222|N-acetylgalactosaminide alpha-2,6-sialyltransferase (sialyltransferase 7F) [EC:2.4.99.-]	GO:0031228//intrinsic to Golgi membrane	GO:0008373//sialyltransferase activity	GO:0008037//cell recognition;GO:0006464//cellular protein modification process;GO:0001573//ganglioside metabolic process;GO:0009311//oligosaccharide metabolic process	gi|426222996|ref|XP_004005665.1|/6.72848e-87/PREDICTED: alpha-N-acetylgalactosaminide alpha-2,6-sialyltransferase 6 [Ovis aries]
gnl_UG_Oar_S34885169	865	542	1355	154.265	353.131	1.19479	Up	2.05388e-65	1.45571e-63	K08007|1|9e-56|170|bta:281574|villin 2 (ezrin)	GO:0005815//microtubule organizing center;GO:0001726//ruffle;GO:0031981//nuclear lumen;GO:0031254//trailing edge;GO:0044459//plasma membrane part;GO:0060187//cell pole;GO:0005924//cell-substrate adherens junction;GO:0015629//actin cytoskeleton;GO:0044444//cytoplasmic part;GO:0097386;GO:0042383//sarcolemma;GO:0005902//microvillus	GO:0003779//actin binding	GO:0016337//cell-cell adhesion;GO:0007015//actin filament organization;GO:0022604//regulation of cell morphogenesis;GO:0022406//membrane docking;GO:0061245;GO:0030154//cell differentiation;GO:0030031//cell projection assembly	gi|27806351|ref|NP_776642.1|/7.29624e-55/ezrin [Bos taurus]
gnl_UG_Oar_S34908386	847	38	95	11.0455	25.2844	1.19479	Up	6.84852e-06	4.93347e-05	-	GO:0031224//intrinsic to membrane	-	GO:0044763	gi|426219369|ref|XP_004003898.1|/2.8437e-33/PREDICTED: LOW QUALITY PROTEIN: major facilitator superfamily domain-containing protein 1 [Ovis aries]
gnl_UG_Oar_S34967058	752	277	691	90.6875	207.144	1.19166	Up	4.61322e-34	1.7164e-32	K01363|1|1e-28|126|mdo:100032681|cathepsin B [EC:3.4.22.1]	GO:0044421//extracellular region part;GO:0044424//intracellular part	GO:0038024//cargo receptor activity;GO:0001871;GO:0005515//protein binding;GO:0070011;GO:0005198//structural molecule activity	GO:0044765;GO:0019538//protein metabolic process;GO:0002376//immune system process	gi|426221788|ref|XP_004005089.1|/6.71718e-150/PREDICTED: tubulointerstitial nephritis antigen-like [Ovis aries]
gnl_UG_Oar_S43083142	699	57	142	20.0763	45.7957	1.18972	Up	3.97964e-08	3.99642e-07	-	-	-	-	-
gnl_UG_Oar_S34902900	704	43	107	15.0377	34.2629	1.18806	Up	1.97623e-06	1.56348e-05	-	GO:0000783//nuclear telomere cap complex	GO:0003676//nucleic acid binding	-	gi|426238454|ref|XP_004013168.1|/5.12793e-61/PREDICTED: CST complex subunit TEN1 [Ovis aries]
gnl_UG_Oar_S43002403	1271	33	82	6.39225	14.5439	1.18602	Up	3.30828e-05	0.000210864	-	-	-	-	-
gnl_UG_Oar_S31565445	787	330	820	103.234	234.883	1.18602	Up	7.99936e-40	3.54535e-38	K01168|1|2e-54|213|ssc:100312980|pancreatic ribonuclease [EC:3.1.27.5]	-	GO:0016892;GO:0097159//organic cyclic compound binding	-	gi|426232844|ref|XP_004010429.1|/1.4095e-68/PREDICTED: brain ribonuclease-like [Ovis aries]
gnl_UG_Oar_S31567518	719	89	221	30.4752	69.2909	1.18503	Up	7.9595e-12	1.15991e-10	K09412|1|2e-108|392|bta:540142|forkhead-like 18 protein	-	-	-	gi|426241953|ref|XP_004014844.1|/5.58754e-111/PREDICTED: forkhead box protein S1 [Ovis aries]
gnl_UG_Oar_S52862691	660	1261	3127	470.388	1068.06	1.18307	Up	3.0203e-146	4.93373e-144	K03989|1|7e-111|399|bta:617696|complement component 4	GO:0044421//extracellular region part	GO:0061135	GO:0010466//negative regulation of peptidase activity;GO:0006952//defense response;GO:0002252	gi|358420619|ref|XP_875097.3|/1.51374e-109/PREDICTED: complement C4-A [Bos taurus]
gnl_UG_Oar_S34950401	730	245	606	82.6283	187.138	1.1794	Up	1.30369e-29	4.21903e-28	-	-	-	-	gi|62752025|ref|NP_001015524.1|/9.99269e-71/activating signal cointegrator 1 complex subunit 2 [Bos taurus]
gnl_UG_Oar_S34915466	822	36	89	10.7824	24.4079	1.17867	Up	1.66439e-05	0.000112216	-	-	GO:0005488//binding	-	gi|426229327|ref|XP_004008742.1|/4.86669e-99/PREDICTED: COMM domain-containing protein 10 [Ovis aries]
gnl_UG_Oar_S34984678	877	32	79	8.9833	20.3068	1.17664	Up	5.16758e-05	0.000319173	-	-	-	-	-
gnl_UG_Oar_S34904261	799	64	158	19.7205	44.5783	1.17664	Up	9.21168e-09	1.0038e-07	-	-	-	-	gi|297304569|ref|XP_002806400.1|/2.06434e-06/PREDICTED: hypothetical protein LOC100428915 [Macaca mulatta]
gnl_UG_Oar_S49915374	1078	47	116	10.7341	24.2578	1.17625	Up	8.89034e-07	7.40229e-06	-	-	-	-	-
gnl_UG_Oar_S34894708	819	30	74	9.01826	20.3686	1.17542	Up	9.12842e-05	0.000534006	-	-	-	-	gi|194679350|ref|XP_001787721.1|/2.81553e-07/PREDICTED: leucine-rich repeat, immunoglobulin-like domain and transmembrane domain-containing protein 2-like [Bos taurus]
gnl_UG_Oar_S48803416	1775	984	2427	136.484	308.237	1.17531	Up	8.88676e-113	1.19083e-110	K00927|1|0.0|823|bta:507476|phosphoglycerate kinase [EC:2.7.2.3]	GO:0044444//cytoplasmic part	GO:0016301//kinase activity;GO:0032550	GO:0006796//phosphate-containing compound metabolic process;GO:0044710;GO:0006007//glucose catabolic process	gi|215983082|ref|NP_001135988.1|/0/phosphoglycerate kinase 1 [Ovis aries]
gnl_UG_Oar_S34950824	654	88	217	33.1276	74.7989	1.17498	Up	1.68315e-11	2.3859e-10	K06751|1|5e-76|280|ecb:100057920|major histocompatibility complex, class I	GO:0031224//intrinsic to membrane	-	GO:0048002//antigen processing and presentation of peptide antigen	gi|296474313|tpg|DAA16428.1|/2.99764e-94/TPA: MHC class I heavy chain [Bos taurus]
gnl_UG_Oar_S34905031	832	41	101	12.1324	27.366	1.17352	Up	4.7785e-06	3.52368e-05	K13700|1|3e-133|452|bta:505283|abhydrolase domain-containing protein 6 [EC:3.1.1.23]	GO:0043231//intracellular membrane-bounded organelle;GO:0008328//ionotropic glutamate receptor complex	GO:0016298//lipase activity	GO:0016477//cell migration;GO:0008277//regulation of G-protein coupled receptor protein signaling pathway;GO:0048167//regulation of synaptic plasticity	gi|426249341|ref|XP_004018408.1|/5.54451e-135/PREDICTED: monoacylglycerol lipase ABHD6 [Ovis aries]
gnl_UG_Oar_S34956292	887	119	293	33.03	74.4658	1.1728	Up	5.48762e-15	9.92866e-14	K00850|1|2e-106|385|bta:507119|6-phosphofructokinase [EC:2.7.1.11]	GO:0043234//protein complex;GO:0044444//cytoplasmic part	GO:0043169//cation binding;GO:0032550;GO:0008443//phosphofructokinase activity	GO:0006007//glucose catabolic process;GO:0044710;GO:0006796//phosphate-containing compound metabolic process	gi|296481335|tpg|DAA23450.1|/1.78508e-105/TPA: phosphofructokinase, platelet isoform 2 [Bos taurus]
gnl_UG_Oar_S25722029	1104	143	352	31.8899	71.8765	1.17242	Up	1.06678e-17	2.22867e-16	K06751|1|2e-165|582|bta:100126048|major histocompatibility complex, class I	GO:0042611;GO:0031224//intrinsic to membrane	-	GO:0048002//antigen processing and presentation of peptide antigen	gi|68655549|emb|CAI43966.2|/0/MHC class I antigen [Ovis aries]
gnl_UG_Oar_S31564377	851	122	300	35.2952	79.4703	1.17094	Up	2.82518e-15	5.18817e-14	-	-	-	-	-
gnl_UG_Oar_S43095237	726	48	118	16.2776	36.6403	1.17054	Up	7.88482e-07	6.59388e-06	-	-	-	-	gi|431840147|gb|ELK01379.1|/4.01208e-80/Interferon-induced very large GTPase 1 [Pteropus alecto]
gnl_UG_Oar_S53280698	861	82	201	23.4475	52.6267	1.16636	Up	1.20145e-10	1.56948e-09	-	-	-	-	-
gnl_UG_Oar_S35000285	614	60	147	24.0585	53.9712	1.16564	Up	3.83194e-08	3.86393e-07	-	-	-	-	-
gnl_UG_Oar_S46998519	3248	507	1242	38.4306	86.2023	1.16547	Up	7.46128e-58	4.68776e-56	K00029|1|0.0|1068|bta:540985|malate dehydrogenase (oxaloacetate-decarboxylating)(NADP+) [EC:1.1.1.40]	GO:0043231//intracellular membrane-bounded organelle;GO:0044444//cytoplasmic part	GO:0032550;GO:0046914//transition metal ion binding;GO:0004470//malic enzyme activity;GO:0000166//nucleotide binding	GO:0006629//lipid metabolic process;GO:0043648//dicarboxylic acid metabolic process;GO:0051259//protein oligomerization;GO:0006739//NADP metabolic process;GO:0009719;GO:0010033//response to organic substance	gi|207028179|ref|NP_001128692.1|/0/NADP-dependent malic enzyme [Ovis aries]
gnl_UG_Oar_S34999415	818	76	186	22.8742	51.2593	1.16409	Up	6.2788e-10	7.64872e-09	-	-	-	-	-
gnl_UG_Oar_S34942895	889	312	763	86.4049	193.48	1.163	Up	4.38668e-36	1.72966e-34	K13288|1|6e-105|380|ecb:100062339|oligoribonuclease [EC:3.1.-.-]	GO:0016020//membrane;GO:0031981//nuclear lumen	GO:0004527//exonuclease activity;GO:0097159//organic cyclic compound binding	GO:0006725//cellular aromatic compound metabolic process	gi|431908298|gb|ELK11896.1|/4.39681e-104/Oligoribonuclease, mitochondrial [Pteropus alecto]
gnl_UG_Oar_S31574372	729	332	811	112.123	250.788	1.16138	Up	3.61364e-38	1.51915e-36	K06588|1|1e-123|442|bta:282564|integrin beta 5	GO:0030139//endocytic vesicle;GO:0005924//cell-substrate adherens junction;GO:0005887//integral to plasma membrane	GO:0005102//receptor binding	GO:0022610;GO:0042590//antigen processing and presentation of exogenous peptide antigen via MHC class I;GO:0003012//muscle system process;GO:0007166//cell surface receptor signaling pathway;GO:0032502//developmental process	gi|426219275|ref|XP_004003852.1|/2.24671e-123/PREDICTED: integrin beta-5 [Ovis aries]
gnl_UG_Oar_S52809188	620	34	83	13.5012	30.1786	1.16044	Up	4.04244e-05	0.000254164	-	GO:0044431//Golgi apparatus part	-	GO:0032318//regulation of Ras GTPase activity;GO:0060562//epithelial tube morphogenesis;GO:0006914//autophagy;GO:0048646//anatomical structure formation involved in morphogenesis	gi|300798362|ref|NP_001180089.1|/1.96914e-113/ras-interacting protein 1 [Bos taurus]
gnl_UG_Oar_S34889027	731	263	641	88.5776	197.676	1.15812	Up	2.19836e-30	7.30742e-29	K06625|1|3e-61|129|aml:100484923|cyclin-dependent kinase inhibitor 1A	GO:0043234//protein complex;GO:0043231//intracellular membrane-bounded organelle;GO:0044444//cytoplasmic part	GO:0004672//protein kinase activity;GO:0005515//protein binding;GO:0016538//cyclin-dependent protein kinase regulator activity	GO:0010467//gene expression;GO:0006915//apoptotic process;GO:0008284//positive regulation of cell proliferation;GO:0000079//regulation of cyclin-dependent protein kinase activity;GO:0016049//cell growth;GO:0072593//reactive oxygen species metabolic process;GO:0007569//cell aging;GO:0009416//response to light stimulus;GO:0044772;GO:0000060//protein import into nucleus, translocation;GO:0010212//re…	gi|57619086|ref|NP_001009865.1|/2.09288e-60/cyclin-dependent kinase inhibitor 1 [Felis catus]
gnl_UG_Oar_S34946353	727	403	982	136.476	304.502	1.1578	Up	1.21171e-45	6.05925e-44	-	GO:0043231//intracellular membrane-bounded organelle;GO:0016020//membrane	GO:0005488//binding;GO:0016651//oxidoreductase activity, acting on NADH or NADPH	GO:0010035//response to inorganic substance;GO:0044710;GO:0019725//cellular homeostasis	gi|253735679|ref|NP_001156697.1|/1.07309e-24/selenoprotein W [Bos taurus]
gnl_UG_Oar_S34969122	872	55	134	15.5286	34.6419	1.15759	Up	1.80009e-07	1.64667e-06	K06210|1|2e-58|139|tgu:100224396|nicotinamide mononucleotide adenylyltransferase [EC:2.7.7.1 2.7.7.18]	-	GO:0003824//catalytic activity	GO:0009058//biosynthetic process	gi|426327743|ref|XP_004024671.1|/1.4461e-86/PREDICTED: nicotinamide mononucleotide adenylyltransferase 1 [Gorilla gorilla gorilla]
gnl_UG_Oar_S34888283	851	62	151	17.9369	40	1.15707	Up	3.01398e-08	3.09556e-07	-	-	-	-	-
gnl_UG_Oar_S53278848	950	83	202	21.51	47.9337	1.15603	Up	1.45834e-10	1.8878e-09	K01126|1|2e-25|116|cbr:CBG05849|glycerophosphoryl diester phosphodiesterase [EC:3.1.4.46];K01124|4|9e-14|78.2|ecb:100055691|glycerophosphoinositol inositolphosphodiesterase [EC:3.1.4.43]	GO:0031224//intrinsic to membrane;GO:0044424//intracellular part	GO:0043169//cation binding;GO:0008081//phosphoric diester hydrolase activity	GO:0019400	gi|426254369|ref|XP_004020851.1|/4.85949e-158/PREDICTED: glycerophosphodiester phosphodiesterase 1 [Ovis aries]
gnl_UG_Oar_S34989974	709	116	282	40.2807	89.6636	1.15443	Up	3.70986e-14	6.46005e-13	-	-	-	-	-
gnl_UG_Oar_S34904151	881	249	605	69.5839	154.808	1.15365	Up	1.33206e-28	4.19991e-27	K00528|1|4e-108|373|cfa:475910|ferredoxin--NADP+ reductase [EC:1.18.1.2]	GO:0019866//organelle inner membrane;GO:0044429//mitochondrial part	GO:0043168;GO:0016731;GO:0000166//nucleotide binding	GO:0055114//oxidation-reduction process;GO:0006091//generation of precursor metabolites and energy;GO:0016125//sterol metabolic process;GO:0051234//establishment of localization	gi|109939777|gb|AAI18191.1|/1.06729e-110/FDXR protein [Bos taurus]
gnl_UG_Oar_S43091568	711	191	464	66.1377	147.117	1.15341	Up	2.68384e-22	6.92229e-21	-	-	-	-	-
gnl_UG_Oar_S34934567	652	57	138	21.5235	47.7139	1.1485	Up	1.41255e-07	1.31388e-06	-	-	-	-	-
gnl_UG_Oar_S34883740	863	125	302	35.6603	78.8877	1.14548	Up	6.8554e-15	1.23642e-13	K01966|1|6e-151|533|bta:515902|propionyl-CoA carboxylase beta chain [EC:6.4.1.3]	GO:0043234//protein complex;GO:0044429//mitochondrial part	GO:0032550;GO:0016421//CoA carboxylase activity	GO:0009062//fatty acid catabolic process	gi|426218256|ref|XP_004003365.1|/2.04698e-151/PREDICTED: propionyl-CoA carboxylase beta chain, mitochondrial [Ovis aries]
gnl_UG_Oar_S34959716	836	89	215	26.2101	57.9756	1.14532	Up	5.20932e-11	7.06885e-10	-	-	-	-	-
gnl_UG_Oar_S20695099	810	317	765	96.3518	212.907	1.14384	Up	2.84284e-35	1.10069e-33	K02741|1|3e-90|331|bta:510593|20S proteasome subunit beta 9 [EC:3.4.25.1]	GO:0031981//nuclear lumen;GO:0000502//proteasome complex;GO:0044444//cytoplasmic part	GO:0004175//endopeptidase activity;GO:0005488//binding	GO:0042590//antigen processing and presentation of exogenous peptide antigen via MHC class I;GO:0043161//proteasomal ubiquitin-dependent protein catabolic process;GO:0016032//viral reproduction;GO:0044772;GO:0006915//apoptotic process;GO:0051320//S phase;GO:0016070//RNA metabolic process;GO:0051439//regulation of ubiquitin-protein ligase activity involved in mitotic cell cycle;GO:0006520//cellula…	gi|431916888|gb|ELK16648.1|/1.13668e-92/Proteasome subunit beta type-9 [Pteropus alecto]
gnl_UG_Oar_S34906707	868	46	111	13.0474	28.8281	1.14372	Up	2.59616e-06	2.02222e-05	-	-	-	-	-
gnl_UG_Oar_S53279209	905	114	275	31.0129	68.501	1.14326	Up	1.1889e-13	2.00709e-12	K03908|1|5e-167|587|bta:282006|protein S	GO:0044431//Golgi apparatus part;GO:0031091//platelet alpha granule;GO:0031090//organelle membrane;GO:0012505//endomembrane system	GO:0061135;GO:0046872//metal ion binding	GO:0030195//negative regulation of blood coagulation;GO:0006887//exocytosis;GO:0002376//immune system process;GO:0018200;GO:0001775//cell activation;GO:0010466//negative regulation of peptidase activity;GO:0002673	gi|426217309|ref|XP_004002896.1|/5.23542e-169/PREDICTED: vitamin K-dependent protein S [Ovis aries]
gnl_UG_Oar_S34956768	842	34	82	9.94151	21.9541	1.14295	Up	5.55884e-05	0.000340154	K11979|1|7e-134|476|bta:505130|E3 ubiquitin-protein ligase UBR7 [EC:6.3.2.19]	-	GO:0046914//transition metal ion binding;GO:0019787//small conjugating protein ligase activity	GO:0032446//protein modification by small protein conjugation	gi|126717473|gb|AAI33371.1|/5.34909e-133/UBR7 protein [Bos taurus]
gnl_UG_Oar_S20553248	1326	374	901	69.4406	153.177	1.14135	Up	4.151e-41	1.87857e-39	K09444|1|4e-171|601|bta:337917|interferon regulatory factor 1	GO:0031981//nuclear lumen;GO:0000785//chromatin;GO:0044444//cytoplasmic part	GO:0001071//nucleic acid binding transcription factor activity;GO:0000977//RNA polymerase II regulatory region sequence-specific DNA binding	GO:0042090;GO:0035456//response to interferon-beta;GO:0045066//regulatory T cell differentiation;GO:0032481//positive regulation of type I interferon production;GO:0009612//response to mechanical stimulus;GO:0022402//cell cycle process;GO:0002250//adaptive immune response;GO:0019221//cytokine-mediated signaling pathway;GO:0012502//induction of programmed cell death;GO:0002755//MyD88-dependent tol…	gi|57619257|ref|NP_001009751.1|/9.65001e-174/interferon regulatory factor 1 [Ovis aries]
gnl_UG_Oar_S34894767	804	147	354	45.0139	99.2568	1.14079	Up	4.2578e-17	8.65282e-16	-	-	-	-	-
gnl_UG_Oar_S43092108	700	54	130	18.9925	41.8657	1.14034	Up	3.80408e-07	3.34775e-06	-	-	-	-	-
gnl_UG_Oar_S34887424	844	37	89	10.7931	23.7717	1.13914	Up	2.78546e-05	0.000180288	-	-	-	-	-
gnl_UG_Oar_S34912688	882	107	257	29.8676	65.6867	1.13702	Up	9.41528e-13	1.47211e-11	K01907|1|2e-62|239|bta:505842|acetoacetyl-CoA synthetase [EC:6.2.1.16]	GO:0044444//cytoplasmic part	GO:0016878//acid-thiol ligase activity;GO:0032550	GO:0010243//response to organic nitrogen;GO:0070542//response to fatty acid;GO:0033574//response to testosterone stimulus;GO:0050796//regulation of insulin secretion;GO:0048513//organ development;GO:0045444//fat cell differentiation;GO:0044238//primary metabolic process;GO:0032787//monocarboxylic acid metabolic process;GO:0036315;GO:0044767;GO:0006950//response to stress;GO:0001678//cellular gluc…	gi|426247172|ref|XP_004017360.1|/1.08224e-62/PREDICTED: acetoacetyl-CoA synthetase [Ovis aries]
gnl_UG_Oar_S31560220	825	147	353	43.8681	96.457	1.13671	Up	5.78098e-17	1.1638e-15	K08638|1|1e-158|559|bta:532219|carboxypeptidase X1 [EC:3.4.17.-]	GO:0044421//extracellular region part	GO:0046914//transition metal ion binding;GO:0008235//metalloexopeptidase activity	GO:0022610;GO:0019538//protein metabolic process	gi|426241104|ref|XP_004014432.1|/3.21557e-159/PREDICTED: probable carboxypeptidase X1 isoform 1 [Ovis aries]
gnl_UG_Oar_S52836389	653	60	144	22.6216	49.7121	1.1359	Up	9.79512e-08	9.35966e-07	-	-	-	-	-
gnl_UG_Oar_S34919120	834	45	108	13.2841	29.1925	1.1359	Up	4.01762e-06	3.01181e-05	-	-	-	-	gi|426215294|ref|XP_004001909.1|/1.86528e-97/PREDICTED: uncharacterized protein C1orf50 homolog [Ovis aries]
gnl_UG_Oar_S31562899	697	83	199	29.3178	64.3626	1.13445	Up	3.69216e-10	4.61238e-09	K08341|1|3e-07|55.8|mcc:695627|GABA(A) receptor-associated protein (autophagy-related protein 8)	GO:0031224//intrinsic to membrane	-	GO:0009888//tissue development;GO:0040007//growth;GO:0044699	gi|426225474|ref|XP_004006891.1|/6.12173e-75/PREDICTED: epithelial membrane protein 1 [Ovis aries]
gnl_UG_Oar_S34969982	593	61	146	25.3257	55.5023	1.13195	Up	8.66476e-08	8.33528e-07	K03949|1|8e-46|183|bta:327714|NADH dehydrogenase (ubiquinone) 1 alpha subcomplex 5 [EC:1.6.5.3 1.6.99.3]	GO:0005746//mitochondrial respiratory chain	GO:0016491//oxidoreductase activity	GO:0051234//establishment of localization;GO:0022900//electron transport chain	gi|426228451|ref|XP_004008319.1|/2.66036e-45/PREDICTED: NADH dehydrogenase [ubiquinone] 1 alpha subcomplex subunit 5 [Ovis aries]
gnl_UG_Oar_S34896382	900	361	864	98.753	216.413	1.13189	Up	5.45644e-39	2.37535e-37	-	GO:0030055//cell-substrate junction;GO:0015629//actin cytoskeleton;GO:0031252//cell leading edge;GO:0012505//endomembrane system;GO:0045202//synapse	GO:0032550;GO:0008092//cytoskeletal protein binding	GO:0045010//actin nucleation;GO:0010033//response to organic substance;GO:0031038//myosin II filament organization;GO:0009636//response to toxin;GO:0031346//positive regulation of cell projection organization;GO:0010591//regulation of lamellipodium assembly;GO:0048858//cell projection morphogenesis;GO:0033205//cell cycle cytokinesis;GO:0030182//neuron differentiation	gi|471369228|ref|XP_004375133.1|/9.57834e-22/PREDICTED: actin-related protein 3 isoform 2 [Trichechus manatus latirostris]
gnl_UG_Oar_S34959801	913	130	311	35.0557	76.7896	1.13126	Up	5.11306e-15	9.27053e-14	K08058|1|2e-06|43.1|mgp:100539989|TAP binding protein (tapasin);K08390|3|4e-06|52.8|xtr:100216171|lysophosphatidic acid receptor 5;K06752|4|6e-06|43.9|tgu:100229282|major histocompatibility complex, class II	GO:0016020//membrane	-	-	gi|426225676|ref|XP_004006989.1|/1.71296e-34/PREDICTED: tapasin-related protein [Ovis aries]
gnl_UG_Oar_S34891742	652	64	153	24.1667	52.9001	1.13025	Up	4.40308e-08	4.39335e-07	K08458|1|2e-26|119|bta:532674|G protein-coupled receptor 116	GO:0031224//intrinsic to membrane	GO:0004888//transmembrane signaling receptor activity	GO:0006629//lipid metabolic process;GO:0030154//cell differentiation;GO:0033500//carbohydrate homeostasis;GO:0007186//G-protein coupled receptor signaling pathway;GO:0015980//energy derivation by oxidation of organic compounds	gi|440892043|gb|ELR45415.1|/1.32771e-25/Putative G-protein coupled receptor 116, partial [Bos grunniens mutus]
gnl_UG_Oar_S34996903	739	72	172	23.9869	52.4683	1.1292	Up	6.56092e-09	7.2415e-08	-	GO:0031224//intrinsic to membrane	GO:0005488//binding	-	gi|56748615|sp|Q9NVV5.2|AIG1_HUMAN/2.104e-124/RecName: Full=Androgen-induced gene 1 protein; Short=AIG-1
gnl_UG_Oar_S34886470	875	156	372	43.8937	95.8403	1.12662	Up	1.44651e-17	3.00734e-16	-	-	-	-	-
gnl_UG_Oar_S34983072	793	211	503	65.5081	142.991	1.12618	Up	3.36938e-23	9.00181e-22	-	-	-	-	-
gnl_UG_Oar_S34959995	919	99	236	26.5219	57.8908	1.12615	Up	1.14377e-11	1.6458e-10	K05411|1|1e-127|456|bta:516979|interferon regulatory factor 3	GO:0031981//nuclear lumen;GO:0031090//organelle membrane;GO:0044444//cytoplasmic part	GO:0001071//nucleic acid binding transcription factor activity;GO:0000989//transcription factor binding transcription factor activity;GO:0042802//identical protein binding;GO:0000975//regulatory region DNA binding	GO:0001961//positive regulation of cytokine-mediated signaling pathway;GO:0032481//positive regulation of type I interferon production;GO:0006925//inflammatory cell apoptotic process;GO:0006366//transcription from RNA polymerase II promoter;GO:0001818//negative regulation of cytokine production;GO:0039528//cytoplasmic pattern recognition receptor signaling pathway in response to virus;GO:0002756/…	gi|440898015|gb|ELR49597.1|/8.65612e-127/Interferon regulatory factor 3 [Bos grunniens mutus]
gnl_UG_Oar_S34883293	848	34	81	9.87117	21.5329	1.12525	Up	7.61956e-05	0.000454418	-	-	-	-	-
gnl_UG_Oar_S43094980	801	34	81	10.4504	22.7964	1.12525	Up	7.61956e-05	0.00045426	-	-	GO:0005488//binding	GO:0007243//intracellular protein kinase cascade	gi|426231267|ref|XP_004009661.1|/5.6448e-105/PREDICTED: TRAF-interacting protein with FHA domain-containing protein A [Ovis aries]
gnl_UG_Oar_S34890562	839	42	100	12.3246	26.869	1.1244	Up	1.08944e-05	7.5867e-05	-	-	-	-	-
gnl_UG_Oar_S34904852	831	105	250	31.1081	67.8191	1.1244	Up	2.9992e-12	4.51644e-11	-	-	-	-	gi|426252891|ref|XP_004020136.1|/2.41355e-45/PREDICTED: arginine vasopressin-induced protein 1 isoform 1 [Ovis aries]
gnl_UG_Oar_S43097195	784	32	76	10.0489	21.853	1.12079	Up	0.00013447	0.000758446	-	-	-	-	-
gnl_UG_Oar_S43088778	797	51	121	15.7542	34.2247	1.1193	Up	1.397e-06	1.13132e-05	-	-	-	-	-
gnl_UG_Oar_S53280466	811	4548	10777	1380.65	2995.64	1.11751	Up	0	0	-	GO:0043005//neuron projection;GO:0043231//intracellular membrane-bounded organelle;GO:0044297//cell body;GO:0005578//proteinaceous extracellular matrix	GO:0070011;GO:0005102//receptor binding;GO:0043169//cation binding;GO:0004866//endopeptidase inhibitor activity	GO:0000278//mitotic cell cycle;GO:0032486//Rap protein signal transduction;GO:0010033//response to organic substance;GO:0008283//cell proliferation;GO:0030819//positive regulation of cAMP biosynthetic process;GO:0022411;GO:0000165//MAPK cascade;GO:0044093;GO:0048232//male gamete generation;GO:0044767;GO:0006508//proteolysis;GO:0043062//extracellular structure organization;GO:0010466//negative reg…	gi|261244948|ref|NP_001159658.1|/8.94303e-82/metalloproteinase inhibitor 2 precursor [Ovis aries]
gnl_UG_Oar_S34904932	861	357	845	102.082	221.242	1.11589	Up	2.4085e-37	9.88292e-36	K06588|1|1e-141|502|bta:282564|integrin beta 5	GO:0005924//cell-substrate adherens junction;GO:0005887//integral to plasma membrane	GO:0005102//receptor binding	GO:0032502//developmental process;GO:0007166//cell surface receptor signaling pathway;GO:0022610	gi|426219275|ref|XP_004003852.1|/4.85217e-145/PREDICTED: integrin beta-5 [Ovis aries]
gnl_UG_Oar_S52778952	626	96	227	37.7557	81.7456	1.11445	Up	4.10532e-11	5.62416e-10	-	-	-	-	gi|440912691|gb|ELR62239.1|/7.0572e-09/Trace amine-associated receptor 3, partial [Bos grunniens mutus]
gnl_UG_Oar_S34979820	693	36	85	12.7895	27.6502	1.11233	Up	5.909e-05	0.00036004	-	-	-	-	-
gnl_UG_Oar_S34936438	886	180	425	50.0178	108.135	1.11233	Up	1.75754e-19	4.04093e-18	K01540|1|3e-125|448|bta:532844|sodium/potassium-transporting ATPase subunit beta	GO:0048770;GO:0005887//integral to plasma membrane	GO:0008556//potassium-transporting ATPase activity	GO:0044763;GO:0002376//immune system process;GO:0007599//hemostasis;GO:0030001//metal ion transport	gi|426219421|ref|XP_004003924.1|/9.10433e-126/PREDICTED: sodium/potassium-transporting ATPase subunit beta-3-like [Ovis aries]
gnl_UG_Oar_S34894561	747	294	694	96.8974	209.436	1.11198	Up	8.4162e-31	2.84723e-29	-	-	-	-	-
gnl_UG_Oar_S31565986	526	261	616	122.163	264.002	1.11174	Up	1.63742e-27	4.98847e-26	-	-	-	-	-
gnl_UG_Oar_S53279302	877	215	507	60.3565	130.323	1.11051	Up	6.92224e-23	1.81545e-21	K08675|1|6e-163|573|bta:510796|Lon-like ATP-dependent protease [EC:3.4.21.-]	-	-	-	gi|440901075|gb|ELR52074.1|/4.53739e-162/Lon protease-like protein, mitochondrial, partial [Bos grunniens mutus]
gnl_UG_Oar_S34931031	818	81	191	24.3791	52.6372	1.11044	Up	1.59947e-09	1.88551e-08	-	-	-	-	-
gnl_UG_Oar_S34893113	868	126	297	35.7385	77.1347	1.1099	Up	5.1097e-14	8.81706e-13	-	-	-	-	-
gnl_UG_Oar_S34943767	663	272	641	101.005	217.95	1.10958	Up	1.76664e-28	5.52945e-27	K03948|1|9e-26|117|cfa:100856334|NADH dehydrogenase (ubiquinone) 1 alpha subcomplex 4 [EC:1.6.5.3 1.6.99.3]	GO:0005746//mitochondrial respiratory chain	GO:0015002//heme-copper terminal oxidase activity	GO:0051234//establishment of localization;GO:0006091//generation of precursor metabolites and energy	gi|444707155|gb|ELW48447.1|/3.26551e-27/NADH dehydrogenase [ubiquinone] 1 alpha subcomplex subunit 4 [Tupaia chinensis]
gnl_UG_Oar_S34990268	845	48	113	13.9852	30.1464	1.10808	Up	3.76306e-06	2.83835e-05	-	-	-	-	-
gnl_UG_Oar_S34984748	870	263	619	74.4255	160.393	1.10774	Up	1.7323e-27	5.26816e-26	K03781|1|1e-56|220|bta:531682|catalase [EC:1.11.1.6]	GO:0044439	GO:0016811//hydrolase activity, acting on carbon-nitrogen (but not peptide) bonds, in linear amides;GO:0000166//nucleotide binding;GO:0004601//peroxidase activity;GO:0042802//identical protein binding;GO:0043169//cation binding;GO:0046906//tetrapyrrole binding	GO:0016125//sterol metabolic process;GO:0006639//acylglycerol metabolic process;GO:0042743//hydrogen peroxide metabolic process;GO:0051091//positive regulation of sequence-specific DNA binding transcription factor activity;GO:0006915//apoptotic process;GO:0009411//response to UV;GO:0043433//negative regulation of sequence-specific DNA binding transcription factor activity;GO:0009967//positive reg…	gi|426245288|ref|XP_004016445.1|/1.74387e-57/PREDICTED: catalase [Ovis aries]
gnl_UG_Oar_S34994597	738	54	127	18.0145	38.7936	1.10666	Up	9.59832e-07	7.97628e-06	-	-	-	-	-
gnl_UG_Oar_S31570139	819	37	87	11.1225	23.9469	1.10635	Up	5.20094e-05	0.000321002	-	-	-	-	-
gnl_UG_Oar_S34960170	932	148	348	39.0959	84.1737	1.10635	Up	4.25342e-16	8.13318e-15	K09289|1|8e-98|199|bta:525329|nuclear receptor coactivator 4	GO:0043231//intracellular membrane-bounded organelle	-	-	gi|426255958|ref|XP_004021614.1|/7.22441e-106/PREDICTED: nuclear receptor coactivator 4 [Ovis aries]
gnl_UG_Oar_S34957274	812	97	228	29.4104	63.2983	1.10584	Up	4.91014e-11	6.67343e-10	K15259|1|8e-76|283|bta:513185|poly [ADP-ribose] polymerase 7/11/12/13 [EC:2.4.2.30]	-	GO:0016763//transferase activity, transferring pentosyl groups;GO:0097159//organic cyclic compound binding;GO:0046914//transition metal ion binding	-	gi|426228105|ref|XP_004008155.1|/1.14197e-76/PREDICTED: poly [ADP-ribose] polymerase 12 [Ovis aries]
gnl_UG_Oar_S52765246	699	69	162	24.3029	52.2457	1.10419	Up	3.2205e-08	3.28994e-07	-	-	-	-	-
gnl_UG_Oar_S43081872	772	52	122	16.5833	35.6251	1.10316	Up	1.67456e-06	1.3384e-05	-	-	-	-	-
gnl_UG_Oar_S34955771	871	102	239	28.8315	61.8576	1.1013	Up	1.96216e-11	2.7586e-10	-	GO:0031306//intrinsic to mitochondrial outer membrane	GO:0005488//binding	GO:0006950//response to stress;GO:0006914//autophagy	gi|380876912|sp|F1N5S9.1|FUND1_BOVIN/5.24725e-78/RecName: Full=FUN14 domain-containing protein 1
gnl_UG_Oar_S43084464	730	39	91	13.1531	28.1016	1.09525	Up	4.02562e-05	0.000253199	-	-	-	-	-
gnl_UG_Oar_S34959484	870	399	931	112.912	241.237	1.09525	Up	8.237e-40	3.64126e-38	K01077|1|3e-149|528|bta:280994|alkaline phosphatase [EC:3.1.3.1]	GO:0031224//intrinsic to membrane	GO:0043169//cation binding;GO:0016791//phosphatase activity;GO:0016818//hydrolase activity, acting on acid anhydrides, in phosphorus-containing anhydrides	GO:0009636//response to toxin;GO:0036075;GO:0014070//response to organic cyclic compound;GO:0006796//phosphate-containing compound metabolic process;GO:0022414//reproductive process	gi|110347574|ref|NP_789828.2|/2.15903e-148/alkaline phosphatase, tissue-nonspecific isozyme precursor [Bos taurus]
gnl_UG_Oar_S35007378	756	67	156	21.8192	46.5174	1.09217	Up	7.56324e-08	7.33737e-07	-	-	-	-	-
gnl_UG_Oar_S34886892	846	43	100	12.5136	26.6467	1.09045	Up	1.77607e-05	0.00011923	-	-	-	-	-
gnl_UG_Oar_S34968013	863	166	386	47.3569	100.83	1.09028	Up	2.5776e-17	5.2884e-16	-	-	-	-	-
gnl_UG_Oar_S34908263	730	56	130	18.8865	40.1452	1.08787	Up	1.01005e-06	8.3612e-06	-	-	-	-	-
gnl_UG_Oar_S53280519	1038	72	167	17.0774	36.2687	1.08664	Up	2.98916e-08	3.0719e-07	K01785|1|2e-168|563|bta:616676|aldose 1-epimerase [EC:5.1.3.3]	GO:0044424//intracellular part	GO:0005488//binding;GO:0016857//racemase and epimerase activity, acting on carbohydrates and derivatives	GO:0005996//monosaccharide metabolic process	gi|440907650|gb|ELR57770.1|/2.10505e-174/Aldose 1-epimerase, partial [Bos grunniens mutus]
gnl_UG_Oar_S34966051	879	44	102	12.3239	26.1592	1.08586	Up	1.56238e-05	0.000105837	-	-	-	-	-
gnl_UG_Oar_S52831119	667	123	285	45.4009	96.3235	1.08517	Up	4.42718e-13	7.13005e-12	K00901|1|3e-26|118|bfo:BRAFLDRAFT_118688|diacylglycerol kinase [EC:2.7.1.107]	-	-	-	gi|329665066|ref|NP_001192979.1|/8.71952e-81/meteorin-like protein precursor [Bos taurus]
gnl_UG_Oar_S34979855	705	35	81	12.2226	25.9005	1.08343	Up	0.000124475	0.000708831	-	-	-	-	-
gnl_UG_Oar_S43086084	742	35	81	11.6131	24.609	1.08343	Up	0.000124475	0.000708596	-	GO:0044444//cytoplasmic part;GO:0043231//intracellular membrane-bounded organelle	GO:0036094//small molecule binding;GO:0003824//catalytic activity	-	gi|426239569|ref|XP_004013692.1|/3.48341e-26/PREDICTED: LOW QUALITY PROTEIN: saccharopine dehydrogenase-like oxidoreductase [Ovis aries]
gnl_UG_Oar_S34918771	871	96	222	27.1355	57.4577	1.08231	Up	1.83673e-10	2.36336e-09	K00344|1|3e-126|451|bta:281093|NADPH2:quinone reductase [EC:1.6.5.5]	GO:0043231//intracellular membrane-bounded organelle;GO:0044444//cytoplasmic part	GO:0003729//mRNA binding;GO:0043168;GO:0046914//transition metal ion binding;GO:0000166//nucleotide binding;GO:0016655//oxidoreductase activity, acting on NADH or NADPH, quinone or similar compound as acceptor	GO:0044710;GO:0006805//xenobiotic metabolic process;GO:0050953//sensory perception of light stimulus;GO:0051260//protein homooligomerization	gi|426215758|ref|XP_004002136.1|/9.43059e-128/PREDICTED: zeta-crystallin-like [Ovis aries]
gnl_UG_Oar_S34905120	784	81	187	25.4363	53.7698	1.07991	Up	5.31062e-09	5.90712e-08	K10077|1|2e-113|409|bta:527089|layilin	GO:0031224//intrinsic to membrane;GO:0005924//cell-substrate adherens junction;GO:0031252//cell leading edge	GO:0005539//glycosaminoglycan binding	-	gi|426245602|ref|XP_004016599.1|/3.60252e-117/PREDICTED: LOW QUALITY PROTEIN: layilin [Ovis aries]
gnl_UG_Oar_S53279884	920	52	120	13.9156	29.404	1.07931	Up	3.06752e-06	2.35938e-05	-	-	-	-	-
gnl_UG_Oar_S34906873	797	88	203	27.1838	57.4184	1.07877	Up	1.21751e-09	1.4522e-08	-	-	-	-	gi|444436354|gb|AGE09545.1|/1.32515e-13/envelope protein syncytin-rum1 [Budorcas taxicolor]
gnl_UG_Oar_S34968177	716	72	166	24.7574	52.2647	1.07798	Up	4.02792e-08	4.04017e-07	-	GO:0031981//nuclear lumen;GO:0015630//microtubule cytoskeleton	GO:0005488//binding	GO:0051234//establishment of localization	gi|403304160|ref|XP_003942677.1|/1.9341e-55/PREDICTED: double-stranded RNA-binding protein Staufen homolog 2 isoform 1 [Saimiri boliviensis boliviensis]
gnl_UG_Oar_S52797108	716	82	189	28.1959	59.5061	1.07755	Up	4.68266e-09	5.24948e-08	-	-	-	-	-
gnl_UG_Oar_S34885252	848	102	235	29.6135	62.472	1.07695	Up	6.4496e-11	8.66277e-10	-	-	-	-	-
gnl_UG_Oar_S34961688	861	185	426	52.8998	111.537	1.07619	Up	1.36833e-18	2.98594e-17	K01597|1|4e-132|466|bta:509958|diphosphomevalonate decarboxylase [EC:4.1.1.33]	GO:0044439	GO:0032550;GO:0031072//heat shock protein binding;GO:0042802//identical protein binding;GO:0016831//carboxy-lyase activity	GO:0006084//acetyl-CoA metabolic process;GO:0042221//response to chemical stimulus;GO:0006720//isoprenoid metabolic process;GO:0006694//steroid biosynthetic process;GO:0008283//cell proliferation;GO:0008203//cholesterol metabolic process	gi|115495513|ref|NP_001068892.1|/2.7498e-131/diphosphomevalonate decarboxylase [Bos taurus]
gnl_UG_Oar_S34896565	711	119	274	41.2062	86.8748	1.07608	Up	1.76495e-12	2.71502e-11	-	-	-	-	-
gnl_UG_Oar_S31564236	774	177	407	56.3012	118.54	1.07414	Up	8.8729e-18	1.86049e-16	K06484|1|6e-87|320|bta:281873|integrin alpha 5	GO:0009986//cell surface;GO:0001726//ruffle;GO:0005924//cell-substrate adherens junction;GO:0043234//protein complex;GO:0005887//integral to plasma membrane	GO:0005172//vascular endothelial growth factor receptor binding;GO:0043169//cation binding	GO:0001934//positive regulation of protein phosphorylation;GO:0007166//cell surface receptor signaling pathway;GO:0007599//hemostasis;GO:0007611//learning or memory;GO:0043066//negative regulation of apoptotic process;GO:0016337//cell-cell adhesion;GO:0034329//cell junction assembly;GO:0044319//wound healing, spreading of cells;GO:0009967//positive regulation of signal transduction;GO:0006935//ch…	gi|426226604|ref|XP_004007431.1|/2.22495e-87/PREDICTED: integrin alpha-5 [Ovis aries]
gnl_UG_Oar_S53279406	872	37	85	10.4465	21.9743	1.0728	Up	9.59176e-05	0.000559014	-	-	-	-	gi|431894984|gb|ELK04777.1|/1.1826e-37/Collagen alpha-1(III) chain [Pteropus alecto]
gnl_UG_Oar_S34971387	765	74	170	23.8153	50.0957	1.0728	Up	3.12754e-08	3.2026e-07	-	-	-	-	-
gnl_UG_Oar_S34971118	847	72	165	20.9283	43.9151	1.06926	Up	5.41832e-08	5.35957e-07	K11843|1|2e-130|454|bta:505106|ubiquitin carboxyl-terminal hydrolase 14 [EC:3.1.2.15]	GO:0043231//intracellular membrane-bounded organelle;GO:0043234//protein complex;GO:0016020//membrane	GO:0016790//thiolester hydrolase activity;GO:0004175//endopeptidase activity;GO:0061135;GO:0008192;GO:0032403//protein complex binding;GO:0019783//small conjugating protein-specific protease activity	GO:0010498//proteasomal protein catabolic process;GO:0007267//cell-cell signaling;GO:0019941//modification-dependent protein catabolic process;GO:0006935//chemotaxis;GO:0010466//negative regulation of peptidase activity	gi|115497034|ref|NP_001068657.1|/1.4409e-129/ubiquitin carboxyl-terminal hydrolase 14 [Bos taurus]
gnl_UG_Oar_S43003579	1255	72	165	14.1245	29.6383	1.06926	Up	5.41832e-08	5.36267e-07	-	-	-	-	-
gnl_UG_Oar_S34961029	837	134	307	39.4153	82.6849	1.06887	Up	1.12398e-13	1.90124e-12	-	GO:0042383//sarcolemma;GO:0031252//cell leading edge;GO:0012506//vesicle membrane;GO:0031224//intrinsic to membrane	GO:0005543//phospholipid binding	GO:0016192//vesicle-mediated transport;GO:0007009//plasma membrane organization	gi|426223895|ref|XP_004006109.1|/7.89349e-159/PREDICTED: dysferlin isoform 3 [Ovis aries]
gnl_UG_Oar_S53279461	885	220	504	61.2019	128.381	1.06878	Up	1.72967e-21	4.2996e-20	K10303|1|1e-79|296|ssc:100523050|F-box protein 23	GO:0043234//protein complex;GO:0031224//intrinsic to membrane	GO:0019787//small conjugating protein ligase activity	GO:0032446//protein modification by small protein conjugation	gi|410949118|ref|XP_003981271.1|/1.09053e-78/PREDICTED: tetraspanin-17 [Felis catus]
gnl_UG_Oar_S31559455	725	260	595	88.2919	185.009	1.06724	Up	4.97024e-25	1.39983e-23	K12385|1|3e-10|65.9|smm:Smp_039130|Niemann-Pick C1 protein	GO:0030134//ER to Golgi transport vesicle;GO:0031224//intrinsic to membrane;GO:0031090//organelle membrane;GO:0012505//endomembrane system	-	GO:0006984//ER-nucleus signaling pathway;GO:0006633//fatty acid biosynthetic process;GO:0043434//response to peptide hormone stimulus;GO:0006695//cholesterol biosynthetic process;GO:0006950//response to stress	gi|440891713|gb|ELR45261.1|/9.97264e-132/Sterol regulatory element-binding protein cleavage-activating protein, partial [Bos grunniens mutus]
gnl_UG_Oar_S34884719	894	111	254	30.5683	64.0485	1.06713	Up	1.55449e-11	2.21451e-10	K12157|1|2e-71|269|bta:512938|ubiquitin D	GO:0016234//inclusion body;GO:0043231//intracellular membrane-bounded organelle	GO:0032403//protein complex binding	GO:0000236//mitotic prometaphase;GO:0006915//apoptotic process;GO:0034097//response to cytokine stimulus;GO:0070841;GO:0007249//I-kappaB kinase/NF-kappaB cascade;GO:0032446//protein modification by small protein conjugation;GO:0009719;GO:0001773//myeloid dendritic cell activation;GO:0019941//modification-dependent protein catabolic process	gi|426250678|ref|XP_004019061.1|/1.34464e-76/PREDICTED: ubiquitin D-like [Ovis aries]
gnl_UG_Oar_S52808126	568	80	183	34.6759	72.63	1.06663	Up	1.08851e-08	1.17718e-07	-	-	-	-	-
gnl_UG_Oar_S34980963	741	204	466	67.7794	141.769	1.06462	Up	7.21226e-20	1.68306e-18	K08268|1|3e-11|68.9|ecb:100061166|hypoxia-inducible factor 1 alpha	-	-	-	gi|465962947|ref|XP_004262154.1|/2.65684e-10/PREDICTED: hypoxia-inducible factor 1-alpha isoform 3 [Orcinus orca]
gnl_UG_Oar_S34914341	867	53	121	15.0502	31.4615	1.0638	Up	3.63748e-06	2.75331e-05	K10693|1|8e-56|217|acs:100560904|E3 ubiquitin-protein ligase MYCBP2 [EC:6.3.2.19]	GO:0043231//intracellular membrane-bounded organelle;GO:0043005//neuron projection;GO:0005856//cytoskeleton	GO:0046914//transition metal ion binding;GO:0042802//identical protein binding	GO:0008045//motor neuron axon guidance;GO:0007010//cytoskeleton organization;GO:0006351//transcription, DNA-dependent;GO:0008104//protein localization;GO:0021955//central nervous system neuron axonogenesis	gi|5106783|gb|AAD39842.1|/5.18455e-56/HSPC026 [Homo sapiens]
gnl_UG_Oar_S34945532	898	230	525	63.0575	131.794	1.06355	Up	3.73486e-22	9.58987e-21	-	-	-	-	gi|426247486|ref|XP_004017516.1|/1.31992e-140/PREDICTED: activating signal cointegrator 1 complex subunit 2 [Ovis aries]
gnl_UG_Oar_S43093878	784	39	89	12.2471	25.591	1.06319	Up	7.38578e-05	0.000442167	-	-	-	-	-
gnl_UG_Oar_S52817684	474	453	1033	235.291	491.287	1.06212	Up	6.21456e-42	2.88087e-40	-	-	-	-	-
gnl_UG_Oar_S34957625	914	247	563	66.5329	138.859	1.06149	Up	1.41747e-23	3.83477e-22	K00234|1|1e-126|337|cfa:478634|succinate dehydrogenase (ubiquinone) flavoprotein subunit [EC:1.3.5.1]	GO:0005746//mitochondrial respiratory chain	GO:0000166//nucleotide binding;GO:0000104//succinate dehydrogenase activity	GO:0048731;GO:0022900//electron transport chain;GO:0043648//dicarboxylic acid metabolic process;GO:0009060//aerobic respiration	gi|88682871|gb|AAI05358.1|/1.19873e-129/SDHA protein [Bos taurus]
gnl_UG_Oar_S34954957	897	195	444	53.5214	111.584	1.05995	Up	7.05188e-19	1.55468e-17	-	-	-	-	-
gnl_UG_Oar_S34959732	874	155	352	43.6622	90.7913	1.05617	Up	3.3831e-15	6.17965e-14	K05693|1|4e-150|530|aml:100465579|protein tyrosine phosphatase, receptor type, M [EC:3.1.3.48]	GO:0005911//cell-cell junction;GO:0031252//cell leading edge;GO:0044444//cytoplasmic part	GO:0050839//cell adhesion molecule binding;GO:0004725//protein tyrosine phosphatase activity	GO:0007411//axon guidance;GO:0001525//angiogenesis;GO:0010594//regulation of endothelial cell migration;GO:0001935//endothelial cell proliferation;GO:0016337//cell-cell adhesion;GO:0007154//cell communication;GO:0006470//protein dephosphorylation;GO:0003407//neural retina development	gi|344249057|gb|EGW05161.1|/1.88265e-160/Receptor-type tyrosine-protein phosphatase mu [Cricetulus griseus]
gnl_UG_Oar_S34966468	836	48	109	14.1358	29.3923	1.05608	Up	1.25788e-05	8.66126e-05	-	-	-	-	gi|426254278|ref|XP_004020806.1|/1.10038e-130/PREDICTED: protein FAM86A isoform 1 [Ovis aries]
gnl_UG_Oar_S31569959	829	150	340	44.5474	92.4565	1.05343	Up	1.12983e-14	2.01653e-13	K06471|1|2e-103|375|bta:282303|platelet/endothelial cell adhesion molecule	GO:0009986//cell surface;GO:0031224//intrinsic to membrane;GO:0030667//secretory granule membrane;GO:0044421//extracellular region part;GO:0043292//contractile fiber	GO:0005488//binding	GO:0042506//tyrosine phosphorylation of Stat5 protein;GO:0007265//Ras protein signal transduction;GO:0009611//response to wounding;GO:0007599//hemostasis;GO:0045123//cellular extravasation;GO:0006887//exocytosis;GO:0022610;GO:0006897//endocytosis;GO:0072012//glomerulus vasculature development;GO:0001775//cell activation	gi|426238271|ref|XP_004013078.1|/1.12845e-111/PREDICTED: platelet endothelial cell adhesion molecule [Ovis aries]
gnl_UG_Oar_S34883073	838	251	568	73.7421	152.798	1.05107	Up	2.03926e-23	5.49959e-22	-	GO:0043227//membrane-bounded organelle;GO:0044459//plasma membrane part;GO:0031982//vesicle;GO:0031224//intrinsic to membrane	GO:0008289//lipid binding	GO:0009966//regulation of signal transduction;GO:0007009//plasma membrane organization;GO:0009408//response to heat	gi|426252795|ref|XP_004020088.1|/9.46607e-98/PREDICTED: myoferlin isoform 2 [Ovis aries]
gnl_UG_Oar_S35008790	857	46	104	13.2149	27.3568	1.04974	Up	2.19526e-05	0.000145155	-	-	-	-	-
gnl_UG_Oar_S34964408	887	54	122	14.9884	31.0063	1.04871	Up	4.29554e-06	3.19918e-05	-	-	-	-	gi|426249954|ref|XP_004018711.1|/1.49455e-27/PREDICTED: protein shisa-5 [Ovis aries]
gnl_UG_Oar_S43082334	736	286	646	95.6696	197.864	1.04838	Up	2.59852e-26	7.56703e-25	-	-	-	-	-
gnl_UG_Oar_S34881288	773	47	106	14.9694	30.9129	1.04619	Up	1.9263e-05	0.00012866	K07753|1|5e-95|347|ecb:100054894|peroxisomal trans-2-enoyl-CoA reductase [EC:1.3.1.38]	GO:0044439	GO:0005515//protein binding;GO:0016628//oxidoreductase activity, acting on the CH-CH group of donors, NAD or NADP as acceptor	GO:0034308	gi|426221527|ref|XP_004004961.1|/4.75839e-123/PREDICTED: peroxisomal trans-2-enoyl-CoA reductase [Ovis aries]
gnl_UG_Oar_S34945328	810	106	239	32.2186	66.516	1.04581	Up	1.25067e-10	1.6313e-09	K13280|1|7e-106|383|bta:504842|signal peptidase, endoplasmic reticulum-type [EC:3.4.-.-]	GO:0031224//intrinsic to membrane;GO:0043231//intracellular membrane-bounded organelle;GO:0031090//organelle membrane	GO:0070011	GO:0030073//insulin secretion;GO:0015980//energy derivation by oxidation of organic compounds;GO:0006613//cotranslational protein targeting to membrane;GO:0016485//protein processing	gi|115496204|ref|NP_001068643.1|/5.76931e-105/signal peptidase complex catalytic subunit SEC11C [Bos taurus]
gnl_UG_Oar_S20553698	1986	1157	2608	143.43	296.034	1.04542	Up	1.45966e-100	1.72662e-98	K00507|1|0.0|686|bta:280924|stearoyl-CoA desaturase (delta-9 desaturase) [EC:1.14.19.1]	GO:0031090//organelle membrane;GO:0043231//intracellular membrane-bounded organelle;GO:0031224//intrinsic to membrane	GO:0046914//transition metal ion binding;GO:0016215	GO:0006631//fatty acid metabolic process	gi|57164289|ref|NP_001009254.1|/0/acyl-CoA desaturase [Ovis aries]
gnl_UG_Oar_S53278792	894	71	160	19.5527	40.3455	1.04504	Up	1.48445e-07	1.37554e-06	-	-	-	-	gi|426222503|ref|XP_004005430.1|/1.219e-69/PREDICTED: cordon-bleu protein-like 1 [Ovis aries]
gnl_UG_Oar_S34976621	686	68	153	24.4045	50.2783	1.04279	Up	2.9223e-07	2.6011e-06	-	-	-	-	-
gnl_UG_Oar_S34953759	880	722	1620	201.995	414.997	1.03878	Up	1.57779e-62	1.05712e-60	K14009|1|7e-98|357|bta:533949|B-cell receptor-associated protein 31	GO:0030176//integral to endoplasmic reticulum membrane	GO:0005515//protein binding	GO:0051560//mitochondrial calcium ion homeostasis;GO:0015031//protein transport;GO:0032469//endoplasmic reticulum calcium ion homeostasis;GO:0022411;GO:0097193//intrinsic apoptotic signaling pathway;GO:0051480//cytosolic calcium ion homeostasis;GO:0048232//male gamete generation;GO:0019722//calcium-mediated signaling;GO:0048002//antigen processing and presentation of peptide antigen	gi|440894044|gb|ELR46609.1|/1.10703e-99/B-cell receptor-associated protein 31, partial [Bos grunniens mutus]
gnl_UG_Oar_S49915350	879	247	554	69.1821	142.08	1.03824	Up	1.86419e-22	4.83731e-21	K07509|1|2e-84|312|bta:281811|acetyl-CoA acyltransferase [EC:2.3.1.16]	GO:0031966//mitochondrial membrane;GO:0019866//organelle inner membrane;GO:0005759//mitochondrial matrix	GO:0043168;GO:0016616//oxidoreductase activity, acting on the CH-OH group of donors, NAD or NADP as acceptor;GO:0005515//protein binding;GO:0000166//nucleotide binding;GO:0016836//hydro-lyase activity;GO:0016408	GO:0009062//fatty acid catabolic process;GO:0032048//cardiolipin metabolic process	gi|426223238|ref|XP_004005784.1|/6.47996e-84/PREDICTED: trifunctional enzyme subunit beta, mitochondrial isoform 4 [Ovis aries]
gnl_UG_Oar_S34994774	860	95	213	27.1964	55.8334	1.03772	Up	1.60991e-09	1.89521e-08	-	-	-	-	-
gnl_UG_Oar_S34919892	783	50	112	15.7215	32.2455	1.03636	Up	1.30075e-05	8.9385e-05	-	-	-	-	-
gnl_UG_Oar_S34942816	724	42	94	14.2822	29.2686	1.03513	Up	6.69956e-05	0.000404473	K05605|1|7e-124|443|bta:535883|3-hydroxyisobutyryl-CoA hydrolase [EC:3.1.2.4]	GO:0044429//mitochondrial part	GO:0016289//CoA hydrolase activity	GO:0006573//valine metabolic process;GO:0009063//cellular amino acid catabolic process	gi|426220691|ref|XP_004004547.1|/3.07954e-125/PREDICTED: 3-hydroxyisobutyryl-CoA hydrolase, mitochondrial [Ovis aries]
gnl_UG_Oar_S34904088	816	240	537	72.4113	148.353	1.03475	Up	1.05365e-21	2.63827e-20	K09095|1|6e-69|202|aml:100476273|hypoxia-inducible factor 2 alpha	GO:0031981//nuclear lumen;GO:0043234//protein complex;GO:0044444//cytoplasmic part	GO:0060089;GO:0000982//RNA polymerase II core promoter proximal region sequence-specific DNA binding transcription factor activity;GO:0046983//protein dimerization activity;GO:0003677//DNA binding;GO:0019899//enzyme binding	GO:0048771//tissue remodeling;GO:0008016//regulation of heart contraction;GO:0006584//catecholamine metabolic process;GO:0045165//cell fate commitment;GO:0050953//sensory perception of light stimulus;GO:0043618//regulation of transcription from RNA polymerase II promoter in response to stress;GO:0021700//developmental maturation;GO:0007154//cell communication;GO:0006996//organelle organization;GO…	gi|301753236|ref|XP_002912483.1|/4.78233e-68/PREDICTED: endothelial PAS domain-containing protein 1-like [Ailuropoda melanoleuca]
gnl_UG_Oar_S20554004	857	1707	3819	490.386	1004.57	1.03459	Up	6.3618e-144	1.01035e-141	K05500|1|7e-121|433|bta:281254|inhibin, alpha	GO:0043511	GO:0005102//receptor binding	GO:0020027//hemoglobin metabolic process;GO:0008283//cell proliferation;GO:0012502//induction of programmed cell death;GO:0007049//cell cycle	gi|585305|sp|P38440.1|INHA_SHEEP/3.04068e-123/RecName: Full=Inhibin alpha chain; Flags: Precursor
gnl_UG_Oar_S34912344	869	106	237	30.0311	61.4811	1.03368	Up	2.22178e-10	2.83331e-09	-	GO:0012505//endomembrane system;GO:0031090//organelle membrane;GO:0043231//intracellular membrane-bounded organelle;GO:0031224//intrinsic to membrane	-	GO:0002376//immune system process;GO:0006810//transport;GO:0007165//signal transduction	gi|471360731|ref|XP_004370934.1|/8.10059e-55/PREDICTED: protein cornichon homolog [Trichechus manatus latirostris]
gnl_UG_Oar_S52834992	203	51	114	61.8528	126.597	1.03333	Up	1.14099e-05	7.9072e-05	-	-	-	-	-
gnl_UG_Oar_S34987352	847	68	152	19.7656	40.4551	1.03333	Up	3.90506e-07	3.43485e-06	-	-	-	-	-
gnl_UG_Oar_S34929110	777	129	288	40.8747	83.5573	1.03156	Up	2.8343e-12	4.27563e-11	K12669|1|2e-81|302|bta:615007|oligosaccharyltransferase complex subunit gamma	GO:0016021//integral to membrane;GO:0005789//endoplasmic reticulum membrane	GO:0004576//oligosaccharyl transferase activity;GO:0046873//metal ion transmembrane transporter activity	GO:0019725//cellular homeostasis;GO:0070838//divalent metal ion transport;GO:0050877//neurological system process;GO:0006487//protein N-linked glycosylation	gi|426256548|ref|XP_004021902.1|/2.40144e-81/PREDICTED: tumor suppressor candidate 3 [Ovis aries]
gnl_UG_Oar_S34887184	858	97	216	27.8336	56.7518	1.02784	Up	1.65896e-09	1.94761e-08	-	GO:0043231//intracellular membrane-bounded organelle	GO:0046872//metal ion binding	-	gi|426236797|ref|XP_004012353.1|/6.78966e-115/PREDICTED: EF-hand domain-containing family member A1 [Ovis aries]
gnl_UG_Oar_S43092749	793	53	118	16.4546	33.5445	1.02758	Up	8.7776e-06	6.21351e-05	-	-	-	-	-
gnl_UG_Oar_S34954881	862	938	2087	267.905	545.793	1.02663	Up	1.54486e-78	1.34505e-76	K00432|1|1e-118|426|bta:281210|glutathione peroxidase [EC:1.11.1.9]	GO:0044421//extracellular region part	GO:0004601//peroxidase activity;GO:0005515//protein binding;GO:0072341//modified amino acid binding	GO:0010035//response to inorganic substance;GO:0044703;GO:0044710;GO:0006790//sulfur compound metabolic process;GO:0051260//protein homooligomerization;GO:0051384//response to glucocorticoid stimulus;GO:0042743//hydrogen peroxide metabolic process;GO:0006950//response to stress	gi|426229922|ref|XP_004009032.1|/2.27901e-126/PREDICTED: LOW QUALITY PROTEIN: glutathione peroxidase 3 [Ovis aries]
gnl_UG_Oar_S34918684	829	686	1526	203.73	414.967	1.02634	Up	6.93358e-58	4.38837e-56	K03990|1|1e-140|499|bta:280677|complement component 3	GO:0031988//membrane-bounded vesicle;GO:0044421//extracellular region part	GO:0031714//C5a anaphylatoxin chemotactic receptor binding;GO:0061135	GO:0010466//negative regulation of peptidase activity;GO:0010883//regulation of lipid storage;GO:0001932//regulation of protein phosphorylation;GO:0032787//monocarboxylic acid metabolic process;GO:0019432//triglyceride biosynthetic process;GO:0001794;GO:0043410//positive regulation of MAPK cascade;GO:0031960//response to corticosteroid stimulus;GO:0002455//humoral immune response mediated by circ…	gi|83764016|emb|CAJ31249.1|/1.50064e-140/prepro complement component C3 [Bos taurus]
gnl_UG_Oar_S34910909	755	533	1185	173.806	353.822	1.02554	Up	2.7598e-45	1.36023e-43	K09040|1|5e-96|350|bta:534582|nuclear factor erythroid 2-related factor 1/3	GO:0031090//organelle membrane;GO:0043231//intracellular membrane-bounded organelle;GO:0031224//intrinsic to membrane	GO:0003677//DNA binding;GO:0001071//nucleic acid binding transcription factor activity	GO:0010467//gene expression	gi|466072509|ref|XP_004282727.1|/3.64997e-95/PREDICTED: nuclear factor erythroid 2-related factor 1 isoform 3 [Orcinus orca]
gnl_UG_Oar_S35008078	874	54	120	15.2114	30.9516	1.02486	Up	7.69812e-06	5.51538e-05	-	-	-	-	-
gnl_UG_Oar_S52815456	569	45	100	19.4709	39.6188	1.02486	Up	4.50448e-05	0.00028146	K05103|1|3e-90|328|ssc:100522873|Eph receptor A2 [EC:2.7.10.1]	GO:0030027//lamellipodium;GO:0016021//integral to membrane;GO:0001726//ruffle;GO:0005924//cell-substrate adherens junction	GO:0004714//transmembrane receptor protein tyrosine kinase activity;GO:0032550	GO:0050673//epithelial cell proliferation;GO:0048754//branching morphogenesis of a tube;GO:0007169//transmembrane receptor protein tyrosine kinase signaling pathway;GO:0001707//mesoderm formation;GO:0043408//regulation of MAPK cascade;GO:0001503//ossification;GO:0030903//notochord development;GO:0000904//cell morphogenesis involved in differentiation;GO:0048771//tissue remodeling;GO:0010033//resp…	gi|354498400|ref|XP_003511303.1|/1.70441e-89/PREDICTED: ephrin type-A receptor 2-like [Cricetulus griseus]
gnl_UG_Oar_S34986661	863	59	131	16.8317	34.2195	1.02364	Up	2.9952e-06	2.30686e-05	K01069|1|7e-07|55.1|ame:551059|hydroxyacylglutathione hydrolase [EC:3.1.2.6]	GO:0043231//intracellular membrane-bounded organelle	GO:0003824//catalytic activity;GO:0043169//cation binding	-	gi|426235622|ref|XP_004011779.1|/2.13309e-124/PREDICTED: beta-lactamase-like protein 2 [Ovis aries]
gnl_UG_Oar_S34964101	863	132	293	37.6573	76.5367	1.02322	Up	2.56694e-12	3.90321e-11	-	-	-	-	-
gnl_UG_Oar_S34991837	786	82	182	25.6848	52.199	1.0231	Up	3.59092e-08	3.64016e-07	-	-	-	-	-
gnl_UG_Oar_S20553534	6668	73	162	2.69534	5.47687	1.02289	Up	2.04168e-07	1.85383e-06	K01533|1|0.0|2704|bta:518075|Cu2+-exporting ATPase [EC:3.6.3.4]	GO:0016021//integral to membrane;GO:0005768//endosome;GO:0012505//endomembrane system;GO:0044459//plasma membrane part	GO:0046914//transition metal ion binding;GO:0032550;GO:0043682//copper-transporting ATPase activity	GO:0006874//cellular calcium ion homeostasis;GO:0007589//body fluid secretion;GO:0035434//copper ion transmembrane transport;GO:0010038//response to metal ion	gi|57619187|ref|NP_001009732.1|/0/copper-transporting ATPase 2 [Ovis aries]
gnl_UG_Oar_S34898783	775	55	122	17.4722	35.4872	1.02224	Up	6.75104e-06	4.87553e-05	-	-	-	-	-
gnl_UG_Oar_S31543191	571	83	184	35.7872	72.6432	1.02138	Up	3.1552e-08	3.22707e-07	-	-	-	-	-
gnl_UG_Oar_S43005430	1288	125	277	23.8935	48.4816	1.02082	Up	1.10634e-11	1.5973e-10	-	-	-	-	-
gnl_UG_Oar_S34989341	637	51	113	19.7113	39.9901	1.02062	Up	1.52537e-05	0.000103535	-	-	-	-	gi|440898726|gb|ELR50155.1|/5.46452e-13/Small ubiquitin-related modifier 1 [Bos grunniens mutus]
gnl_UG_Oar_S34902756	820	76	168	22.8184	46.1858	1.01725	Up	1.38272e-07	1.28894e-06	K04394|1|3e-105|381|bta:338039|caspase 4 [EC:3.4.22.57]	-	-	GO:0012502//induction of programmed cell death;GO:0006915//apoptotic process	gi|426244403|ref|XP_004016012.1|/2.55656e-108/PREDICTED: caspase-13-like [Ovis aries]
gnl_UG_Oar_S34891144	834	57	126	16.8265	34.0579	1.01725	Up	5.19142e-06	3.80852e-05	-	-	-	-	-
gnl_UG_Oar_S34917753	835	543	1200	160.103	323.972	1.01687	Up	3.15926e-45	1.55265e-43	-	-	-	-	-
gnl_UG_Oar_S34962776	897	220	486	60.3832	122.14	1.01631	Up	2.92712e-19	6.59737e-18	K02740|1|4e-94|290|bta:282013|20S proteasome subunit beta 8 [EC:3.4.25.1]	GO:0031981//nuclear lumen;GO:0000502//proteasome complex;GO:0044444//cytoplasmic part	GO:0004175//endopeptidase activity	GO:0042590//antigen processing and presentation of exogenous peptide antigen via MHC class I;GO:0043161//proteasomal ubiquitin-dependent protein catabolic process;GO:0044772;GO:0006915//apoptotic process;GO:0051320//S phase;GO:0016070//RNA metabolic process;GO:0019221//cytokine-mediated signaling pathway;GO:0051439//regulation of ubiquitin-protein ligase activity involved in mitotic cell cycle;GO…	gi|196259781|ref|NP_001124502.1|/1.76774e-96/proteasome subunit beta type-8 [Ovis aries]
gnl_UG_Oar_S34897529	881	318	702	88.8662	179.628	1.01531	Up	4.40998e-27	1.31548e-25	-	GO:0005856//cytoskeleton;GO:0043231//intracellular membrane-bounded organelle;GO:0031988//membrane-bounded vesicle;GO:0005886//plasma membrane;GO:0005576//extracellular region	GO:0005543//phospholipid binding;GO:0004859//phospholipase inhibitor activity;GO:0005515//protein binding	GO:0006906//vesicle fusion;GO:0051716//cellular response to stimulus;GO:0006915//apoptotic process;GO:0044700;GO:1901700;GO:0051384//response to glucocorticoid stimulus;GO:0006952//defense response;GO:0046903//secretion;GO:0030217//T cell differentiation;GO:0048771//tissue remodeling;GO:0071702;GO:0050794//regulation of cellular process;GO:0007154//cell communication;GO:0006464//cellular protein …	gi|426220300|ref|XP_004004354.1|/5.1543e-89/PREDICTED: annexin A1 [Ovis aries]
gnl_UG_Oar_S34958693	887	834	1839	231.488	467.381	1.01366	Up	5.01668e-68	3.69297e-66	K03987|1|8e-77|287|bta:617435|complement C1q subcomponent subunit B	GO:0005615//extracellular space;GO:0005578//proteinaceous extracellular matrix	GO:0042802//identical protein binding	GO:0006952//defense response;GO:0007417//central nervous system development;GO:0002455//humoral immune response mediated by circulating immunoglobulin;GO:0043583//ear development;GO:0031960//response to corticosteroid stimulus	gi|426221990|ref|XP_004005188.1|/1.62581e-82/PREDICTED: complement C1q subcomponent subunit B [Ovis aries]
gnl_UG_Oar_S34905776	819	59	130	17.7359	35.7827	1.01259	Up	3.99146e-06	2.99482e-05	K00248|1|3e-125|408|bta:511222|butyryl-CoA dehydrogenase [EC:1.3.8.1]	GO:0005740//mitochondrial envelope	GO:0043168;GO:0052890;GO:0000166//nucleotide binding	GO:0019605//butyrate metabolic process;GO:0051260//protein homooligomerization;GO:0006635//fatty acid beta-oxidation;GO:0031960//response to corticosteroid stimulus;GO:0006950//response to stress	gi|440909527|gb|ELR59427.1|/6.31421e-127/Short-chain specific acyl-CoA dehydrogenase, mitochondrial, partial [Bos grunniens mutus]
gnl_UG_Oar_S34963469	827	94	207	27.9839	56.4258	1.01176	Up	5.72334e-09	6.35383e-08	K01752|1|1e-112|405|bta:514346|L-serine dehydratase [EC:4.3.1.17]	GO:0043231//intracellular membrane-bounded organelle	GO:0043168;GO:0016841//ammonia-lyase activity;GO:0042802//identical protein binding	GO:0001101//response to acid;GO:0010243//response to organic nitrogen;GO:0006090//pyruvate metabolic process;GO:0006563//L-serine metabolic process;GO:0006006//glucose metabolic process	gi|426247334|ref|XP_004017441.1|/5.19362e-117/PREDICTED: L-serine dehydratase/L-threonine deaminase [Ovis aries]
gnl_UG_Oar_S34972162	763	90	198	29.0405	58.4997	1.01037	Up	1.27428e-08	1.36262e-07	K01069|1|1e-87|323|bta:509274|hydroxyacylglutathione hydrolase [EC:3.1.2.6]	GO:0044429//mitochondrial part	GO:0046914//transition metal ion binding;GO:0016790//thiolester hydrolase activity	GO:0006749//glutathione metabolic process	gi|426254175|ref|XP_004020757.1|/5.7367e-88/PREDICTED: hydroxyacylglutathione hydrolase, mitochondrial [Ovis aries]
gnl_UG_Oar_S34985185	823	45	99	13.4616	27.1174	1.01037	Up	6.01924e-05	0.000365977	-	-	-	-	-
gnl_UG_Oar_S34895097	859	146	321	41.8452	84.2413	1.00947	Up	4.2753e-13	6.8984e-12	-	-	-	-	-
gnl_UG_Oar_S53279442	792	131	288	40.7222	81.9748	1.00936	Up	6.78772e-12	9.98482e-11	-	-	-	-	gi|426254005|ref|XP_004020679.1|/2.86308e-93/PREDICTED: LOW QUALITY PROTEIN: EMILIN-2 [Ovis aries]
gnl_UG_Oar_S34969616	802	86	189	26.4003	53.1252	1.00884	Up	2.83984e-08	2.92722e-07	K03005|1|9e-124|385|bta:511587|DNA-directed RNA polymerase I subunit RPA49	GO:0031981//nuclear lumen	GO:0034062//RNA polymerase activity;GO:0003676//nucleic acid binding	GO:0006351//transcription, DNA-dependent	gi|426220180|ref|XP_004004295.1|/3.83338e-129/PREDICTED: DNA-directed RNA polymerase I subunit RPA49 [Ovis aries]
gnl_UG_Oar_S53280489	984	82	180	20.5165	41.2373	1.00716	Up	6.33542e-08	6.22366e-07	K08283|1|4e-17|89.4|tad:TRIADDRAFT_22163|Goodpasture-antigen-binding protein kinase [EC:2.7.11.9]	-	GO:0008289//lipid binding	-	gi|403258088|ref|XP_003921614.1|/8.14616e-153/PREDICTED: oxysterol-binding protein-related protein 9 isoform 3 [Saimiri boliviensis boliviensis]
gnl_UG_Oar_S34908640	840	67	147	19.6373	39.4504	1.00644	Up	1.05028e-06	8.6649e-06	-	-	-	-	gi|470644969|ref|XP_004326718.1|/3.8186e-06/PREDICTED: alpha-catulin-like [Tursiops truncatus]
gnl_UG_Oar_S34935378	861	98	215	28.0226	56.2922	1.00634	Up	3.40964e-09	3.88586e-08	K08390|1|2e-07|56.6|xtr:100216171|lysophosphatidic acid receptor 5	GO:0044425//membrane part	-	-	gi|426225676|ref|XP_004006989.1|/9.98301e-74/PREDICTED: tapasin-related protein [Ovis aries]
gnl_UG_Oar_S34895375	915	1832	4019	492.935	990.17	1.00628	Up	1.05538e-144	1.70773e-142	K00128|1|3e-88|325|bta:508629|aldehyde dehydrogenase (NAD+) [EC:1.2.1.3]	GO:0044429//mitochondrial part	GO:0043168;GO:0016620//oxidoreductase activity, acting on the aldehyde or oxo group of donors, NAD or NADP as acceptor;GO:0005515//protein binding	GO:0043627//response to estrogen stimulus;GO:0006915//apoptotic process;GO:0070542//response to fatty acid;GO:0006067//ethanol metabolic process;GO:0002237//response to molecule of bacterial origin;GO:0006950//response to stress	gi|426247370|ref|XP_004017459.1|/7.87467e-88/PREDICTED: aldehyde dehydrogenase, mitochondrial isoform 2 [Ovis aries]
gnl_UG_Oar_S34946335	702	167	366	58.5686	117.532	1.00486	Up	1.25492e-14	2.23282e-13	K12968|1|4e-113|407|bta:505134|double-stranded RNA-specific adenosine deaminase [EC:3.5.4.-]	GO:0031981//nuclear lumen;GO:0005681//spliceosomal complex	GO:0004000//adenosine deaminase activity;GO:0005488//binding	GO:0016553//base conversion or substitution editing;GO:0051707//response to other organism;GO:0006469//negative regulation of protein kinase activity;GO:0019079//viral genome replication;GO:0006886//intracellular protein transport;GO:0019221//cytokine-mediated signaling pathway;GO:0006396//RNA processing;GO:0002376//immune system process;GO:0006952//defense response	gi|426218981|ref|XP_004003711.1|/8.90588e-114/PREDICTED: double-stranded RNA-specific adenosine deaminase [Ovis aries]
gnl_UG_Oar_S35009098	687	47	103	16.8433	33.7982	1.00477	Up	4.6109e-05	0.000287795	-	-	-	-	-
gnl_UG_Oar_S43089266	669	42	92	15.4564	31.0009	1.00411	Up	0.000119924	0.000686331	-	-	-	-	-
gnl_UG_Oar_S34937600	905	59	129	16.0505	32.1332	1.00145	Up	5.30732e-06	3.88524e-05	-	GO:0005774//vacuolar membrane	GO:0005488//binding	GO:0007155//cell adhesion;GO:0022607//cellular component assembly;GO:0006914//autophagy	gi|431890857|gb|ELK01736.1|/2.32425e-92/Transmembrane protein 49 [Pteropus alecto]
gnl_UG_Oar_S34986103	512	211	461	101.461	202.976	1.00039	Up	6.45362e-18	1.36321e-16	-	-	-	-	-
gnl_UG_Oar_S34893746	753	260	568	85.0088	170.046	1.00024	Up	1.02972e-21	2.58212e-20	K02270|1|7e-39|160|bta:327688|cytochrome c oxidase subunit 7a	GO:0005743//mitochondrial inner membrane	GO:0015002//heme-copper terminal oxidase activity	-	gi|426218773|ref|XP_004003611.1|/8.82973e-41/PREDICTED: putative cytochrome c oxidase subunit 7A3, mitochondrial-like [Ovis aries]
gnl_UG_Oar_S52855527	500	51	0	25.1123	0.01	-11.2942	Down	4.27042e-17	8.65795e-16	K06856|1|1e-39|162|bta:524810|immunoglobulin heavy chain	-	-	-	gi|61378758|gb|AAX45026.1|/5.36387e-52/immunoglobulin gamma-1 chain F7-299 [Capra hircus]
gnl_UG_Oar_S52863376	528	29	0	13.5223	0.01	-10.4011	Down	4.82392e-10	5.96538e-09	K06856|1|2e-38|142|bta:524810|immunoglobulin heavy chain	-	-	-	gi|61378758|gb|AAX45026.1|/8.03531e-57/immunoglobulin gamma-1 chain F7-299 [Capra hircus]
gnl_UG_Oar_S42540204	312	13	0	10.2583	0.01	-10.0026	Down	6.49834e-05	0.000393433	K10059|1|4e-53|206|bta:514797|C-type lectin domain family 4, member E	-	-	-	gi|426227008|ref|XP_004007622.1|/2.57293e-57/PREDICTED: C-type lectin domain family 4 member E [Ovis aries]
gnl_UG_Oar_S20553345	477	18	0	9.29051	0.01	-9.85961	Down	1.6213e-06	1.30251e-05	K05269|1|8e-15|79.7|bta:286856|Prolactin-releasing peptide	-	-	GO:0050896//response to stimulus;GO:0044699	gi|57164241|ref|NP_001009434.1|/5.73488e-18/prolactin-releasing peptide precursor [Ovis aries]
gnl_UG_Oar_S52809590	576	21	0	8.97599	0.01	-9.80993	Down	1.77052e-07	1.62222e-06	K06856|1|4e-50|197|bta:524810|immunoglobulin heavy chain	-	-	-	gi|164664984|gb|ABY65926.1|/1.0739e-56/immunoglobulin heavy chain variable region precursor, partial [Capra hircus]
gnl_UG_Oar_S20553277	363	12	0	8.1388	0.01	-9.66867	Down	0.000135953	0.000765804	K06856|1|1e-35|147|bta:524810|immunoglobulin heavy chain	-	-	-	gi|5815206|gb|AAD52595.1|/2.6186e-65/immunoglobulin heavy chain precursor [Ovis aries]
gnl_UG_Oar_S52840857	469	13	0	6.82427	0.01	-9.41453	Down	6.49834e-05	0.000393572	K06554|1|1e-54|211|bta:789205|immunoglobulin lambda-like polypeptide 1;K06553|4|2e-32|138|ptr:470154|pre-B lymphocyte gene	-	-	-	gi|432627|emb|CAA44700.1|/5.42133e-55/anti-testosterone antibody [Bos taurus]
gnl_UG_Oar_S43085017	804	19	0	5.81813	0.01	-9.18441	Down	7.74954e-07	6.49024e-06	-	-	-	-	-
gnl_UG_Oar_S52835642	304	531	1	430.038	0.741548	-9.17971	Down	1.56148e-168	3.04347e-166	K02889|1|5e-39|159|ssc:100736809|large subunit ribosomal protein L21e	GO:0015934//large ribosomal subunit	GO:0005198//structural molecule activity	GO:0010467//gene expression	gi|444731161|gb|ELW71523.1|/5.43688e-39/60S ribosomal protein L21 [Tupaia chinensis]
gnl_UG_Oar_S34907182	871	14	0	3.95727	0.01	-8.62836	Down	3.1061e-05	0.00019961	K12557|1|6e-125|447|bta:510763|myosin-binding protein C, slow-type	GO:0043292//contractile fiber	GO:0008092//cytoskeletal protein binding	GO:0003012//muscle system process	gi|440903709|gb|ELR54334.1|/4.81294e-124/Myosin-binding protein C, slow-type, partial [Bos grunniens mutus]
gnl_UG_Oar_S34881750	879	83	1	23.2474	0.256463	-6.50218	Down	1.05541e-25	3.03731e-24	K06560|1|1e-12|74.3|gga:771888|mannose receptor, C type	-	GO:0005488//binding	-	gi|426216377|ref|XP_004002440.1|/6.05101e-90/PREDICTED: regenerating islet-derived protein 4 [Ovis aries]
gnl_UG_Oar_S52777473	481	211	4	108	1.87468	-5.84824	Down	1.44595e-61	9.50226e-60	K06554|1|2e-49|194|bta:789205|immunoglobulin lambda-like polypeptide 1;K06553|4|9e-27|119|ptr:470154|pre-B lymphocyte gene	-	-	-	gi|74353860|gb|AAI02190.1|/7.35971e-53/IGL@ protein [Bos taurus]
gnl_UG_Oar_S43089027	796	32	1	9.89743	0.283204	-5.12714	Down	9.60154e-10	1.15245e-08	K01672|1|4e-39|161|bta:784254|carbonic anhydrase [EC:4.2.1.1]	GO:0043231//intracellular membrane-bounded organelle	GO:0046914//transition metal ion binding;GO:0016836//hydro-lyase activity	GO:0044237//cellular metabolic process	gi|57526336|ref|NP_001009771.1|/1.10321e-44/carbonic anhydrase 1 [Ovis aries]
gnl_UG_Oar_S20553663	2034	40851	1486	4944.67	164.695	-4.908	Down	0	0	K13221|1|4e-169|585|ptr:744535|methylosome protein 50;K01183|3|1e-113|411|ssc:100621421|chitinase [EC:3.2.1.14]	GO:0016023//cytoplasmic membrane-bounded vesicle	GO:0004553//hydrolase activity, hydrolyzing O-glycosyl compounds	GO:0044703;GO:0009566//fertilization;GO:0044238//primary metabolic process;GO:0006026	gi|57526383|ref|NP_001009779.1|/0/oviduct-specific glycoprotein precursor [Ovis aries]
gnl_UG_Oar_S52778413	474	23	1	11.9463	0.475592	-4.6507	Down	5.47232e-07	4.68837e-06	K06554|1|4e-57|220|bta:789205|immunoglobulin lambda-like polypeptide 1;K06553|4|7e-29|126|ptr:470154|pre-B lymphocyte gene	-	-	-	gi|15088675|gb|AAK84156.1|AF396698_1/4.11197e-58/immunoglobulin lambda light chain [Bos taurus]
gnl_UG_Oar_S52780994	641	23	1	8.83396	0.351686	-4.6507	Down	5.47232e-07	4.69072e-06	K06554|1|9e-76|283|bta:789205|immunoglobulin lambda-like polypeptide 1;K06553|4|6e-50|197|ecb:100072385|pre-B lymphocyte gene	-	-	-	gi|27728683|gb|AAO17824.1|/5.4146e-85/anti-rabies SO57 immunoglobulin lambda light chain [Homo sapiens]
gnl_UG_Oar_S52777915	633	43	2	16.7244	0.712261	-4.5534	Down	4.60408e-12	6.86689e-11	K06554|1|1e-74|279|bta:789205|immunoglobulin lambda-like polypeptide 1;K06553|4|4e-43|174|ecb:100072385|pre-B lymphocyte gene	-	-	-	gi|74353860|gb|AAI02190.1|/2.68385e-81/IGL@ protein [Bos taurus]
gnl_UG_Oar_S20553666	1440	98	5	16.7552	0.782745	-4.41992	Down	1.36469e-25	3.92079e-24	K01672|1|4e-136|485|bta:784254|carbonic anhydrase [EC:4.2.1.1]	GO:0043231//intracellular membrane-bounded organelle;GO:0044444//cytoplasmic part	GO:0046914//transition metal ion binding;GO:0016836//hydro-lyase activity	GO:0044237//cellular metabolic process;GO:0015711//organic anion transport;GO:0044710	gi|57526336|ref|NP_001009771.1|/9.16142e-149/carbonic anhydrase 1 [Ovis aries]
gnl_UG_Oar_S34882078	847	19	1	5.52275	0.266152	-4.37507	Down	8.86574e-06	6.27073e-05	K06554|1|2e-54|213|bta:789205|immunoglobulin lambda-like polypeptide 1	-	-	-	gi|148744128|gb|AAI42385.1|/1.11531e-61/Unknown (protein for MGC:159455) [Bos taurus]
gnl_UG_Oar_S34958881	843	17	1	4.96486	0.267415	-4.2146	Down	3.5264e-05	0.000223604	K07808|1|6e-135|480|bta:532099|[heparan sulfate]-glucosamine 3-sulfotransferase 2 [EC:2.8.2.29]	GO:0012505//endomembrane system;GO:0031224//intrinsic to membrane	GO:0034483//heparan sulfate sulfotransferase activity	GO:0006023;GO:0048511//rhythmic process;GO:0044238//primary metabolic process	gi|466002591|ref|XP_004268618.1|/4.83805e-134/PREDICTED: heparan sulfate glucosamine 3-O-sulfotransferase 2 [Orcinus orca]
gnl_UG_Oar_S52867133	383	65	4	41.783	2.35437	-4.14951	Down	9.98502e-17	1.96403e-15	K06553|1|2e-33|140|ptr:470154|pre-B lymphocyte gene;K06554|2|4e-33|139|bta:789205|immunoglobulin lambda-like polypeptide 1	-	-	-	gi|2746691|gb|AAB94909.1|/5.20408e-50/immunoglobulin lambda-2b light chain variable region [Ovis aries]
gnl_UG_Oar_S53280306	978	30	2	7.5521	0.461003	-4.03403	Down	3.51266e-08	3.57138e-07	K08575|1|3e-161|568|bta:539360|calpain-6 [EC:3.4.22.-]	GO:0044444//cytoplasmic part;GO:0005819//spindle	GO:0015631//tubulin binding;GO:0004197//cysteine-type endopeptidase activity	GO:0019538//protein metabolic process;GO:0000226//microtubule cytoskeleton organization	gi|426257709|ref|XP_004022466.1|/1.32349e-160/PREDICTED: calpain-6 [Ovis aries]
gnl_UG_Oar_S52761087	592	15	1	6.23814	0.380795	-4.03403	Down	0.000138849	0.000780067	-	-	-	-	-
gnl_UG_Oar_S52840776	575	29	2	12.417	0.784107	-3.98512	Down	6.91622e-08	6.74784e-07	K06554|1|6e-64|243|bta:789205|immunoglobulin lambda-like polypeptide 1;K06553|4|5e-42|170|ecb:100072385|pre-B lymphocyte gene	-	-	-	gi|27728683|gb|AAO17824.1|/1.54353e-71/anti-rabies SO57 immunoglobulin lambda light chain [Homo sapiens]
gnl_UG_Oar_S52802819	597	42	3	17.3205	1.13282	-3.93449	Down	7.54126e-11	1.00581e-09	K06856|1|2e-51|202|bta:524810|immunoglobulin heavy chain	-	-	-	gi|165926|gb|AAA51378.1|/3.91447e-75/immunoglobulin epsilon-chain, partial [Ovis aries]
gnl_UG_Oar_S53280689	970	76	6	19.2898	1.39442	-3.7901	Down	3.3887e-18	7.2563e-17	K08575|1|1e-80|300|ssc:100522971|calpain-6 [EC:3.4.22.-]	GO:0044444//cytoplasmic part;GO:0005819//spindle	GO:0015631//tubulin binding;GO:0004197//cysteine-type endopeptidase activity	GO:0019538//protein metabolic process;GO:0000226//microtubule cytoskeleton organization	gi|426257709|ref|XP_004022466.1|/4.60701e-81/PREDICTED: calpain-6 [Ovis aries]
gnl_UG_Oar_S52804577	657	35	3	13.1156	1.02936	-3.67146	Down	8.06132e-09	8.81248e-08	K06856|1|2e-53|209|bta:524810|immunoglobulin heavy chain	-	-	-	gi|61378758|gb|AAX45026.1|/3.17837e-83/immunoglobulin gamma-1 chain F7-299 [Capra hircus]
gnl_UG_Oar_S34964336	841	23	2	6.73314	0.536102	-3.6507	Down	3.8541e-06	2.90191e-05	K08664|1|7e-147|520|bta:613506|protease, serine, 8 (prostasin) [EC:3.4.21.-]	GO:0019898//extrinsic to membrane;GO:0031225//anchored to membrane;GO:0044421//extracellular region part	GO:0004175//endopeptidase activity;GO:0016247//channel regulator activity	GO:0002028//regulation of sodium ion transport;GO:0019538//protein metabolic process;GO:0031960//response to corticosteroid stimulus	gi|440913333|gb|ELR62797.1|/3.20848e-146/Prostasin [Bos grunniens mutus]
gnl_UG_Oar_S52765045	563	46	4	20.1157	1.60164	-3.6507	Down	3.4327e-11	4.74055e-10	-	-	-	-	gi|426243319|ref|XP_004015506.1|/3.47529e-49/PREDICTED: uncharacterized protein LOC101108414 isoform 2 [Ovis aries]
gnl_UG_Oar_S34915235	727	43	4	14.562	1.24033	-3.5534	Down	2.46046e-10	3.11913e-09	K11536|1|1e-56|219|bta:508028|pyrimidine nucleoside transport protein	GO:0031224//intrinsic to membrane	GO:0005415//nucleoside:sodium symporter activity;GO:0036094//small molecule binding;GO:0005345//purine nucleobase transmembrane transporter activity	GO:0044763;GO:0015858//nucleoside transport	gi|426219899|ref|XP_004004155.1|/2.14224e-57/PREDICTED: solute carrier family 28 member 3 [Ovis aries]
gnl_UG_Oar_S20553293	333	53	5	39.1848	3.38485	-3.53313	Down	2.06184e-12	3.14913e-11	K06554|1|1e-29|128|bta:789205|immunoglobulin lambda-like polypeptide 1;K06553|4|2e-18|90.9|ptr:470154|pre-B lymphocyte gene	-	-	-	gi|5802442|gb|AAD51687.1|/5.83308e-49/immunoglobulin light chain variable region [Ovis aries]
gnl_UG_Oar_S34920545	821	92	9	27.5886	2.47123	-3.48078	Down	2.21222e-20	5.26269e-19	K05360|1|4e-17|89.0|ssc:100517534|protein-disulfide reductase (glutathione) [EC:1.8.4.2]	GO:0043231//intracellular membrane-bounded organelle	GO:0001948//glycoprotein binding	GO:0007589//body fluid secretion	gi|426227431|ref|XP_004007821.1|/7.78783e-89/PREDICTED: anterior gradient protein 2 homolog isoform 1 [Ovis aries]
gnl_UG_Oar_S52803491	600	19	2	7.79629	0.751436	-3.37507	Down	5.32128e-05	0.000327018	K06856|1|2e-42|172|bta:524810|immunoglobulin heavy chain	-	-	-	gi|108750|pir||S22080/8.57952e-63/Ig heavy chain precursor (B/MT.4A.17.H5.A5) - bovine
gnl_UG_Oar_S53279572	883	19	2	5.29759	0.510602	-3.37507	Down	5.32128e-05	0.0003269	-	-	-	-	-
gnl_UG_Oar_S53280528	839	38	4	11.1508	1.07476	-3.37507	Down	6.32108e-09	6.99027e-08	K14947|1|7e-139|493|bta:788414|epithelial splicing regulatory protein 1/2	GO:0016020//membrane;GO:0031981//nuclear lumen	GO:0003723//RNA binding	GO:0008380//RNA splicing	gi|359063387|ref|XP_002685850.2|/5.48555e-138/PREDICTED: epithelial splicing regulatory protein 1 [Bos taurus]
gnl_UG_Oar_S31577335	666	139	15	51.3838	5.07727	-3.33919	Down	4.60064e-29	1.46673e-27	K14378|1|2e-111|401|bta:506467|triggering receptor expressed on myeloid cells 2	GO:0016020//membrane	-	GO:0006935//chemotaxis;GO:0006955//immune response	gi|426250261|ref|XP_004018856.1|/2.29787e-113/PREDICTED: triggering receptor expressed on myeloid cells 2 [Ovis aries]
gnl_UG_Oar_S34883687	808	18	2	5.48462	0.557997	-3.29706	Down	0.000101645	0.000589392	K13358|1|9e-24|110|dre:100535100|Na(+)/H(+) exchange regulatory cofactor NHE-RF2;K13365|3|2e-23|109|bta:505242|Na(+)/H(+) exchange regulatory cofactor NHE-RF1	GO:0044464//cell part	GO:0019904//protein domain specific binding	GO:0034220//ion transmembrane transport;GO:0006812//cation transport	gi|426216415|ref|XP_004002458.1|/9.72495e-121/PREDICTED: Na(+)/H(+) exchange regulatory cofactor NHE-RF3 [Ovis aries]
gnl_UG_Oar_S20553482	1400	309	37	54.3395	5.95781	-3.18915	Down	3.25178e-60	2.11267e-58	K03984|1|2e-40|167|xla:379963|alpha-1-antitrypsin;K04525|2|2e-38|160|oaa:100086374|serpin peptidase inhibitor, clade A, member 3	-	GO:0004866//endopeptidase inhibitor activity	GO:0010466//negative regulation of peptidase activity;GO:0044703;GO:0006508//proteolysis	gi|57164333|ref|NP_001009304.1|/0/uterine milk protein precursor [Ovis aries]
gnl_UG_Oar_S52837221	716	65	8	22.3504	2.51878	-3.14951	Down	1.29209e-13	2.17274e-12	-	-	-	-	gi|297291867|ref|XP_002803966.1|/7.38868e-06/PREDICTED: hypothetical protein LOC100426376 [Macaca mulatta]
gnl_UG_Oar_S52843923	588	24	3	10.0489	1.15016	-3.12714	Down	1.00289e-05	7.01816e-05	K06554|1|3e-66|251|bta:789205|immunoglobulin lambda-like polypeptide 1;K06553|4|1e-41|169|ecb:100072385|pre-B lymphocyte gene	-	-	-	gi|27728683|gb|AAO17824.1|/2.87317e-76/anti-rabies SO57 immunoglobulin lambda light chain [Homo sapiens]
gnl_UG_Oar_S26997413	922	24	3	6.40864	0.733506	-3.12714	Down	1.00289e-05	7.02102e-05	K09365|1|8e-166|583|bta:539732|POU domain transcription factor, class 3	GO:0043231//intracellular membrane-bounded organelle	GO:0001071//nucleic acid binding transcription factor activity;GO:0043565//sequence-specific DNA binding;GO:0043566//structure-specific DNA binding	GO:0050954//sensory perception of mechanical stimulus;GO:0048598//embryonic morphogenesis;GO:0021872//forebrain generation of neurons;GO:0043583//ear development;GO:0006351//transcription, DNA-dependent;GO:0043066//negative regulation of apoptotic process	gi|74273338|gb|ABA01337.1|/2.51829e-166/POU domain class 3 transcription factor 4 [Ovis aries]
gnl_UG_Oar_S52810910	656	154	20	57.7966	6.87289	-3.072	Down	1.00462e-29	3.25731e-28	K06851|1|5e-15|81.3|dre:558291|hyaluronan and proteoglycan link protein 2;K06853|2|5e-15|81.3|mdo:100011821|hyaluronan and proteoglycan link protein 4	-	GO:0005539//glycosaminoglycan binding	GO:0022610	gi|426221108|ref|XP_004004753.1|/9.99674e-122/PREDICTED: tumor necrosis factor-inducible gene 6 protein [Ovis aries]
gnl_UG_Oar_S52782292	669	54	8	19.8725	2.69573	-2.88203	Down	1.14233e-10	1.50025e-09	-	GO:0044421//extracellular region part	GO:0005488//binding	-	gi|426241325|ref|XP_004014542.1|/1.01913e-93/PREDICTED: BPI fold-containing family B member 1 [Ovis aries]
gnl_UG_Oar_S34921919	665	33	5	12.2174	1.69497	-2.8496	Down	6.43538e-07	5.46975e-06	K06751|1|2e-35|149|acs:100559565|major histocompatibility complex, class I	GO:0042611	-	GO:0022610;GO:0002376//immune system process;GO:0035264//multicellular organism growth	gi|426255398|ref|XP_004021335.1|/1.14032e-115/PREDICTED: zinc-alpha-2-glycoprotein-like [Ovis aries]
gnl_UG_Oar_S34932170	487	46	7	23.2549	3.24028	-2.84335	Down	3.68224e-09	4.17987e-08	-	-	-	-	-
gnl_UG_Oar_S53280264	843	45	7	13.1423	1.8719	-2.81164	Down	6.72592e-09	7.41407e-08	K14947|1|2e-103|331|bta:510878|epithelial splicing regulatory protein 1/2	GO:0044424//intracellular part	-	-	gi|426242551|ref|XP_004015136.1|/2.43232e-103/PREDICTED: epithelial splicing regulatory protein 2 [Ovis aries]
gnl_UG_Oar_S53279971	821	25	4	7.49691	1.09832	-2.77099	Down	2.16248e-05	0.000143429	K06097|1|3e-132|471|bta:407100|tight junction protein 3	GO:0043296//apical junction complex;GO:0044459//plasma membrane part;GO:0043231//intracellular membrane-bounded organelle	GO:0005488//binding	GO:1901990	gi|426229155|ref|XP_004008657.1|/3.02015e-133/PREDICTED: LOW QUALITY PROTEIN: tight junction protein ZO-3 [Ovis aries]
gnl_UG_Oar_S34926437	664	61	10	22.6176	3.39504	-2.73595	Down	2.49816e-11	3.48361e-10	K10352|1|6e-43|174|bta:514212|myosin heavy chain	-	-	-	gi|440898028|gb|ELR49610.1|/4.69356e-42/Myosin-14 [Bos grunniens mutus]
gnl_UG_Oar_S34913971	793	128	22	39.7395	6.25407	-2.66771	Down	9.88568e-22	2.48256e-20	-	GO:0033166;GO:0016023//cytoplasmic membrane-bounded vesicle	-	GO:0006950//response to stress;GO:0044707	gi|426218347|ref|XP_004003410.1|/6.65845e-34/PREDICTED: trefoil factor 3 [Ovis aries]
gnl_UG_Oar_S34915193	838	155	27	45.5379	7.26328	-2.64838	Down	8.19256e-26	2.36963e-24	K06568|1|6e-83|307|bta:281333|mucin 1, transmembrane	GO:0031224//intrinsic to membrane;GO:0043231//intracellular membrane-bounded organelle	-	-	gi|426218995|ref|XP_004003716.1|/5.031e-91/PREDICTED: mucin-1 [Ovis aries]
gnl_UG_Oar_S53096288	210	39	7	45.7226	7.51436	-2.60519	Down	2.35222e-07	2.11675e-06	-	-	-	-	-
gnl_UG_Oar_S43089303	791	22	4	6.8475	1.13998	-2.58657	Down	0.000129103	0.000732026	-	-	-	-	gi|4239700|emb|CAA10770.1|/6.26109e-16/reverse transcriptase-like [Bos taurus]
gnl_UG_Oar_S34929451	644	60	11	22.9378	3.85052	-2.5746	Down	1.56822e-10	2.02394e-09	-	-	-	-	-
gnl_UG_Oar_S34891394	803	38	7	11.6507	1.96515	-2.56771	Down	4.20636e-07	3.67537e-06	K07906|1|2e-106|385|bta:506482|Ras-related protein Rab-25	GO:0043231//intracellular membrane-bounded organelle;GO:0031982//vesicle;GO:0031143//pseudopodium	GO:0032550	GO:0035556//intracellular signal transduction;GO:0030030//cell projection organization;GO:0045184//establishment of protein localization;GO:0008283//cell proliferation	gi|426216816|ref|XP_004002653.1|/1.4964e-105/PREDICTED: ras-related protein Rab-25 [Ovis aries]
gnl_UG_Oar_S20553360	2035	27	5	3.26652	0.553884	-2.5601	Down	2.29012e-05	0.000150961	K01481|1|0.0|1248|bta:508160|protein-arginine deiminase [EC:3.5.3.15]	GO:0031981//nuclear lumen	GO:0016813//hydrolase activity, acting on carbon-nitrogen (but not peptide) bonds, in linear amidines;GO:0046872//metal ion binding	GO:0018195//peptidyl-arginine modification	gi|57526451|ref|NP_001009791.1|/0/protein-arginine deiminase type-3 [Ovis aries]
gnl_UG_Oar_S43093607	781	170	32	53.59	9.2366	-2.53653	Down	6.69694e-27	1.99074e-25	-	GO:0048770;GO:0016021//integral to membrane	GO:0005539//glycosaminoglycan binding;GO:0005102//receptor binding	GO:0008283//cell proliferation;GO:0001503//ossification;GO:0022610	gi|426227467|ref|XP_004007839.1|/3.13408e-137/PREDICTED: transmembrane glycoprotein NMB [Ovis aries]
gnl_UG_Oar_S31561015	674	109	21	39.8155	7.02381	-2.50301	Down	1.61453e-17	3.35259e-16	K07764|1|4e-40|164|ssc:100157276|a disintegrin and metalloproteinase with thrombospondin motifs 4 [EC:3.4.24.82]	GO:0044421//extracellular region part;GO:0031012//extracellular matrix	GO:0046872//metal ion binding;GO:0070011	-	gi|426219103|ref|XP_004003769.1|/4.3569e-51/PREDICTED: A disintegrin and metalloproteinase with thrombospondin motifs 4 [Ovis aries]
gnl_UG_Oar_S52829079	574	55	11	23.5905	4.3201	-2.44907	Down	2.71652e-09	3.12291e-08	K07374|1|6e-99|359|dre:573122|tubulin alpha	GO:0005874//microtubule;GO:0044444//cytoplasmic part	GO:0005198//structural molecule activity;GO:0032550;GO:0017111//nucleoside-triphosphatase activity	GO:0007010//cytoskeleton organization;GO:0007599//hemostasis;GO:0006458//'de novo' protein folding;GO:0044772;GO:0006887//exocytosis;GO:0043623//cellular protein complex assembly;GO:0009154;GO:0070670//response to interleukin-4;GO:0001775//cell activation	gi|470648573|ref|XP_004327859.1|/4.2444e-98/PREDICTED: tubulin alpha-4A chain-like [Tursiops truncatus]
gnl_UG_Oar_S20553342	2147	95	19	10.8937	1.99496	-2.44907	Down	4.26476e-15	7.7653e-14	K08143|1|0.0|890|bta:282868|MFS transporter, SP family, solute carrier family 2 (facilitated glucose/fructose transporter), member 5	GO:0031224//intrinsic to membrane	GO:0015149//hexose transmembrane transporter activity	GO:0044763;GO:0008645//hexose transport;GO:0044710;GO:0044238//primary metabolic process	gi|57164207|ref|NP_001009451.1|/0/solute carrier family 2, facilitated glucose transporter member 5 [Ovis aries]
gnl_UG_Oar_S34901716	816	182	37	54.9119	10.2217	-2.42548	Down	2.58378e-27	7.77491e-26	K13649|1|2e-133|473|bta:516067|folate receptor	-	-	-	gi|426245067|ref|XP_004016336.1|/8.27128e-144/PREDICTED: folate receptor alpha-like isoform 1 [Ovis aries]
gnl_UG_Oar_S34884966	892	29	6	8.00421	1.51635	-2.40016	Down	2.29226e-05	0.000151044	-	-	-	-	-
gnl_UG_Oar_S52843940	592	192	40	79.8482	15.2318	-2.39017	Down	2.91062e-28	9.01136e-27	K02929|1|1e-61|235|ptr:740662|large subunit ribosomal protein L44e	-	-	-	gi|74008235|ref|XP_538108.2|/4.92366e-60/PREDICTED: uncharacterized protein LOC480987 [Canis lupus familiaris]
gnl_UG_Oar_S34929697	359	41	9	28.1174	5.65147	-2.31477	Down	7.38174e-07	6.20645e-06	-	-	-	-	-
gnl_UG_Oar_S31558870	885	1991	445	553.877	113.352	-2.28875	Down	3.48438e-263	1.06722e-260	K06501|1|1e-93|334|bta:504960|CD68 antigen	GO:0016020//membrane	-	-	gi|426237534|ref|XP_004012715.1|/1.7395e-96/PREDICTED: macrosialin [Ovis aries]
gnl_UG_Oar_S43095330	785	44	10	13.7997	2.87173	-2.26464	Down	4.08302e-07	3.57488e-06	-	-	-	-	-
gnl_UG_Oar_S53279718	950	92	21	23.8424	4.9832	-2.25838	Down	1.9472e-13	3.23314e-12	K08670|1|7e-130|463|bta:767617|suppressor of tumorigenicity protein 14 [EC:3.4.21.109]	GO:0044421//extracellular region part;GO:0044459//plasma membrane part;GO:0019898//extrinsic to membrane;GO:0016021//integral to membrane	GO:0004175//endopeptidase activity	GO:0048870//cell motility;GO:0019538//protein metabolic process	gi|296471732|tpg|DAA13847.1|/5.76659e-129/TPA: suppressor of tumorigenicity 14 protein homolog [Bos taurus]
gnl_UG_Oar_S52825559	613	35	8	14.057	2.942	-2.25642	Down	6.9526e-06	5.00214e-05	-	-	-	-	gi|296472524|tpg|DAA14639.1|/5.13509e-58/TPA: E030019B06Rik protein-like [Bos taurus]
gnl_UG_Oar_S34964201	794	3521	806	1091.77	228.838	-2.25427	Down	0	0	K06554|1|2e-87|213|bta:789205|immunoglobulin lambda-like polypeptide 1	-	-	-	gi|148744128|gb|AAI42385.1|/4.58929e-92/Unknown (protein for MGC:159455) [Bos taurus]
gnl_UG_Oar_S53280118	875	30	7	8.44109	1.80345	-2.22667	Down	3.80732e-05	0.000240173	K00933|1|2e-83|309|ecb:100056283|creatine kinase [EC:2.7.3.2]	GO:0019866//organelle inner membrane;GO:0043231//intracellular membrane-bounded organelle	GO:0016301//kinase activity;GO:0032550	GO:0006796//phosphate-containing compound metabolic process;GO:0006575//cellular modified amino acid metabolic process	gi|431896064|gb|ELK05482.1|/1.58616e-82/Creatine kinase U-type, mitochondrial [Pteropus alecto]
gnl_UG_Oar_S34913771	776	51	12	16.1806	3.48604	-2.2146	Down	7.19856e-08	6.99942e-07	K05143|1|3e-122|427|bta:789154|tumor necrosis factor receptor superfamily member 6B	GO:0044421//extracellular region part	GO:0005488//binding	GO:0006915//apoptotic process	gi|155372327|ref|NP_001094776.1|/1.99044e-121/tumor necrosis factor receptor superfamily member 6B precursor [Bos taurus]
gnl_UG_Oar_S34990629	731	45	11	15.1559	3.39225	-2.15956	Down	6.54666e-07	5.55883e-06	K01509|1|3e-80|298|bta:100126045|adenosinetriphosphatase [EC:3.6.1.3]	GO:0005604//basement membrane	GO:0016462//pyrophosphatase activity	GO:0009137;GO:0007166//cell surface receptor signaling pathway	gi|440913234|gb|ELR62710.1|/2.62357e-79/Ectonucleoside triphosphate diphosphohydrolase 2, partial [Bos grunniens mutus]
gnl_UG_Oar_S43098339	635	255	63	98.8671	22.3656	-2.14421	Down	1.3937e-32	4.96979e-31	-	-	-	-	-
gnl_UG_Oar_S34895110	767	4880	1211	1566.43	355.928	-2.13782	Down	0	0	-	GO:0031224//intrinsic to membrane	-	GO:0008283//cell proliferation	gi|426218046|ref|XP_004003261.1|/4.84479e-111/PREDICTED: retinoic acid receptor responder protein 1 isoform 1 [Ovis aries]
gnl_UG_Oar_S31573246	733	2223	554	746.657	170.38	-2.13169	Down	1.14038e-268	3.55632e-266	K13780|1|6e-101|367|bta:282369|solute carrier family 7 (L-type amino acid transporter), member 5	GO:0031224//intrinsic to membrane;GO:0005737//cytoplasm;GO:0005886//plasma membrane	GO:0015171//amino acid transmembrane transporter activity;GO:0008324//cation transmembrane transporter activity;GO:0003823//antigen binding	GO:0019752//carboxylic acid metabolic process;GO:0044763;GO:0002376//immune system process;GO:0007599//hemostasis;GO:0007275//multicellular organismal development;GO:0006812//cation transport;GO:0006865//amino acid transport	gi|27807107|ref|NP_777038.1|/4.59892e-100/large neutral amino acids transporter small subunit 1 [Bos taurus]
gnl_UG_Oar_S34928800	808	28	7	8.53163	1.95299	-2.12714	Down	0.000111914	0.000644791	K08180|1|2e-68|259|bta:510085|MFS transporter, MCP family, solute carrier family 16 (monocarboxylic acid transporters), member 3	GO:0005856//cytoskeleton;GO:0005635//nuclear envelope;GO:0031224//intrinsic to membrane	GO:0015291//secondary active transmembrane transporter activity	GO:0044763;GO:0006820//anion transport	gi|426238319|ref|XP_004013102.1|/4.31848e-68/PREDICTED: monocarboxylate transporter 4 [Ovis aries]
gnl_UG_Oar_S34927506	831	124	31	36.7372	8.40957	-2.12714	Down	1.85704e-16	3.61954e-15	K06554|1|3e-70|136|mcc:100430606|immunoglobulin lambda-like polypeptide 1	-	-	-	gi|27728683|gb|AAO17824.1|/1.58629e-93/anti-rabies SO57 immunoglobulin lambda light chain [Homo sapiens]
gnl_UG_Oar_S52845201	596	52	13	21.4804	4.91711	-2.12714	Down	1.13653e-07	1.07226e-06	K06554|1|6e-81|300|bta:789205|immunoglobulin lambda-like polypeptide 1;K06553|4|6e-41|167|ecb:100072385|pre-B lymphocyte gene	-	-	-	gi|15088675|gb|AAK84156.1|AF396698_1/2.33617e-81/immunoglobulin lambda light chain [Bos taurus]
gnl_UG_Oar_S20553137	318	88	22	68.1304	15.5958	-2.12714	Down	4.40234e-12	6.57743e-11	K05240|1|4e-52|202|bta:281513|tachykinin 2/3	-	-	GO:0008217//regulation of blood pressure;GO:0007186//G-protein coupled receptor signaling pathway	gi|426224909|ref|XP_004006611.1|/1.55186e-54/PREDICTED: tachykinin-3 [Ovis aries]
gnl_UG_Oar_S20544659	891	51	13	14.0922	3.28911	-2.09912	Down	1.91898e-07	1.7489e-06	K06554|1|6e-102|370|bta:789205|immunoglobulin lambda-like polypeptide 1;K06553|4|4e-60|231|ecb:100072385|pre-B lymphocyte gene	-	-	-	gi|15088675|gb|AAK84156.1|AF396698_1/1.16005e-104/immunoglobulin lambda light chain [Bos taurus]
gnl_UG_Oar_S34897117	794	74	19	22.9455	5.39444	-2.08866	Down	3.63228e-10	4.54419e-09	-	-	-	-	-
gnl_UG_Oar_S52823881	404	31	8	18.8915	4.46397	-2.08133	Down	5.94166e-05	0.000361644	-	-	-	-	gi|45592954|ref|NP_996664.1|/3.44574e-17/cortexin-1 [Homo sapiens]
gnl_UG_Oar_S20544053	752	89	23	29.1379	6.89482	-2.07931	Down	6.7809e-12	9.98335e-11	-	-	-	-	-
gnl_UG_Oar_S52808269	643	30	8	11.4867	2.80474	-2.03403	Down	0.00010025	0.000582089	-	-	-	-	-
gnl_UG_Oar_S35005038	368	71	19	47.5003	11.6391	-2.02896	Down	1.6952e-09	1.98607e-08	-	-	-	-	-
gnl_UG_Oar_S20553678	867	41	11	11.6426	2.86014	-2.02526	Down	5.30582e-06	3.8858e-05	K08486|1|1e-138|493|bta:282377|syntaxin 1B/2/3	GO:0016021//integral to membrane	GO:0005231//excitatory extracellular ligand-gated ion channel activity;GO:0005515//protein binding	GO:0007267//cell-cell signaling;GO:0006887//exocytosis;GO:0015031//protein transport	gi|27807115|ref|NP_777043.1|/7.64843e-138/syntaxin-1B [Bos taurus]
gnl_UG_Oar_S52807509	642	41	11	15.723	3.86252	-2.02526	Down	5.30582e-06	3.88912e-05	-	-	-	-	-
gnl_UG_Oar_S34998235	736	41	11	13.7149	3.36921	-2.02526	Down	5.30582e-06	3.88746e-05	K06846|1|9e-68|256|bta:512743|lymphocyte antigen 6 complex	-	GO:0004675//transmembrane receptor protein serine/threonine kinase activity	-	gi|426250546|ref|XP_004018996.1|/4.87644e-73/PREDICTED: uncharacterized protein LOC101119591 [Ovis aries]
gnl_UG_Oar_S43837620	501	104	28	51.1071	12.5989	-2.02022	Down	3.21456e-13	5.2361e-12	K05242|1|4e-84|310|bta:280728|arginine vasopressin	GO:0043005//neuron projection;GO:0016023//cytoplasmic membrane-bounded vesicle;GO:0044421//extracellular region part	GO:0004869//cysteine-type endopeptidase inhibitor activity;GO:0060089;GO:0005184//neuropeptide hormone activity;GO:0016301//kinase activity;GO:0031893	GO:0010467//gene expression;GO:0006915//apoptotic process;GO:0019229//regulation of vasoconstriction;GO:0042044//fluid transport;GO:0032846;GO:0010823;GO:0060746;GO:0014070//response to organic cyclic compound;GO:0016049//cell growth;GO:0007620//copulation;GO:0001934//positive regulation of protein phosphorylation;GO:0014047//glutamate secretion;GO:0001516//prostaglandin biosynthetic process;GO:0…	gi|187607453|ref|NP_001119813.1|/2.88195e-85/vasopressin-neurophysin 2-copeptin precursor [Ovis aries]
gnl_UG_Oar_S53280769	734	132	36	44.2755	11.0565	-2.00161	Down	3.221e-16	6.20748e-15	K03985|1|2e-09|62.8|ecb:100033904|plasminogen activator, urokinase receptor	-	-	-	gi|426243875|ref|XP_004015768.1|/2.65273e-71/PREDICTED: phospholipase A2 inhibitor and Ly6/PLAUR domain-containing protein-like [Ovis aries]
gnl_UG_Oar_S34914671	872	33	9	9.31715	2.32669	-2.00161	Down	5.28486e-05	0.000325245	-	-	-	-	-
gnl_UG_Oar_S34925362	873	44	12	12.4086	3.0987	-2.00161	Down	2.82434e-06	2.18507e-05	K01672|1|2e-32|140|bta:513212|carbonic anhydrase [EC:4.2.1.1]	GO:0044424//intracellular part	GO:0046914//transition metal ion binding;GO:0016836//hydro-lyase activity	GO:0044237//cellular metabolic process;GO:0006950//response to stress	gi|440898386|gb|ELR49899.1|/1.26643e-31/Carbonic anhydrase 3, partial [Bos grunniens mutus]
gnl_UG_Oar_S35001700	851	51	14	14.7546	3.70861	-1.99221	Down	4.82524e-07	4.1631e-06	-	-	-	-	-
gnl_UG_Oar_S31565640	705	231	64	80.6693	20.4646	-1.97889	Down	7.0002e-27	2.0737e-25	-	-	-	-	-
gnl_UG_Oar_S34966332	769	64	18	20.4899	5.27666	-1.95721	Down	2.37814e-08	2.47511e-07	-	GO:0044424//intracellular part	-	-	gi|426242300|ref|XP_004015012.1|/3.54061e-69/PREDICTED: dysbindin domain-containing protein 1 [Ovis aries]
gnl_UG_Oar_S34969543	835	49	14	14.4476	3.77968	-1.93449	Down	1.32094e-06	1.07531e-05	-	-	-	-	-
gnl_UG_Oar_S43091860	751	94	27	30.8158	8.1047	-1.92684	Down	1.96395e-11	2.75886e-10	-	-	-	-	-
gnl_UG_Oar_S34956825	769	41	12	13.1263	3.51777	-1.89973	Down	1.28e-05	8.80645e-05	K14963|1|2e-13|76.6|tad:TRIADDRAFT_53331|COMPASS component SWD3;K03130|2|6e-12|71.6|cin:100184951|transcription initiation factor TFIID subunit 5;K01062|3|1e-11|70.5|phu:Phum_PHUM438100|1-alkyl-2-acetylglycerophosphocholine esterase [EC:3.1.1.47]	-	-	-	gi|426254949|ref|XP_004021133.1|/1.04539e-105/PREDICTED: LOW QUALITY PROTEIN: WD repeat-containing protein 90 [Ovis aries]
gnl_UG_Oar_S52762831	601	34	10	13.928	3.75093	-1.89267	Down	7.6385e-05	0.000455231	-	-	-	-	gi|426255868|ref|XP_004021570.1|/1.83843e-81/PREDICTED: DPY30 domain-containing protein 2 isoform 1 [Ovis aries]
gnl_UG_Oar_S52849186	640	68	20	26.1586	7.04471	-1.89267	Down	1.82358e-08	1.91537e-07	-	-	-	-	gi|426232660|ref|XP_004010339.1|/8.2956e-110/PREDICTED: UPF0583 protein C15orf59 homolog isoform 1 [Ovis aries]
gnl_UG_Oar_S34975858	766	61	18	19.6059	5.29733	-1.88795	Down	1.05092e-07	9.98634e-07	K04354|1|8e-83|306|acs:100563742|protein phosphatase 2 (formerly 2A), regulatory subunit B	-	-	-	gi|426229818|ref|XP_004008980.1|/4.72532e-82/PREDICTED: serine/threonine-protein phosphatase 2A 55 kDa regulatory subunit B beta isoform isoform 5 [Ovis aries]
gnl_UG_Oar_S52805957	637	92	28	35.5577	9.90904	-1.84335	Down	1.19674e-10	1.56452e-09	K07374|1|2e-102|371|ssc:100158003|tubulin alpha	GO:0032991//macromolecular complex;GO:0015630//microtubule cytoskeleton	GO:0017111//nucleoside-triphosphatase activity;GO:0032550;GO:0005198//structural molecule activity	GO:0009154;GO:0007010//cytoskeleton organization;GO:0043623//cellular protein complex assembly	gi|471413608|ref|XP_004391288.1|/1.40181e-101/PREDICTED: LOW QUALITY PROTEIN: tubulin, alpha 1c [Trichechus manatus latirostris]
gnl_UG_Oar_S52765957	547	124	39	55.811	16.0728	-1.79593	Down	1.96023e-13	3.25163e-12	-	GO:0044424//intracellular part	GO:0046914//transition metal ion binding	-	gi|426249503|ref|XP_004018489.1|/6.82209e-92/PREDICTED: zinc finger MYND domain-containing protein 10 [Ovis aries]
gnl_UG_Oar_S20543759	718	47	15	16.1161	4.70956	-1.77484	Down	7.9925e-06	5.70484e-05	-	-	-	-	-
gnl_UG_Oar_S34957741	874	50	16	14.0846	4.12688	-1.77099	Down	4.20286e-06	3.13288e-05	K06856|1|8e-65|236|ssc:396781|immunoglobulin heavy chain	-	-	-	gi|346578|pir||S31459/2.35376e-102/Ig gamma-1 chain - sheep (fragment)
gnl_UG_Oar_S31559155	727	134	43	45.3791	13.3336	-1.76696	Down	4.09586e-14	7.11055e-13	K10406|1|8e-43|174|bta:789523|kinesin family member C2/C3	GO:0015630//microtubule cytoskeleton	GO:0003774//motor activity;GO:0032550	GO:0006928//cellular component movement	gi|426235949|ref|XP_004011939.1|/8.73782e-43/PREDICTED: kinesin-like protein KIFC2, partial [Ovis aries]
gnl_UG_Oar_S34970525	792	93	30	28.9097	8.53904	-1.75941	Down	3.62608e-10	4.53975e-09	-	-	-	-	-
gnl_UG_Oar_S34901457	741	201	65	66.7826	19.7746	-1.75582	Down	2.84216e-20	6.7147e-19	-	-	-	-	gi|426244320|ref|XP_004015971.1|/2.09055e-31/PREDICTED: paternally-expressed gene 3 protein [Ovis aries]
gnl_UG_Oar_S20553564	759	74	24	24.0035	7.12824	-1.75163	Down	2.56254e-08	2.64775e-07	K08360|1|1e-109|396|bta:317663|cytochrome b-561	GO:0031224//intrinsic to membrane;GO:0030133//transport vesicle	GO:0043169//cation binding;GO:0016723//oxidoreductase activity, oxidizing metal ions, NAD or NADP as acceptor	GO:0051234//establishment of localization;GO:0044710;GO:0006091//generation of precursor metabolites and energy	gi|148233117|ref|NP_001087259.1|/1.83264e-110/cytochrome b561 [Ovis aries]
gnl_UG_Oar_S52781884	611	114	37	45.9356	13.6513	-1.75058	Down	4.44768e-12	6.63939e-11	-	-	-	-	-
gnl_UG_Oar_S52799088	597	46	15	18.9701	5.66409	-1.74381	Down	1.28353e-05	8.82721e-05	K14411|1|5e-21|100|mcc:699286|RNA-binding protein Musashi	-	-	-	gi|297263669|ref|XP_001087753.2|/3.92286e-20/PREDICTED: hypothetical protein LOC699286 [Macaca mulatta]
gnl_UG_Oar_S52457669	1333	193	63	35.6462	10.6543	-1.74232	Down	2.47988e-19	5.5967e-18	K06737|1|4e-151|535|bta:514039|tumor-associated calcium signal transducer 1	GO:0043296//apical junction complex;GO:0044459//plasma membrane part;GO:0031224//intrinsic to membrane	GO:0005488//binding	GO:0035295//tube development;GO:0008283//cell proliferation	gi|242247427|ref|NP_001156036.1|/1.11649e-153/epithelial cell adhesion molecule precursor [Ovis aries]
gnl_UG_Oar_S34881079	894	188	62	51.7733	15.6339	-1.72753	Down	1.15655e-18	2.53025e-17	K06752|1|2e-120|432|bta:100848815|major histocompatibility complex, class II	GO:0009986//cell surface;GO:0000323//lytic vacuole;GO:0031224//intrinsic to membrane;GO:0042611	GO:0003823//antigen binding	GO:0002478;GO:0034097//response to cytokine stimulus	gi|157862705|gb|ABV90473.1|/3.8261e-132/MHC class II alpha domain [Ovis aries]
gnl_UG_Oar_S34884892	869	191	63	54.1127	16.3431	-1.72729	Down	6.20352e-19	1.37649e-17	K00432|1|2e-108|392|bta:533088|glutathione peroxidase [EC:1.11.1.9]	GO:0031981//nuclear lumen	GO:0004601//peroxidase activity	GO:0044710;GO:0002437//inflammatory response to antigenic stimulus;GO:0009608//response to symbiont;GO:0048871//multicellular organismal homeostasis;GO:0044403//symbiosis, encompassing mutualism through parasitism	gi|426233530|ref|XP_004010769.1|/1.40686e-107/PREDICTED: LOW QUALITY PROTEIN: glutathione peroxidase 2 [Ovis aries]
gnl_UG_Oar_S20553073	2681	184	61	16.8969	5.12916	-1.71996	Down	3.405e-18	7.28211e-17	K08765|1|0.0|1545|bta:509459|carnitine O-palmitoyltransferase 1 [EC:2.3.1.21]	GO:0031224//intrinsic to membrane;GO:0031966//mitochondrial membrane	GO:0016406	GO:0009062//fatty acid catabolic process;GO:0051234//establishment of localization	gi|57164287|ref|NP_001009259.1|/0/carnitine O-palmitoyltransferase 1, muscle isoform [Ovis aries]
gnl_UG_Oar_S34906295	651	72	24	27.2293	8.31081	-1.7121	Down	6.48316e-08	6.35424e-07	-	-	-	-	-
gnl_UG_Oar_S34891983	889	65	22	18.001	5.57871	-1.69007	Down	3.66338e-07	3.22724e-06	-	-	-	-	-
gnl_UG_Oar_S52800801	652	180	61	67.9689	21.0909	-1.68825	Down	2.08874e-17	4.30602e-16	-	-	-	-	-
gnl_UG_Oar_S25722025	1123	44	15	9.64625	3.0111	-1.67968	Down	3.2633e-05	0.000208618	K06751|1|3e-148|525|bta:407173|major histocompatibility complex, class I	-	-	-	gi|68655571|emb|CAI43970.2|/0/MHC class I antigen [Ovis aries]
gnl_UG_Oar_S34884840	838	64	22	18.8028	5.91823	-1.66771	Down	5.78322e-07	4.93501e-06	K12393|1|5e-155|546|bta:515766|AP-1 complex subunit mu	GO:0005764//lysosome;GO:0030136//clathrin-coated vesicle;GO:0030119//AP-type membrane coat adaptor complex;GO:0012506//vesicle membrane;GO:0005802//trans-Golgi network	-	GO:0002478;GO:0044764;GO:0048193//Golgi vesicle transport;GO:0050688//regulation of defense response to virus;GO:0006886//intracellular protein transport	gi|426228975|ref|XP_004008570.1|/4.15245e-154/PREDICTED: AP-1 complex subunit mu-2 isoform 1 [Ovis aries]
gnl_UG_Oar_S20543670	846	43	15	12.5136	3.997	-1.64651	Down	5.1646e-05	0.000319104	K00688|1|2e-31|136|ame:409267|starch phosphorylase [EC:2.4.1.1]	GO:0031227//intrinsic to endoplasmic reticulum membrane	GO:0060089;GO:0005488//binding	GO:0030154//cell differentiation;GO:0007154//cell communication	gi|94534927|gb|AAI16163.1|/2.72174e-92/Reticulon 1 [Bos taurus]
gnl_UG_Oar_S34892835	769	63	22	20.1697	6.44925	-1.64499	Down	9.0967e-07	7.56676e-06	K10407|1|3e-121|434|bta:517633|kinesin light chain	GO:0005875//microtubule associated complex;GO:0005929//cilium	GO:0030572//phosphatidyltransferase activity;GO:0003774//motor activity;GO:0015631//tubulin binding	GO:0010970//microtubule-based transport	gi|296477473|tpg|DAA19588.1|/5.20553e-121/TPA: kinesin light chain 3 [Bos taurus]
gnl_UG_Oar_S34944632	635	54	19	20.9366	6.74517	-1.6341	Down	6.18772e-06	4.4876e-05	K02918|1|2e-45|182|ecb:100070944|large subunit ribosomal protein L35e	GO:0031981//nuclear lumen;GO:0015934//large ribosomal subunit	GO:0003723//RNA binding;GO:0005198//structural molecule activity	GO:0006412//translation;GO:0019080;GO:0000956//nuclear-transcribed mRNA catabolic process;GO:0006613//cotranslational protein targeting to membrane	gi|471370733|ref|XP_004375878.1|/1.55672e-44/PREDICTED: 60S ribosomal protein L35 [Trichechus manatus latirostris]
gnl_UG_Oar_S43095728	770	661	233	211.347	68.2147	-1.63146	Down	6.65042e-57	4.14793e-55	-	GO:0016020//membrane;GO:0044444//cytoplasmic part;GO:0043231//intracellular membrane-bounded organelle	GO:0005543//phospholipid binding	-	gi|426221256|ref|XP_004004826.1|/3.36034e-19/PREDICTED: serum deprivation-response protein [Ovis aries]
gnl_UG_Oar_S20553291	336	59	21	43.2313	14.0894	-1.61746	Down	2.69784e-06	2.09382e-05	K06554|1|9e-35|145|bta:789205|immunoglobulin lambda-like polypeptide 1;K06553|4|2e-19|94.0|ptr:470154|pre-B lymphocyte gene	-	-	-	gi|5802446|gb|AAD51689.1|/1.25201e-51/immunoglobulin light chain variable region [Ovis aries]
gnl_UG_Oar_S52811562	540	325	116	148.175	48.4259	-1.61345	Down	2.16436e-28	6.76195e-27	K06856|1|5e-47|187|bta:524810|immunoglobulin heavy chain	-	-	-	gi|61378758|gb|AAX45026.1|/2.51889e-67/immunoglobulin gamma-1 chain F7-299 [Capra hircus]
gnl_UG_Oar_S43089603	664	50	18	18.539	6.11107	-1.60107	Down	1.84118e-05	0.000123408	-	-	-	-	-
gnl_UG_Oar_S31560241	547	50	18	22.5044	7.41819	-1.60107	Down	1.84118e-05	0.000123359	K06057|1|4e-73|273|cfa:612491|numb	GO:0044424//intracellular part	GO:0005488//binding	GO:0021846//cell proliferation in forebrain;GO:0048667//cell morphogenesis involved in neuron differentiation;GO:0031346//positive regulation of cell projection organization;GO:0045216//cell-cell junction organization;GO:0010720//positive regulation of cell development;GO:0043170;GO:0007166//cell surface receptor signaling pathway;GO:0021537//telencephalon development	gi|426388801|ref|XP_004060821.1|/2.17298e-69/PREDICTED: numb-like protein [Gorilla gorilla gorilla]
gnl_UG_Oar_S52772502	714	2504	907	863.419	286.366	-1.5922	Down	3.94828e-203	1.01076e-200	K08023|1|5e-98|357|cfa:444849|latent transforming growth factor beta binding protein	GO:0031012//extracellular matrix;GO:0044421//extracellular region part	GO:0019838//growth factor binding	GO:0006508//proteolysis;GO:0007179//transforming growth factor beta receptor signaling pathway;GO:0032502//developmental process	gi|426243822|ref|XP_004015745.1|/4.81709e-99/PREDICTED: LOW QUALITY PROTEIN: latent-transforming growth factor beta-binding protein 4 [Ovis aries]
gnl_UG_Oar_S34930960	713	80	29	27.624	9.16899	-1.59109	Down	6.3552e-08	6.23952e-07	-	-	-	-	-
gnl_UG_Oar_S31576078	482	124	45	63.3374	21.0464	-1.58948	Down	1.58729e-11	2.25748e-10	-	-	-	-	gi|426248922|ref|XP_004018204.1|/9.94694e-50/PREDICTED: uncharacterized protein LOC101119940 [Ovis aries]
gnl_UG_Oar_S34962350	879	55	20	15.4049	5.12925	-1.58657	Down	7.9748e-06	5.69458e-05	K00799|1|2e-97|331|pon:100439198|glutathione S-transferase [EC:2.5.1.18]	GO:0044444//cytoplasmic part	GO:0004601//peroxidase activity;GO:0016765//transferase activity, transferring alkyl or aryl (other than methyl) groups	GO:0006790//sulfur compound metabolic process;GO:0010033//response to organic substance	gi|426247568|ref|XP_004017553.1|/3.89496e-113/PREDICTED: glutathione S-transferase theta-1-like [Ovis aries]
gnl_UG_Oar_S34904649	852	192	70	55.4814	18.5213	-1.58282	Down	5.7766e-17	1.16428e-15	K09230|1|3e-110|394|bta:444864|SCAN domain-containing zinc finger protein	-	-	-	gi|75071528|sp|Q6H236.1|PEG3_BOVIN/2.86476e-136/RecName: Full=Paternally-expressed gene 3 protein
gnl_UG_Oar_S34907236	808	473	173	144.124	48.2667	-1.57821	Down	2.40248e-39	1.0539e-37	K08595|1|1e-128|459|bta:533853|sentrin-specific protease 6 [EC:3.4.22.-]	-	-	-	gi|440904284|gb|ELR54819.1|/7.48271e-129/Sentrin-specific protease 6, partial [Bos grunniens mutus]
gnl_UG_Oar_S20553391	1584	41	15	6.37256	2.13476	-1.5778	Down	0.000127323	0.000723125	K08551|1|0.0|1013|bta:281146|estrogen receptor beta	GO:0043231//intracellular membrane-bounded organelle	GO:0046914//transition metal ion binding;GO:0005515//protein binding;GO:0038023//signaling receptor activity;GO:0001071//nucleic acid binding transcription factor activity;GO:0008289//lipid binding;GO:0000976//transcription regulatory region sequence-specific DNA binding	GO:0006366//transcription from RNA polymerase II promoter;GO:0007417//central nervous system development;GO:0009755//hormone-mediated signaling pathway;GO:0008585//female gonad development;GO:0030521//androgen receptor signaling pathway;GO:0006915//apoptotic process;GO:0002070//epithelial cell maturation;GO:0008285//negative regulation of cell proliferation;GO:0002009//morphogenesis of an epithel…	gi|57619192|ref|NP_001009737.1|/0/estrogen receptor beta [Ovis aries]
gnl_UG_Oar_S25722028	1098	394	145	88.3445	29.77	-1.56928	Down	8.6256e-33	3.1016e-31	K06751|1|2e-160|565|bta:407173|major histocompatibility complex, class I	GO:0042611;GO:0031224//intrinsic to membrane	-	GO:0048002//antigen processing and presentation of peptide antigen	gi|68655555|emb|CAI43967.2|/0/MHC class I antigen [Ovis aries]
gnl_UG_Oar_S52857997	361	122	45	83.2028	28.1008	-1.56602	Down	3.77656e-11	5.18619e-10	-	-	-	-	-
gnl_UG_Oar_S34963622	861	119	44	34.0274	11.5203	-1.56252	Down	7.0497e-11	9.42451e-10	-	-	-	-	gi|431899549|gb|ELK07512.1|/2.05297e-113/Protein FAM116B [Pteropus alecto]
gnl_UG_Oar_S52837841	610	43	16	17.355	5.91294	-1.5534	Down	0.000103932	0.000601431	K06856|1|3e-51|201|bta:524810|immunoglobulin heavy chain	-	-	-	gi|61378758|gb|AAX45026.1|/1.08624e-76/immunoglobulin gamma-1 chain F7-299 [Capra hircus]
gnl_UG_Oar_S31543794	535	94	35	43.2573	14.7478	-1.55244	Down	8.29862e-09	9.06034e-08	-	-	-	-	-
gnl_UG_Oar_S52853408	622	145	54	57.3936	19.5712	-1.55216	Down	7.74686e-13	1.22015e-11	-	-	-	-	gi|194212576|ref|XP_001497048.2|/7.3082e-07/PREDICTED: mitochondrial import inner membrane translocase subunit TIM44 [Equus caballus]
gnl_UG_Oar_S20553736	1594	9053	3393	1398.27	479.853	-1.54297	Down	0	0	K06856|1|1e-152|540|ssc:396781|immunoglobulin heavy chain	-	-	-	gi|388235|emb|CAA49451.1|/0/immunoglobulin gamma-1 chain [Ovis aries]
gnl_UG_Oar_S34883213	895	64	24	17.6053	6.04507	-1.54218	Down	2.3241e-06	1.8194e-05	K14816|1|4e-08|59.3|tca:662331|pre-60S factor REI1	-	-	-	gi|426221599|ref|XP_004004996.1|/2.73064e-94/PREDICTED: LOW QUALITY PROTEIN: ankyrin repeat and zinc finger domain-containing protein 1 [Ovis aries]
gnl_UG_Oar_S34942520	770	154	58	49.2397	16.9805	-1.53594	Down	2.32244e-13	3.82289e-12	K12380|1|1e-134|479|bta:282532|Ras GTPase-activating protein 3	-	-	-	gi|148230845|ref|NP_777101.2|/9.14611e-134/ras GTPase-activating protein 3 [Bos taurus]
gnl_UG_Oar_S43002505	818	305	115	91.7978	31.6926	-1.53431	Down	5.85124e-25	1.64525e-23	-	-	-	-	-
gnl_UG_Oar_S34993395	660	220	83	82.0662	28.3496	-1.53346	Down	2.0353e-18	4.39113e-17	K01672|1|5e-96|350|bta:280741|carbonic anhydrase [EC:4.2.1.1]	GO:0030141//secretory granule;GO:0030133//transport vesicle;GO:0005903//brush border;GO:0046658//anchored to plasma membrane;GO:0005783//endoplasmic reticulum	GO:0046914//transition metal ion binding;GO:0016836//hydro-lyase activity	GO:0015711//organic anion transport	gi|426237056|ref|XP_004012477.1|/1.34363e-97/PREDICTED: LOW QUALITY PROTEIN: carbonic anhydrase 4 [Ovis aries]
gnl_UG_Oar_S53280004	926	196	74	52.1111	18.015	-1.53239	Down	1.4806e-16	2.90231e-15	K06509|1|4e-09|62.8|ssc:100270689|kangai 1	-	-	-	gi|426215436|ref|XP_004001978.1|/1.51611e-94/PREDICTED: tetraspanin-1 [Ovis aries]
gnl_UG_Oar_S34928488	811	45	17	13.6608	4.72543	-1.53153	Down	8.46362e-05	0.000498174	K07426|1|2e-118|358|bta:540149|cytochrome P450, family 4, subfamily B [EC:1.14.14.1]	GO:0031090//organelle membrane;GO:0043231//intracellular membrane-bounded organelle	GO:0046906//tetrapyrrole binding;GO:0046914//transition metal ion binding;GO:0016712//oxidoreductase activity, acting on paired donors, with incorporation or reduction of molecular oxygen, reduced flavin or flavoprotein as one donor, and incorporation of one atom of oxygen	GO:0042493//response to drug;GO:0042537//benzene-containing compound metabolic process;GO:0044710	gi|426215460|ref|XP_004001990.1|/3.28964e-122/PREDICTED: cytochrome P450 4B1-like [Ovis aries]
gnl_UG_Oar_S53279341	954	259	98	66.8401	23.1575	-1.52924	Down	2.477e-21	6.11302e-20	K07604|1|1e-122|439|bta:514812|type I keratin, acidic	GO:0043234//protein complex;GO:0031674//I band;GO:0005886//plasma membrane	GO:0005515//protein binding;GO:0005198//structural molecule activity	GO:0048545//response to steroid hormone stimulus;GO:0022415;GO:0030239//myofibril assembly;GO:0001892//embryonic placenta development	gi|62751472|ref|NP_001015600.1|/1.17096e-121/keratin, type I cytoskeletal 19 [Bos taurus]
gnl_UG_Oar_S41469936	700	63	24	22.1579	7.72905	-1.51946	Down	3.57642e-06	2.71428e-05	-	-	-	-	-
gnl_UG_Oar_S34905877	748	55	21	18.1028	6.32894	-1.51618	Down	1.56114e-05	0.000105795	-	-	-	-	-
gnl_UG_Oar_S52847509	501	47	18	23.0965	8.09931	-1.5118	Down	6.8784e-05	0.000413669	K08789|1|1e-46|185|bta:539825|microtubule-associated serine/threonine kinase [EC:2.7.11.1]	-	GO:0005488//binding	-	gi|426230504|ref|XP_004023623.1|/7.50205e-46/PREDICTED: LOW QUALITY PROTEIN: microtubule-associated serine/threonine-protein kinase 1 [Ovis aries]
gnl_UG_Oar_S31580188	709	85	33	29.516	10.4925	-1.49214	Down	1.04208e-07	9.91336e-07	K04659|1|2e-130|465|bta:338092|thrombospondin	GO:0005578//proteinaceous extracellular matrix	GO:0046872//metal ion binding;GO:0005539//glycosaminoglycan binding	GO:0001525//angiogenesis;GO:0022610	gi|296483818|tpg|DAA25933.1|/4.00284e-130/TPA: thrombospondin-2 precursor [Bos taurus]
gnl_UG_Oar_S34964069	870	136	53	38.4862	13.7331	-1.48668	Down	1.81025e-11	2.55972e-10	K04710|1|2e-147|522|bta:505233|ceramide synthetase [EC:2.3.1.24]	GO:0031224//intrinsic to membrane;GO:0031090//organelle membrane;GO:0005635//nuclear envelope	GO:0001071//nucleic acid binding transcription factor activity;GO:0003677//DNA binding;GO:0016410//N-acyltransferase activity	GO:0006796//phosphate-containing compound metabolic process;GO:0006672//ceramide metabolic process	gi|426229061|ref|XP_004008612.1|/1.49171e-157/PREDICTED: ceramide synthase 4 [Ovis aries]
gnl_UG_Oar_S34908995	759	87	34	28.2204	10.0983	-1.48262	Down	8.49054e-08	8.17685e-07	-	-	-	-	-
gnl_UG_Oar_S34958663	878	156	61	43.7437	15.662	-1.4818	Down	6.84204e-13	1.08461e-11	K11540|1|2e-145|515|bta:504261|carbamoyl-phosphate synthase / aspartate carbamoyltransferase / dihydroorotase [EC:6.3.5.5 2.1.3.2 3.5.2.3]	GO:0032991//macromolecular complex;GO:0034399//nuclear periphery;GO:0044297//cell body;GO:0033267//axon part;GO:0044444//cytoplasmic part	GO:0016301//kinase activity;GO:0032550;GO:0005515//protein binding;GO:0016597//amino acid binding;GO:0016884//carbon-nitrogen ligase activity, with glutamine as amido-N-donor;GO:0043169//cation binding;GO:0016812//hydrolase activity, acting on carbon-nitrogen (but not peptide) bonds, in cyclic amides;GO:0016743//carboxyl- or carbamoyltransferase activity	GO:0044703;GO:0006541//glutamine metabolic process;GO:0009209;GO:0019856//pyrimidine nucleobase biosynthetic process;GO:0007589//body fluid secretion;GO:0051384//response to glucocorticoid stimulus;GO:0006468//protein phosphorylation;GO:0042493//response to drug;GO:0006222//UMP biosynthetic process;GO:0009887//organ morphogenesis;GO:0070849//response to epidermal growth factor stimulus;GO:0014074…	gi|440906124|gb|ELR56429.1|/1.46641e-144/CAD protein [Bos grunniens mutus]
gnl_UG_Oar_S34882873	880	46	18	12.8695	4.61108	-1.48078	Down	0.00010566	0.000610811	K09186|1|6e-122|437|bta:508330|histone-lysine N-methyltransferase MLL1 [EC:2.1.1.43]	GO:0044665	GO:0046914//transition metal ion binding;GO:0042393//histone binding;GO:0018024//histone-lysine N-methyltransferase activity;GO:0001071//nucleic acid binding transcription factor activity;GO:0042802//identical protein binding;GO:0043565//sequence-specific DNA binding;GO:0000975//regulatory region DNA binding	GO:0030097//hemopoiesis;GO:0043967//histone H4 acetylation;GO:0006366//transcription from RNA polymerase II promoter;GO:0012501//programmed cell death;GO:0031060//regulation of histone methylation;GO:0008283//cell proliferation;GO:0006305;GO:0018023//peptidyl-lysine trimethylation;GO:0003002//regionalization;GO:0065003;GO:0032409;GO:0035690//cellular response to drug;GO:0034968//histone lysine me…	gi|440904942|gb|ELR55394.1|/5.07518e-121/Histone-lysine N-methyltransferase MLL, partial [Bos grunniens mutus]
gnl_UG_Oar_S52764215	562	173	68	75.7871	27.2763	-1.4743	Down	4.81474e-14	8.31646e-13	K04855|1|8e-15|68.2|bta:282412|voltage-dependent calcium channel T type alpha-1H	-	-	-	gi|359079545|ref|XP_002698020.2|/5.51178e-14/PREDICTED: voltage-dependent T-type calcium channel subunit alpha-1H [Bos taurus]
gnl_UG_Oar_S52766125	615	61	24	24.4197	8.7973	-1.47291	Down	8.36866e-06	5.94612e-05	-	-	-	-	-
gnl_UG_Oar_S34932390	771	248	98	79.1923	28.654	-1.46662	Down	2.37968e-19	5.38473e-18	-	-	-	-	-
gnl_UG_Oar_S34932470	679	86	34	31.1827	11.2881	-1.46594	Down	1.28866e-07	1.20584e-06	-	-	-	-	-
gnl_UG_Oar_S34919419	914	96	38	25.8589	9.37239	-1.46417	Down	2.45614e-08	2.54856e-07	K03993|1|3e-99|361|bta:505819|mannan-binding lectin serine protease 2 [EC:3.4.21.104]	-	GO:0046872//metal ion binding;GO:0004175//endopeptidase activity	GO:0019538//protein metabolic process;GO:0002252	gi|426240327|ref|XP_004014061.1|/1.65292e-100/PREDICTED: mannan-binding lectin serine protease 2 [Ovis aries]
gnl_UG_Oar_S34886343	909	293	117	79.3577	29.0158	-1.45153	Down	2.93796e-22	7.56635e-21	K00016|1|2e-130|465|bta:281274|L-lactate dehydrogenase [EC:1.1.1.27]	GO:0043231//intracellular membrane-bounded organelle;GO:0044444//cytoplasmic part	GO:0036094//small molecule binding;GO:0004457//lactate dehydrogenase activity	GO:0044710;GO:0007154//cell communication;GO:0006007//glucose catabolic process	gi|426251615|ref|XP_004019517.1|/1.07984e-129/PREDICTED: L-lactate dehydrogenase A chain isoform 1 [Ovis aries]
gnl_UG_Oar_S34895528	728	105	42	35.5094	13.0056	-1.44907	Down	7.10172e-09	7.81326e-08	-	-	-	-	-
gnl_UG_Oar_S34969472	726	87	35	29.5031	10.8679	-1.4408	Down	1.58149e-07	1.46151e-06	-	-	-	-	-
gnl_UG_Oar_S34920769	879	2631	1059	736.915	271.594	-1.44005	Down	4.73084e-184	1.01429e-181	K12315|1|9e-151|533|acs:100553537|actin, gamma-enteric smooth muscle	GO:0032991//macromolecular complex;GO:0005856//cytoskeleton;GO:0043292//contractile fiber	GO:0032550	GO:0051707//response to other organism;GO:0006939//smooth muscle contraction;GO:0072008;GO:0008015//blood circulation	gi|431920358|gb|ELK18390.1|/9.22067e-155/Actin, gamma-enteric smooth muscle [Pteropus alecto]
gnl_UG_Oar_S20544068	565	74	30	32.2455	11.9698	-1.4297	Down	1.55661e-06	1.25406e-05	-	-	-	-	-
gnl_UG_Oar_S34956836	931	1021	414	269.999	100.245	-1.42942	Down	8.42224e-72	6.56628e-70	K04511|1|2e-23|110|bfo:BRAFLDRAFT_121177|prickle	GO:0043231//intracellular membrane-bounded organelle;GO:0044421//extracellular region part	GO:0003712//transcription cofactor activity;GO:0046914//transition metal ion binding	GO:0003300//cardiac muscle hypertrophy;GO:0033173//calcineurin-NFAT signaling cascade;GO:0006366//transcription from RNA polymerase II promoter	gi|431899897|gb|ELK07844.1|/6.11973e-118/LIM and cysteine-rich domains protein 1 [Pteropus alecto]
gnl_UG_Oar_S52855068	649	64	26	24.2784	9.03112	-1.4267	Down	8.30574e-06	5.90386e-05	-	-	-	-	-
gnl_UG_Oar_S53280351	1020	1014	412	244.75	91.0563	-1.42648	Down	4.18184e-71	3.18786e-69	K01369|1|2e-171|600|bta:281281|legumain [EC:3.4.22.34]	GO:0005768//endosome;GO:0000323//lytic vacuole	GO:0004175//endopeptidase activity	GO:0035264//multicellular organism growth;GO:0019538//protein metabolic process;GO:0042221//response to chemical stimulus;GO:0043066//negative regulation of apoptotic process	gi|426248510|ref|XP_004018006.1|/0/PREDICTED: legumain [Ovis aries]
gnl_UG_Oar_S34967694	822	534	217	159.939	59.5115	-1.42628	Down	2.92148e-38	1.23118e-36	K04360|1|5e-142|503|bta:505824|neurotrophic tyrosine kinase receptor type 2 [EC:2.7.10.1]	GO:0031090//organelle membrane;GO:0033267//axon part;GO:0044456//synapse part;GO:0044327//dendritic spine head;GO:0016021//integral to membrane;GO:0044444//cytoplasmic part;GO:0044297//cell body	GO:0004714//transmembrane receptor protein tyrosine kinase activity;GO:0005102//receptor binding;GO:0032550;GO:0043121//neurotrophin binding;GO:0042802//identical protein binding	GO:0010467//gene expression;GO:0048167//regulation of synaptic plasticity;GO:0009612//response to mechanical stimulus;GO:0007169//transmembrane receptor protein tyrosine kinase signaling pathway;GO:0021543//pallium development;GO:0007613//memory;GO:0009967//positive regulation of signal transduction;GO:0045762//positive regulation of adenylate cyclase activity;GO:0035249//synaptic transmission, g…	gi|426219893|ref|XP_004004152.1|/3.9353e-141/PREDICTED: BDNF/NT-3 growth factors receptor isoform 2 [Ovis aries]
gnl_UG_Oar_S34920845	831	182	74	53.9207	20.0745	-1.42548	Down	4.78132e-14	8.26706e-13	-	-	-	-	-
gnl_UG_Oar_S34995730	776	641	261	203.368	75.8214	-1.42341	Down	1.87221e-45	9.25421e-44	K05760|1|9e-100|330|dre:399546|paxillin	GO:0043229//intracellular organelle	GO:0003712//transcription cofactor activity;GO:0035258//steroid hormone receptor binding;GO:0046332//SMAD binding	GO:0006351//transcription, DNA-dependent;GO:0007179//transforming growth factor beta receptor signaling pathway;GO:0001837//epithelial to mesenchymal transition;GO:0008283//cell proliferation;GO:0022610;GO:0030518//intracellular steroid hormone receptor signaling pathway;GO:0060429//epithelium development	gi|466003579|ref|XP_004268779.1|/1.70899e-154/PREDICTED: transforming growth factor beta-1-induced transcript 1 protein [Orcinus orca]
gnl_UG_Oar_S43097353	770	54	22	17.2659	6.44088	-1.42259	Down	4.48018e-05	0.000280248	-	GO:0016020//membrane	-	-	gi|426215470|ref|XP_004001995.1|/5.69213e-43/PREDICTED: PDZK1-interacting protein 1 [Ovis aries]
gnl_UG_Oar_S31558893	798	441	180	136.057	50.849	-1.41992	Down	1.10814e-31	3.86317e-30	K05616|1|4e-20|99.0|bta:282355|solute carrier family 1 (neutral amino acid transporter), member 5	GO:0031224//intrinsic to membrane;GO:0048770	GO:0005310//dicarboxylic acid transmembrane transporter activity;GO:0015291//secondary active transmembrane transporter activity	GO:0046942//carboxylic acid transport	gi|426243986|ref|XP_004015819.1|/1.56173e-22/PREDICTED: LOW QUALITY PROTEIN: neutral amino acid transporter B(0) [Ovis aries]
gnl_UG_Oar_S22521944	2127	71	29	8.21819	3.07357	-1.4189	Down	2.90138e-06	2.24063e-05	K14736|1|0.0|875|ecb:100034176|transferrin	GO:0016023//cytoplasmic membrane-bounded vesicle	GO:0070011;GO:0005539//glycosaminoglycan binding;GO:0005506//iron ion binding	GO:0006952//defense response;GO:0000041//transition metal ion transport;GO:0006875//cellular metal ion homeostasis;GO:0019538//protein metabolic process	gi|67846000|ref|NP_001020033.1|/0/lactotransferrin precursor [Ovis aries]
gnl_UG_Oar_S31563661	665	307	126	113.659	42.7132	-1.41195	Down	2.31594e-22	5.9914e-21	-	-	-	-	-
gnl_UG_Oar_S52808522	317	56	23	43.4925	16.3562	-1.41093	Down	3.60746e-05	0.000228237	K00799|1|5e-39|150|ssc:780435|glutathione S-transferase [EC:2.5.1.18]	-	-	-	gi|426216172|ref|XP_004002340.1|/2.24336e-42/PREDICTED: glutathione S-transferase Mu 1-like [Ovis aries]
gnl_UG_Oar_S34993750	606	80	33	32.5015	12.2759	-1.40467	Down	8.21302e-07	6.85831e-06	-	-	-	-	-
gnl_UG_Oar_S52820980	627	140	58	54.9726	20.8532	-1.39844	Down	7.41522e-11	9.89773e-10	-	GO:0005911//cell-cell junction;GO:0044464//cell part	GO:0005515//protein binding	GO:0006915//apoptotic process	gi|470620078|ref|XP_004318352.1|/2.14026e-14/PREDICTED: disks large homolog 5-like, partial [Tursiops truncatus]
gnl_UG_Oar_S52826300	655	82	34	30.8218	11.7017	-1.39723	Down	6.62974e-07	5.61825e-06	-	-	-	-	-
gnl_UG_Oar_S43087932	793	53	22	16.4546	6.25407	-1.39563	Down	6.7573e-05	0.000407529	-	-	-	-	-
gnl_UG_Oar_S34903922	789	106	44	33.0761	12.5715	-1.39563	Down	1.57431e-08	1.66374e-07	-	-	-	-	-
gnl_UG_Oar_S52860253	547	115	48	51.7602	19.7819	-1.38767	Down	4.51162e-09	5.07099e-08	-	-	-	-	-
gnl_UG_Oar_S34931331	791	79	33	24.5887	9.40482	-1.38653	Down	1.22908e-06	1.0053e-05	-	-	-	-	gi|119587934|gb|EAW67530.1|/5.10069e-10/hCG2032970 [Homo sapiens]
gnl_UG_Oar_S34937384	912	357	150	96.3738	37.0774	-1.3781	Down	7.15774e-25	1.9995e-23	-	-	-	-	-
gnl_UG_Oar_S34960685	673	52	22	19.0228	7.36921	-1.36815	Down	0.000101423	0.000588299	K10103|1|1e-59|207|bta:785057|F-box protein 44	GO:0031461//cullin-RING ubiquitin ligase complex	GO:0005488//binding	GO:0009057//macromolecule catabolic process	gi|395731194|ref|XP_003775862.1|/2.9872e-60/PREDICTED: LOW QUALITY PROTEIN: F-box only protein 44 [Pongo abelii]
gnl_UG_Oar_S34985775	817	66	28	19.8887	7.7259	-1.36418	Down	1.21135e-05	8.35089e-05	-	-	-	-	-
gnl_UG_Oar_S34986797	762	233	99	75.2812	29.2882	-1.36197	Down	1.70773e-16	3.3323e-15	K08111|1|2e-17|89.7|bta:522828|glypican 5	-	GO:0005488//binding	-	gi|4239700|emb|CAA10770.1|/4.75868e-42/reverse transcriptase-like [Bos taurus]
gnl_UG_Oar_S43094107	749	87	37	28.5972	11.1361	-1.36063	Down	5.1732e-07	4.44543e-06	-	GO:0031513//nonmotile primary cilium;GO:0031224//intrinsic to membrane	GO:0042802//identical protein binding;GO:0008289//lipid binding	GO:0032502//developmental process	gi|426245103|ref|XP_004016353.1|/8.92523e-62/PREDICTED: pleckstrin homology domain-containing family B member 1 isoform 3 [Ovis aries]
gnl_UG_Oar_S20553561	1404	54	23	9.46918	3.69295	-1.35846	Down	8.12404e-05	0.000480827	K10154|1|0.0|922|bta:614253|interferon regulatory factor 6	GO:0043231//intracellular membrane-bounded organelle;GO:0044444//cytoplasmic part	GO:0001071//nucleic acid binding transcription factor activity;GO:0001067	GO:0006351//transcription, DNA-dependent;GO:0008283//cell proliferation;GO:0009913//epidermal cell differentiation;GO:0019221//cytokine-mediated signaling pathway;GO:0022402//cell cycle process;GO:0030855//epithelial cell differentiation	gi|57619210|ref|NP_001009741.1|/0/interferon regulatory factor 6 [Ovis aries]
gnl_UG_Oar_S31550383	584	54	23	22.7649	8.87826	-1.35846	Down	8.12404e-05	0.000480661	K05689|1|2e-71|268|bta:282637|cadherin 1, type 1, E-cadherin	GO:0005856//cytoskeleton;GO:0019897//extrinsic to plasma membrane;GO:0031224//intrinsic to membrane;GO:0033267//axon part;GO:0043231//intracellular membrane-bounded organelle;GO:0005911//cell-cell junction;GO:0016234//inclusion body;GO:0043218//compact myelin;GO:0044444//cytoplasmic part;GO:0005924//cell-substrate adherens junction	GO:0046872//metal ion binding;GO:0019902//phosphatase binding;GO:0008092//cytoskeletal protein binding	GO:0071407//cellular response to organic cyclic compound;GO:0006915//apoptotic process;GO:0007162//negative regulation of cell adhesion;GO:0050954//sensory perception of mechanical stimulus;GO:0007009//plasma membrane organization;GO:0016337//cell-cell adhesion;GO:0001825//blastocyst formation;GO:0006351//transcription, DNA-dependent;GO:0060445//branching involved in salivary gland morphogenesis;…	gi|426242565|ref|XP_004015142.1|/1.50687e-77/PREDICTED: cadherin-1 [Ovis aries]
gnl_UG_Oar_S34940764	593	103	44	42.763	16.7267	-1.35421	Down	5.16984e-08	5.12265e-07	K05151|1|6e-54|210|bta:618516|tumor necrosis factor receptor superfamily member 13C	-	-	GO:0044699;GO:0048522//positive regulation of cellular process;GO:0002684//positive regulation of immune system process	gi|300793809|ref|NP_001180121.1|/4.52737e-53/tumor necrosis factor receptor superfamily member 13C [Bos taurus]
gnl_UG_Oar_S34900074	595	131	56	54.2051	21.217	-1.35321	Down	8.1568e-10	9.83864e-09	-	-	-	GO:0007417//central nervous system development;GO:0030154//cell differentiation	gi|426242021|ref|XP_004014877.1|/2.76159e-76/PREDICTED: uncharacterized protein LOC101122618 [Ovis aries]
gnl_UG_Oar_S43090342	776	114	49	36.1683	14.2347	-1.34532	Down	1.18666e-08	1.27849e-07	-	-	-	-	gi|440900971|gb|ELR51990.1|/5.10107e-15/Bcl10-interacting CARD protein, partial [Bos grunniens mutus]
gnl_UG_Oar_S34904914	862	165	71	47.1262	18.568	-1.34371	Down	6.91838e-12	1.01596e-10	K00799|1|3e-108|391|bta:517724|glutathione S-transferase [EC:2.5.1.18]	GO:0044444//cytoplasmic part	GO:0004601//peroxidase activity;GO:0016765//transferase activity, transferring alkyl or aryl (other than methyl) groups	GO:0006790//sulfur compound metabolic process;GO:0010033//response to organic substance	gi|114052951|ref|NP_001039697.1|/2.36937e-107/glutathione S-transferase theta-1 [Bos taurus]
gnl_UG_Oar_S34963036	834	144	62	42.5091	16.7586	-1.34287	Down	1.52368e-10	1.96794e-09	K04010|1|7e-59|227|bta:100850125|C5a anaphylatoxin chemotactic receptor	GO:0016021//integral to membrane;GO:0044459//plasma membrane part	GO:0001847//opsonin receptor activity;GO:0004942//anaphylatoxin receptor activity	GO:0006366//transcription from RNA polymerase II promoter;GO:0042742//defense response to bacterium;GO:0010863//positive regulation of phospholipase C activity;GO:0008284//positive regulation of cell proliferation;GO:0006468//protein phosphorylation;GO:0007600//sensory perception;GO:0002237//response to molecule of bacterial origin;GO:0043410//positive regulation of MAPK cascade;GO:0030595//leuko…	gi|426243065|ref|XP_004015385.1|/2.5843e-63/PREDICTED: C5a anaphylatoxin chemotactic receptor [Ovis aries]
gnl_UG_Oar_S34888094	827	351	152	104.493	41.4335	-1.33454	Down	2.22688e-23	5.99615e-22	K10305|1|8e-142|483|ssc:733657|F-box protein 25/32	GO:0043231//intracellular membrane-bounded organelle	-	GO:0032446//protein modification by small protein conjugation	gi|426235476|ref|XP_004011706.1|/7.71014e-142/PREDICTED: F-box only protein 32 isoform 1 [Ovis aries]
gnl_UG_Oar_S31563444	575	180	78	77.0709	30.5802	-1.33359	Down	1.04931e-12	1.63319e-11	K04464|1|4e-56|217|aml:100470193|mitogen-activated protein kinase 7 [EC:2.7.11.24]	GO:0016604//nuclear body;GO:0044444//cytoplasmic part	GO:0004672//protein kinase activity;GO:0019901//protein kinase binding	GO:0006954//inflammatory response;GO:0002756//MyD88-independent toll-like receptor signaling pathway;GO:0034614//cellular response to reactive oxygen species;GO:0006915//apoptotic process;GO:0007169//transmembrane receptor protein tyrosine kinase signaling pathway;GO:0043618//regulation of transcription from RNA polymerase II promoter in response to stress;GO:0016310//phosphorylation;GO:0019538//…	gi|426238903|ref|XP_004013378.1|/2.6451e-55/PREDICTED: LOW QUALITY PROTEIN: mitogen-activated protein kinase 7 [Ovis aries]
gnl_UG_Oar_S34905540	729	92	40	31.0703	12.3693	-1.32877	Down	3.9805e-07	3.49583e-06	-	-	-	-	-
gnl_UG_Oar_S52822200	672	234	102	85.7299	34.2172	-1.32508	Down	6.17506e-16	1.17292e-14	-	-	-	-	gi|426244320|ref|XP_004015971.1|/2.91895e-15/PREDICTED: paternally-expressed gene 3 protein [Ovis aries]
gnl_UG_Oar_S43087074	742	55	24	18.2492	7.29156	-1.32354	Down	9.67074e-05	0.000563426	-	-	-	-	-
gnl_UG_Oar_S52846945	651	87	38	32.9021	13.1588	-1.32215	Down	9.09756e-07	7.56381e-06	-	-	-	-	-
gnl_UG_Oar_S34969182	841	135	59	39.5206	15.815	-1.32131	Down	9.25396e-10	1.11307e-08	-	-	-	-	-
gnl_UG_Oar_S43081561	837	57	25	16.7662	6.73329	-1.31617	Down	7.72626e-05	0.000459663	-	-	-	-	-
gnl_UG_Oar_S34902719	815	66	29	19.9376	8.02146	-1.31355	Down	2.13646e-05	0.000141923	K15499|1|4e-13|75.5|acs:100565063|serine/threonine-protein phosphatase 6 regulatory subunit 1	GO:0005737//cytoplasm;GO:0031224//intrinsic to membrane	GO:0016803	GO:0018904	gi|426243255|ref|XP_004015474.1|/3.92552e-101/PREDICTED: lysoplasmalogenase [Ovis aries]
gnl_UG_Oar_S43097684	745	84	37	27.7593	11.1959	-1.31	Down	1.6692e-06	1.33598e-05	-	-	-	-	gi|109659138|gb|AAI18102.1|/2.95573e-17/SDPR protein [Bos taurus]
gnl_UG_Oar_S34910415	727	245	108	82.9693	33.489	-1.30889	Down	2.49032e-16	4.82644e-15	-	-	-	-	gi|55727420|emb|CAH90465.1|/1.60725e-12/hypothetical protein [Pongo abelii]
gnl_UG_Oar_S34907458	711	61	27	21.1225	8.56066	-1.30299	Down	4.93096e-05	0.000306212	K12313|1|1e-96|352|acs:100551887|actin, aortic smooth muscle;K12314|2|1e-96|352|acs:100560364|actin, alpha cardiac muscle;K10354|5|1e-96|352|xla:379752|actin, alpha skeletal muscle	GO:0005884//actin filament;GO:0032432//actin filament bundle;GO:0031988//membrane-bounded vesicle;GO:0030017//sarcomere	GO:0005198//structural molecule activity;GO:0032550;GO:0017111//nucleoside-triphosphatase activity;GO:0008092//cytoskeletal protein binding	GO:0003007//heart morphogenesis;GO:0006941//striated muscle contraction;GO:0072008;GO:0012501//programmed cell death;GO:0051707//response to other organism;GO:0008015//blood circulation;GO:0030239//myofibril assembly;GO:0007015//actin filament organization;GO:0007519//skeletal muscle tissue development;GO:0070252;GO:0097305//response to alcohol;GO:0009154;GO:0006939//smooth muscle contraction;GO:…	gi|465956085|gb|EMP26748.1|/8.50296e-96/Actin, alpha cardiac muscle 1 [Chelonia mydas]
gnl_UG_Oar_S34932150	749	70	31	23.0092	9.33024	-1.30223	Down	1.36759e-05	9.37904e-05	-	-	-	-	-
gnl_UG_Oar_S52849934	654	246	109	92.6068	37.5718	-1.30147	Down	2.9268e-16	5.65958e-15	-	-	-	-	gi|426241102|ref|XP_004014431.1|/8.50674e-65/PREDICTED: PC-esterase domain-containing protein 1A isoform 2 [Ovis aries]
gnl_UG_Oar_S20553325	979	142	63	35.7101	14.5068	-1.29961	Down	5.67888e-10	6.97238e-09	-	-	-	-	gi|426248577|ref|XP_004018039.1|/2.65732e-76/PREDICTED: uncharacterized protein LOC101123329 [Ovis aries]
gnl_UG_Oar_S52812198	527	557	248	260.214	106.085	-1.29448	Down	1.47114e-34	5.53354e-33	K07992|1|5e-40|163|bta:282390|TYRO protein tyrosine kinase binding protein	GO:0016021//integral to membrane	GO:0016772//transferase activity, transferring phosphorus-containing groups;GO:0004871//signal transducer activity;GO:0005515//protein binding	GO:0006952//defense response;GO:0002682//regulation of immune system process;GO:0006935//chemotaxis;GO:0007166//cell surface receptor signaling pathway;GO:0006796//phosphate-containing compound metabolic process;GO:0002275	gi|426242761|ref|XP_004015239.1|/1.96847e-45/PREDICTED: TYRO protein tyrosine kinase-binding protein isoform 1 [Ovis aries]
gnl_UG_Oar_S53280807	904	563	251	153.329	62.5919	-1.29259	Down	7.7421e-35	2.95752e-33	-	-	-	-	-
gnl_UG_Oar_S34934847	875	65	29	18.289	7.47142	-1.29153	Down	3.14682e-05	0.000201848	K08527|1|9e-20|97.8|ecb:100054274|retinoic acid receptor alpha	GO:0031981//nuclear lumen;GO:0043005//neuron projection;GO:0000785//chromatin;GO:0044297//cell body	GO:0004879//ligand-activated sequence-specific DNA binding RNA polymerase II transcription factor activity;GO:0003712//transcription cofactor activity;GO:0044212//transcription regulatory region DNA binding;GO:0003682//chromatin binding;GO:0019901//protein kinase binding;GO:0005501//retinoid binding;GO:0046914//transition metal ion binding;GO:0046983//protein dimerization activity;GO:0019207//kin…	GO:0055007//cardiac muscle cell differentiation;GO:0044093;GO:0035295//tube development;GO:0003006//developmental process involved in reproduction;GO:0048232//male gamete generation;GO:0045064//T-helper 2 cell differentiation;GO:0051726//regulation of cell cycle;GO:0043410//positive regulation of MAPK cascade;GO:0006413//translational initiation;GO:0002762//negative regulation of myeloid leukocyt…	gi|426237933|ref|XP_004012912.1|/1.4743e-104/PREDICTED: uncharacterized protein LOC101108238 [Ovis aries]
gnl_UG_Oar_S34916509	861	589	263	168.422	68.8598	-1.29034	Down	2.82402e-36	1.12124e-34	-	-	-	-	gi|440894406|gb|ELR46873.1|/1.75808e-78/HERV-K_5q33.3 provirus ancestral Gag polyprotein [Bos grunniens mutus]
gnl_UG_Oar_S34910195	566	127	57	55.2424	22.7024	-1.28293	Down	6.53992e-09	7.22297e-08	-	-	-	-	-
gnl_UG_Oar_S34937064	758	69	31	22.4112	9.21946	-1.28147	Down	2.00836e-05	0.000133828	K09228|1|5e-10|65.1|bta:509250|KRAB domain-containing zinc finger protein;K06531|2|3e-06|52.8|bta:505580|poliovirus receptor-related protein 2	-	-	-	gi|440909889|gb|ELR59748.1|/9.27655e-14/hypothetical protein M91_15431, partial [Bos grunniens mutus]
gnl_UG_Oar_S34907424	848	209	94	60.6787	24.9888	-1.27991	Down	1.02876e-13	1.74706e-12	-	-	-	-	-
gnl_UG_Oar_S52771191	569	171	77	73.9894	30.5064	-1.2782	Down	1.84417e-11	2.60339e-10	-	GO:0031224//intrinsic to membrane	GO:0005488//binding	-	gi|426240759|ref|XP_004014261.1|/9.67921e-79/PREDICTED: plexin domain-containing protein 2 [Ovis aries]
gnl_UG_Oar_S34909698	660	812	366	302.899	125.012	-1.27677	Down	1.38769e-48	7.30111e-47	-	GO:0015630//microtubule cytoskeleton	GO:0046872//metal ion binding;GO:0008092//cytoskeletal protein binding	GO:0000226//microtubule cytoskeleton organization	gi|426242513|ref|XP_004015117.1|/1.3883e-62/PREDICTED: tubulin polymerization-promoting protein family member 3 [Ovis aries]
gnl_UG_Oar_S34944474	778	239	108	75.6317	31.2937	-1.27312	Down	2.34554e-15	4.3166e-14	K04976|1|3e-24|112|ssc:100158130|transient receptor potential cation channel subfamily M member 1;K12464|2|2e-21|102|ecb:100147318|melanoma-associated antigen D1	GO:0044424//intracellular part	-	GO:0012501//programmed cell death;GO:0007169//transmembrane receptor protein tyrosine kinase signaling pathway	gi|426256944|ref|XP_004022096.1|/6.55492e-71/PREDICTED: melanoma-associated antigen H1-like [Ovis aries]
gnl_UG_Oar_S34930008	753	104	47	34.0035	14.0707	-1.27299	Down	1.82845e-07	1.67084e-06	K11429|1|1e-89|329|ecb:100053438|histone-lysine N-methyltransferase SUV420H [EC:2.1.1.43]	-	GO:0016279//protein-lysine N-methyltransferase activity	-	gi|426252140|ref|XP_004019776.1|/6.34569e-116/PREDICTED: histone-lysine N-methyltransferase SUV420H1 [Ovis aries]
gnl_UG_Oar_S34989574	840	1145	518	335.592	139.016	-1.27146	Down	2.37022e-67	1.72263e-65	-	-	-	-	-
gnl_UG_Oar_S34942250	869	137	62	38.8138	16.0837	-1.27097	Down	2.18222e-09	2.53759e-08	K12489|1|9e-121|433|bta:508582|Arf-GAP with coiled-coil, ANK repeat and PH domain-containing protein	-	GO:0005083//small GTPase regulator activity;GO:0046914//transition metal ion binding;GO:0060089;GO:0008289//lipid binding;GO:0003824//catalytic activity	GO:0045184//establishment of protein localization;GO:0032012//regulation of ARF protein signal transduction	gi|426237492|ref|XP_004012694.1|/1.65419e-124/PREDICTED: LOW QUALITY PROTEIN: arf-GAP with coiled-coil, ANK repeat and PH domain-containing protein 1 [Ovis aries]
gnl_UG_Oar_S31576026	797	1177	533	363.583	150.759	-1.27005	Down	4.57852e-69	3.42929e-67	-	-	-	-	-
gnl_UG_Oar_S34886662	837	86	39	25.2964	10.5039	-1.268	Down	2.29444e-06	1.79782e-05	K05627|1|2e-27|123|gga:422077|BAI1-associated protein 2	GO:0005856//cytoskeleton;GO:0031981//nuclear lumen;GO:0044444//cytoplasmic part;GO:0016020//membrane	GO:0008092//cytoskeletal protein binding	GO:0051707//response to other organism;GO:0031532//actin cytoskeleton reorganization;GO:0030041//actin filament polymerization	gi|426254873|ref|XP_004021099.1|/5.35124e-85/PREDICTED: brain-specific angiogenesis inhibitor 1-associated protein 2-like protein 1 [Ovis aries]
gnl_UG_Oar_S31545384	597	97	44	40.0021	16.6147	-1.26762	Down	5.17642e-07	4.44597e-06	-	-	-	-	gi|426249809|ref|XP_004018641.1|/3.2091e-22/PREDICTED: envelope glycoprotein-like [Ovis aries]
gnl_UG_Oar_S52764242	578	211	96	89.8753	37.4418	-1.26328	Down	1.39653e-13	2.34148e-12	-	-	-	-	-
gnl_UG_Oar_S20553764	1132	178	81	38.7132	16.1306	-1.26302	Down	1.11597e-11	1.6085e-10	K08556|1|0.0|740|bta:280895|progesterone receptor	GO:0031981//nuclear lumen	GO:0046914//transition metal ion binding;GO:0005515//protein binding;GO:0038023//signaling receptor activity;GO:0000981//sequence-specific DNA binding RNA polymerase II transcription factor activity;GO:0003677//DNA binding;GO:0008289//lipid binding	GO:0042127//regulation of cell proliferation;GO:0006366//transcription from RNA polymerase II promoter;GO:0009755//hormone-mediated signaling pathway;GO:0008585//female gonad development;GO:0048732//gland development;GO:0030518//intracellular steroid hormone receptor signaling pathway;GO:0002064//epithelial cell development	gi|426245562|ref|XP_004016579.1|/0/PREDICTED: progesterone receptor [Ovis aries]
gnl_UG_Oar_S34932799	384	363	166	232.735	97.4518	-1.25592	Down	4.30892e-22	1.10308e-20	-	-	-	-	-
gnl_UG_Oar_S20544117	827	141	65	41.9758	17.7183	-1.24432	Down	2.36282e-09	2.73647e-08	K15107|1|4e-107|387|bta:504371|solute carrier family 25 (mitochondrial glutamate transporter), member 18/22	GO:0031224//intrinsic to membrane;GO:0031981//nuclear lumen;GO:0019866//organelle inner membrane	GO:0015291//secondary active transmembrane transporter activity;GO:0005310//dicarboxylic acid transmembrane transporter activity	GO:0044763;GO:0006835//dicarboxylic acid transport	gi|115495639|ref|NP_001068627.1|/3.15818e-106/mitochondrial glutamate carrier 1 [Bos taurus]
gnl_UG_Oar_S38871697	407	78	36	47.183	19.9398	-1.24262	Down	9.51136e-06	6.68602e-05	K06754|1|5e-65|245|ssc:100739586|roundabout, axon guidance receptor 2	GO:0044464//cell part	GO:0005515//protein binding	GO:0007417//central nervous system development;GO:0007409//axonogenesis;GO:0016337//cell-cell adhesion;GO:0001554//luteolysis;GO:0050919//negative chemotaxis;GO:0035295//tube development;GO:0009725//response to hormone stimulus	gi|426341257|ref|XP_004035961.1|/4.89138e-64/PREDICTED: roundabout homolog 2-like [Gorilla gorilla gorilla]
gnl_UG_Oar_S20554013	1396	1453	672	256.251	108.517	-1.23964	Down	9.93794e-82	9.16428e-80	K06751|1|5e-152|538|bta:100126048|major histocompatibility complex, class I	GO:0042611;GO:0031224//intrinsic to membrane	-	GO:0048002//antigen processing and presentation of peptide antigen	gi|166002|gb|AAA31568.1|/0/MHC protein precursor [Ovis aries]
gnl_UG_Oar_S52866612	694	69	32	24.478	10.3945	-1.23566	Down	3.41006e-05	0.000216868	K13217|1|3e-73|275|ssc:100153928|pre-mRNA-processing factor 39	GO:0031981//nuclear lumen	-	GO:0006396//RNA processing	gi|426248440|ref|XP_004017971.1|/6.47762e-77/PREDICTED: pre-mRNA-processing factor 39 isoform 1 [Ovis aries]
gnl_UG_Oar_S34963708	642	131	61	50.2368	21.4194	-1.22982	Down	1.18978e-08	1.28104e-07	-	-	-	-	-
gnl_UG_Oar_S52857781	503	133	62	65.0982	27.7867	-1.22822	Down	9.53214e-09	1.03544e-07	-	-	-	-	-
gnl_UG_Oar_S34946030	906	135	63	36.6852	15.6756	-1.22667	Down	7.63714e-09	8.37546e-08	-	GO:0031224//intrinsic to membrane	-	-	gi|426225893|ref|XP_004007093.1|/2.12178e-61/PREDICTED: protein FAM118A isoform 1 [Ovis aries]
gnl_UG_Oar_S34967312	867	886	414	251.594	107.645	-1.22481	Down	1.2765e-49	7.0175e-48	K01858|1|7e-145|513|bta:509394|myo-inositol-1-phosphate synthase [EC:5.5.1.4]	GO:0044424//intracellular part	GO:0016872//intramolecular lyase activity;GO:0036094//small molecule binding	GO:0006644//phospholipid metabolic process;GO:0006020//inositol metabolic process	gi|114051253|ref|NP_001039497.1|/5.43392e-144/inositol-3-phosphate synthase 1 [Bos taurus]
gnl_UG_Oar_S34965505	758	62	29	20.1376	8.62466	-1.22335	Down	9.79854e-05	0.00057029	K01855|1|8e-59|227|mgp:100543853|tRNA pseudouridine38/39 synthase [EC:5.4.99.45];K15265|2|1e-11|70.5|smm:Smp_194510|pseudouridylate synthase 5 [EC:5.4.99.-];K01718|3|2e-06|53.1|dpo:Dpse_GA19422|pseudouridylate synthase [EC:4.2.1.70]	GO:0043231//intracellular membrane-bounded organelle	GO:0016866//intramolecular transferase activity;GO:0003676//nucleic acid binding	GO:0009451//RNA modification	gi|61553985|gb|AAX46489.1|/4.03102e-126/hypothetical protein FLJ14494 [Bos taurus]
gnl_UG_Oar_S34961979	901	64	30	17.488	7.50602	-1.22025	Down	7.79714e-05	0.000463237	K10356|1|8e-168|589|bta:532964|myosin I	GO:0016459//myosin complex;GO:0005884//actin filament	GO:0008092//cytoskeletal protein binding;GO:0017111//nucleoside-triphosphatase activity;GO:0032550	GO:0016477//cell migration;GO:0042742//defense response to bacterium;GO:0002283//neutrophil activation involved in immune response;GO:0030036//actin cytoskeleton organization;GO:0007155//cell adhesion;GO:0031347//regulation of defense response	gi|300795169|ref|NP_001179677.1|/6.362e-167/myosin-If [Bos taurus]
gnl_UG_Oar_S34907280	875	883	414	248.45	106.661	-1.21992	Down	3.70974e-49	1.99465e-47	K07375|1|3e-155|547|acs:100563375|tubulin beta	GO:0032991//macromolecular complex;GO:0015630//microtubule cytoskeleton	GO:0017111//nucleoside-triphosphatase activity;GO:0032550;GO:0005198//structural molecule activity	GO:0009154;GO:0044763;GO:0043623//cellular protein complex assembly	gi|465963101|gb|EMP30001.1|/2.64968e-154/Tubulin beta-2C chain [Chelonia mydas]
gnl_UG_Oar_S31558988	687	87	41	31.178	13.4537	-1.21253	Down	4.45628e-06	3.31027e-05	K06247|1|1e-25|117|tgu:100219625|laminin, gamma 3;K06240|5|6e-25|114|dre:321243|laminin, alpha 3/5	-	GO:0005488//binding	-	gi|296478343|tpg|DAA20458.1|/1.80034e-132/TPA: multiple epidermal growth factor-like domains 6-like [Bos taurus]
gnl_UG_Oar_S34997073	660	227	107	84.6774	36.5471	-1.21222	Down	1.10866e-13	1.87716e-12	-	-	-	-	-
gnl_UG_Oar_S52821850	701	106	50	37.2283	16.0792	-1.2112	Down	4.10362e-07	3.59109e-06	-	-	-	-	-
gnl_UG_Oar_S52821859	468	513	242	269.872	116.569	-1.21109	Down	6.00142e-29	1.89919e-27	K14739|1|9e-10|62.8|bta:404070|metallothionein 1/2	GO:0044424//intracellular part	GO:0005488//binding	GO:0071345//cellular response to cytokine stimulus;GO:0065007//biological regulation	gi|431911718|gb|ELK13866.1|/1.38995e-10/Transportin-3 [Pteropus alecto]
gnl_UG_Oar_S34881673	714	74	35	25.5164	11.0505	-1.20731	Down	2.4966e-05	0.000163379	K00555|1|4e-106|384|bta:539613|tRNA (guanine26-N2/guanine27-N2)-dimethyltransferase [EC:2.1.1.215 2.1.1.216]	-	-	-	gi|151555715|gb|AAI49092.1|/8.15974e-123/TRMT1 protein [Bos taurus]
gnl_UG_Oar_S52774917	367	1958	927	1313.51	569.412	-1.20588	Down	7.04498e-105	8.6932e-103	K02921|1|8e-45|147|ecb:100050696|large subunit ribosomal protein L37Ae	GO:0015934//large ribosomal subunit	GO:0043169//cation binding;GO:0005198//structural molecule activity	GO:0006412//translation;GO:0019080;GO:0000956//nuclear-transcribed mRNA catabolic process;GO:0006613//cotranslational protein targeting to membrane	gi|296200978|ref|XP_002747844.1|/5.74687e-47/PREDICTED: 60S ribosomal protein L37a-like [Callithrix jacchus]
gnl_UG_Oar_S20553937	510	1153	546	556.602	241.343	-1.20556	Down	1.7029e-62	1.1365e-60	K05243|1|2e-60|231|bta:280888|oxytocin	GO:0033267//axon part;GO:0016023//cytoplasmic membrane-bounded vesicle;GO:0044421//extracellular region part	GO:0005184//neuropeptide hormone activity;GO:0001664//G-protein coupled receptor binding	GO:0007631//feeding behavior;GO:0035809;GO:0007416//synapse assembly;GO:0007268//synaptic transmission;GO:0060746;GO:0008016//regulation of heart contraction;GO:0034285;GO:0031667//response to nutrient levels;GO:0019233//sensory perception of pain;GO:0008217//regulation of blood pressure;GO:0043084//penile erection;GO:0001503//ossification;GO:0031960//response to corticosteroid stimulus;GO:000761…	gi|57526670|ref|NP_001009801.1|/1.35598e-61/oxytocin-neurophysin 1 precursor [Ovis aries]
gnl_UG_Oar_S34909532	818	853	404	256.733	111.337	-1.20533	Down	1.11152e-46	5.70804e-45	K07610|1|1e-124|424|ssc:396725|desmin	GO:0043234//protein complex;GO:0005913//cell-cell adherens junction;GO:0045202//synapse;GO:0031674//I band;GO:0005886//plasma membrane	GO:0005515//protein binding;GO:0005198//structural molecule activity	GO:0006996//organelle organization;GO:0044057;GO:0006936//muscle contraction	gi|48374063|ref|NP_001001535.1|/8.23727e-124/desmin [Sus scrofa]
gnl_UG_Oar_S34929573	787	204	97	63.8177	27.785	-1.19965	Down	2.91282e-12	4.39022e-11	-	-	-	-	-
gnl_UG_Oar_S34947748	820	1232	586	369.898	161.1	-1.19917	Down	4.15324e-66	2.9806e-64	K10423|1|2e-10|67.0|ecb:100051864|CAP-Gly domain-containing linker protein 3/4	-	-	-	gi|470642441|ref|XP_004325930.1|/1.22968e-09/PREDICTED: CAP-Gly domain-containing linker protein 3 isoform 1 [Tursiops truncatus]
gnl_UG_Oar_S31573382	610	84	40	33.9028	14.7823	-1.19753	Down	8.03532e-06	5.73302e-05	K05112|1|2e-104|377|ecb:100067381|Eph receptor B3 [EC:2.7.10.1]	GO:0043005//neuron projection;GO:0016021//integral to membrane	GO:0004714//transmembrane receptor protein tyrosine kinase activity;GO:0032550	GO:0048534;GO:0007411//axon guidance;GO:0007416//synapse assembly;GO:0007169//transmembrane receptor protein tyrosine kinase signaling pathway;GO:0048870//cell motility;GO:0016337//cell-cell adhesion;GO:0016358//dendrite development;GO:0021537//telencephalon development;GO:0048646//anatomical structure formation involved in morphogenesis;GO:0021955//central nervous system neuron axonogenesis;GO:0…	gi|471398041|ref|XP_004382319.1|/1.75497e-103/PREDICTED: ephrin type-B receptor 3 [Trichechus manatus latirostris]
gnl_UG_Oar_S20552368	522	92	44	43.3913	19.0018	-1.19127	Down	3.25456e-06	2.49095e-05	-	-	-	-	-
gnl_UG_Oar_S53280440	900	215	103	58.8141	25.7993	-1.18883	Down	1.10541e-12	1.71584e-11	-	GO:0016021//integral to membrane	GO:0005515//protein binding	GO:0016055//Wnt receptor signaling pathway;GO:0008544//epidermis development;GO:0008347//glial cell migration	gi|426254033|ref|XP_004020691.1|/1.67901e-42/PREDICTED: protein APCDD1 [Ovis aries]
gnl_UG_Oar_S52457707	885	1387	665	385.85	169.391	-1.18768	Down	4.28194e-73	3.38451e-71	K02176|1|3e-174|611|bta:510821|secreted frizzled-related protein 2	-	-	-	gi|251823913|ref|NP_001156525.1|/4.76082e-175/secreted frizzled-related protein 2 precursor [Ovis aries]
gnl_UG_Oar_S34929806	740	346	166	115.114	50.5696	-1.18673	Down	1.8762e-19	4.29075e-18	K08213|1|3e-121|434|bta:539848|MFS transporter, OCT family, solute carrier family 22 (organic cation transporter), member 17	GO:0031090//organelle membrane;GO:0016021//integral to membrane	GO:0038023//signaling receptor activity;GO:0005215//transporter activity	GO:0015688//iron chelate transport	gi|440893203|gb|ELR46057.1|/2.40728e-120/Solute carrier family 22 member 17 [Bos grunniens mutus]
gnl_UG_Oar_S52853980	631	100	48	39.0172	17.1485	-1.18603	Down	1.32138e-06	1.07516e-05	-	-	-	-	-
gnl_UG_Oar_S43080871	811	385	185	116.876	51.4238	-1.18447	Down	2.06888e-21	5.12795e-20	-	-	-	-	-
gnl_UG_Oar_S34901498	793	245	118	76.0639	33.5445	-1.18113	Down	4.05916e-14	7.05397e-13	K08228|1|2e-123|441|bta:614153|MFS transporter, LAT3 family, solute carrier family 43, member 1	GO:0016021//integral to membrane	GO:0015171//amino acid transmembrane transporter activity	GO:0044763;GO:0006865//amino acid transport	gi|331028554|ref|NP_001193527.1|/1.72093e-122/large neutral amino acids transporter small subunit 3 [Bos taurus]
gnl_UG_Oar_S31577568	696	2252	1085	796.608	351.426	-1.18065	Down	2.04478e-116	2.7835e-114	K10989|1|1e-16|87.0|tgu:100229705|activation-induced cytidine deaminase [EC:3.5.4.5]	-	GO:0005515//protein binding	-	gi|440897102|gb|ELR48870.1|/6.96907e-55/Microfibrillar-associated protein 2, partial [Bos grunniens mutus]
gnl_UG_Oar_S34989118	560	83	40	36.4901	16.1022	-1.18025	Down	1.15233e-05	7.98255e-05	-	-	-	-	-
gnl_UG_Oar_S34969527	796	371	179	114.748	50.6936	-1.1786	Down	1.54391e-20	3.72973e-19	-	-	-	-	-
gnl_UG_Oar_S31559725	871	3727	1800	1053.48	465.873	-1.17716	Down	1.8116e-190	4.25651e-188	K05730|1|3e-06|52.8|dre:559145|vav oncogene	GO:0044424//intracellular part	GO:0003779//actin binding	GO:0048513//organ development;GO:0006996//organelle organization	gi|426244582|ref|XP_004016100.1|/9.22543e-124/PREDICTED: transgelin [Ovis aries]
gnl_UG_Oar_S34966444	926	120	58	31.9048	14.1198	-1.17605	Down	1.40011e-07	1.30443e-06	-	GO:0044464//cell part	GO:0003676//nucleic acid binding;GO:0046914//transition metal ion binding	-	gi|426242996|ref|XP_004015354.1|/9.96488e-46/PREDICTED: zinc finger protein 576 [Ovis aries]
gnl_UG_Oar_S52824097	674	62	30	22.6473	10.034	-1.17444	Down	0.000162218	0.000898697	-	-	-	-	-
gnl_UG_Oar_S52853377	693	132	64	46.895	20.819	-1.17153	Down	3.65918e-08	3.69842e-07	-	GO:0031981//nuclear lumen;GO:0016020//membrane	GO:0000166//nucleotide binding;GO:0003712//transcription cofactor activity;GO:0042562//hormone binding;GO:0042802//identical protein binding;GO:0016646//oxidoreductase activity, acting on the CH-NH group of donors, NAD or NADP as acceptor	GO:0006575//cellular modified amino acid metabolic process;GO:0006366//transcription from RNA polymerase II promoter;GO:0009914//hormone transport;GO:0050954//sensory perception of mechanical stimulus	gi|426254423|ref|XP_004020878.1|/1.78277e-119/PREDICTED: thiomorpholine-carboxylate dehydrogenase [Ovis aries]
gnl_UG_Oar_S34960732	862	233	113	66.5479	29.5518	-1.17115	Down	2.45518e-13	4.03364e-12	K00613|1|1e-115|416|bta:414732|glycine amidinotransferase [EC:2.1.4.1]	GO:0019866//organelle inner membrane;GO:0005740//mitochondrial envelope	GO:0016810//hydrolase activity, acting on carbon-nitrogen (but not peptide) bonds;GO:0015067//amidinotransferase activity	GO:0009888//tissue development;GO:0010038//response to metal ion;GO:0009725//response to hormone stimulus;GO:0031667//response to nutrient levels;GO:0006600//creatine metabolic process;GO:0007275//multicellular organismal development;GO:0006950//response to stress	gi|426233386|ref|XP_004010698.1|/5.59036e-117/PREDICTED: glycine amidinotransferase, mitochondrial [Ovis aries]
gnl_UG_Oar_S52823387	661	107	52	39.8536	17.7343	-1.16817	Down	7.66484e-07	6.42558e-06	-	-	-	-	-
gnl_UG_Oar_S34974166	578	72	35	30.6683	13.6506	-1.16778	Down	5.15004e-05	0.000318434	-	-	-	-	gi|426240129|ref|XP_004013966.1|/5.00564e-94/PREDICTED: SERTA domain-containing protein 4 [Ovis aries]
gnl_UG_Oar_S31586069	628	228	111	89.3842	39.8452	-1.16561	Down	5.403e-13	8.6287e-12	K05448|1|2e-50|198|hsa:7423|vascular endothelial growth factor A/B, PGF	GO:0031091//platelet alpha granule;GO:0044421//extracellular region part	GO:0005539//glycosaminoglycan binding;GO:0005172//vascular endothelial growth factor receptor binding;GO:0042802//identical protein binding;GO:0046983//protein dimerization activity	GO:0010467//gene expression;GO:0001775//cell activation;GO:0001935//endothelial cell proliferation;GO:0006486//protein glycosylation;GO:0007169//transmembrane receptor protein tyrosine kinase signaling pathway;GO:0006887//exocytosis;GO:0045766//positive regulation of angiogenesis;GO:0043410//positive regulation of MAPK cascade;GO:0001934//positive regulation of protein phosphorylation;GO:0002551/…	gi|440907348|gb|ELR57503.1|/5.69103e-52/Vascular endothelial growth factor B, partial [Bos grunniens mutus]
gnl_UG_Oar_S34957302	841	879	428	257.323	114.726	-1.16539	Down	1.25593e-45	6.26212e-44	K10352|1|4e-35|99.0|bta:530050|myosin heavy chain	GO:0043292//contractile fiber;GO:0032432//actin filament bundle;GO:0016460//myosin II complex	GO:0008092//cytoskeletal protein binding;GO:0017111//nucleoside-triphosphatase activity;GO:0032550;GO:0005198//structural molecule activity	GO:0085029//extracellular matrix assembly;GO:0048738//cardiac muscle tissue development;GO:0006936//muscle contraction	gi|426254345|ref|XP_004020839.1|/1.54562e-34/PREDICTED: LOW QUALITY PROTEIN: myosin-11 [Ovis aries]
gnl_UG_Oar_S35006344	582	277	135	117.177	52.2906	-1.16406	Down	1.93033e-15	3.57163e-14	-	-	-	-	-
gnl_UG_Oar_S34913726	840	160	78	46.895	20.9329	-1.16366	Down	1.61581e-09	1.90084e-08	K07524|1|5e-21|102|rno:54293|regulator of G-protein signalling 3	-	-	-	gi|291621634|ref|NP_001167582.1|/1.58217e-52/regulator of G-protein signaling 4 [Ovis aries]
gnl_UG_Oar_S53279052	914	779	380	209.834	93.7239	-1.16276	Down	1.71663e-40	7.64768e-39	-	-	GO:0005488//binding	-	gi|291395039|ref|XP_002713993.1|/3.06258e-07/PREDICTED: pol-like [Oryctolagus cuniculus]
gnl_UG_Oar_S34929699	796	223	109	68.9727	30.8693	-1.15985	Down	1.18809e-12	1.83753e-11	-	GO:0043231//intracellular membrane-bounded organelle;GO:0031224//intrinsic to membrane	-	-	gi|471409067|ref|XP_004386112.1|/6.12707e-27/PREDICTED: trophoblast glycoprotein [Trichechus manatus latirostris]
gnl_UG_Oar_S34933123	720	470	231	160.713	72.3257	-1.15191	Down	9.83532e-25	2.73856e-23	K07609|1|4e-91|334|bta:522383|nestin	-	-	-	gi|331028504|ref|NP_001193520.1|/3.21653e-90/nestin [Bos taurus]
gnl_UG_Oar_S34906469	752	65	32	21.2805	9.5928	-1.14951	Down	0.000146487	0.000819219	-	-	-	-	gi|338720082|ref|XP_003364116.1|/1.66696e-07/PREDICTED: hypothetical protein LOC100629324 [Equus caballus]
gnl_UG_Oar_S52797584	718	71	35	24.3455	10.989	-1.1476	Down	7.35202e-05	0.0004403	-	-	-	-	-
gnl_UG_Oar_S34964283	847	144	71	41.8567	18.8968	-1.14732	Down	1.53985e-08	1.63135e-07	K00297|1|2e-153|541|bta:497032|methylenetetrahydrofolate reductase (NADPH) [EC:1.5.1.20]	-	GO:0016646//oxidoreductase activity, acting on the CH-NH group of donors, NAD or NADP as acceptor;GO:0016597//amino acid binding	GO:0006730//one-carbon metabolic process;GO:0000097//sulfur amino acid biosynthetic process	gi|426239720|ref|XP_004013767.1|/1.23284e-153/PREDICTED: methylenetetrahydrofolate reductase isoform 2 [Ovis aries]
gnl_UG_Oar_S52779175	203	75	37	90.9601	41.0884	-1.1465	Down	4.65056e-05	0.00029006	-	-	-	-	-
gnl_UG_Oar_S34903155	761	75	37	24.264	10.9605	-1.1465	Down	4.65056e-05	0.000290165	K15437|1|5e-32|138|hmg:100206473|aminoacyl tRNA synthase complex-interacting multifunctional protein 1;K10409|2|5e-10|65.1|tad:TRIADDRAFT_22484|dynein intermediate chain 1, axonemal;K11143|5|1e-07|57.4|bfo:BRAFLDRAFT_275418|dynein intermediate chain 2, axonemal	GO:0044424//intracellular part	-	-	gi|426226137|ref|XP_004007206.1|/6.03044e-146/PREDICTED: WD repeat-containing protein 34 [Ovis aries]
gnl_UG_Oar_S34928233	842	79	39	23.0994	10.4416	-1.14552	Down	2.94506e-05	0.000189901	K10735|1|8e-93|340|bta:616799|GINS complex subunit 4	GO:0043231//intracellular membrane-bounded organelle	-	GO:0006259//DNA metabolic process	gi|426256436|ref|XP_004021846.1|/7.55109e-95/PREDICTED: DNA replication complex GINS protein SLD5 [Ovis aries]
gnl_UG_Oar_S34961888	911	239	118	64.59	29.1996	-1.14536	Down	3.23932e-13	5.27142e-12	K14957|1|6e-113|365|bta:508832|lymphocyte-specific protein 1	GO:0044464//cell part	-	GO:0006952//defense response	gi|115496093|ref|NP_001068842.1|/4.62717e-112/lymphocyte-specific protein 1 [Bos taurus]
gnl_UG_Oar_S34955698	731	239	118	80.4945	36.3896	-1.14536	Down	3.23932e-13	5.26643e-12	K07573|1|9e-108|389|bta:506018|exosome complex component CSL4	GO:0043234//protein complex;GO:0031981//nuclear lumen;GO:0044444//cytoplasmic part	GO:0003676//nucleic acid binding;GO:0004527//exonuclease activity	GO:0042254//ribosome biogenesis;GO:0000288//nuclear-transcribed mRNA catabolic process, deadenylation-dependent decay;GO:0010467//gene expression	gi|426252875|ref|XP_004020128.1|/1.74354e-107/PREDICTED: exosome complex component CSL4 [Ovis aries]
gnl_UG_Oar_S20553870	911	166	82	44.8616	20.2912	-1.14463	Down	1.32718e-09	1.57644e-08	K06554|1|3e-31|136|mcc:100430606|immunoglobulin lambda-like polypeptide 1;K06553|4|3e-18|92.8|ecb:100072385|pre-B lymphocyte gene	-	-	-	gi|423311|pir||S33161/1.32615e-111/Ig kappa chain - sheep
gnl_UG_Oar_S20544937	853	174	86	50.221	22.7281	-1.14382	Down	5.4536e-10	6.71984e-09	-	GO:0031252//cell leading edge;GO:0043231//intracellular membrane-bounded organelle;GO:0044444//cytoplasmic part;GO:0044297//cell body;GO:0044421//extracellular region part	GO:0004857//enzyme inhibitor activity;GO:0005102//receptor binding;GO:0042802//identical protein binding;GO:0008092//cytoskeletal protein binding;GO:0046914//transition metal ion binding	GO:0001775//cell activation;GO:0006915//apoptotic process;GO:0015980//energy derivation by oxidation of organic compounds;GO:0002699//positive regulation of immune effector process;GO:0006952//defense response;GO:0035914//skeletal muscle cell differentiation;GO:0031960//response to corticosteroid stimulus;GO:0007611//learning or memory;GO:0016310//phosphorylation;GO:0001666//response to hypoxia;G…	gi|386782057|ref|NP_001247455.1|/1.39108e-35/protein S100-B [Macaca mulatta]
gnl_UG_Oar_S43004803	1279	441	218	84.8894	38.4237	-1.14359	Down	4.7e-23	1.2479e-21	-	-	-	-	-
gnl_UG_Oar_S34908521	759	93	46	30.1666	13.6625	-1.14274	Down	5.99716e-06	4.35308e-05	-	-	GO:0015075//ion transmembrane transporter activity	GO:0051259//protein oligomerization	gi|426242675|ref|XP_004015196.1|/3.35934e-64/PREDICTED: BTB/POZ domain-containing protein KCTD15 [Ovis aries]
gnl_UG_Oar_S34893093	892	95	47	26.2207	11.8781	-1.14241	Down	4.78158e-06	3.52444e-05	-	-	-	-	-
gnl_UG_Oar_S34946672	703	97	48	33.9705	15.3921	-1.14209	Down	3.81308e-06	2.87355e-05	-	-	-	-	gi|297467513|ref|XP_002705114.1|/6.91455e-66/PREDICTED: LOW QUALITY PROTEIN: AT-hook-containing transcription factor [Bos taurus]
gnl_UG_Oar_S34930750	675	113	56	41.2155	18.7024	-1.13996	Down	6.27292e-07	5.33696e-06	-	-	-	-	-
gnl_UG_Oar_S34972508	745	115	57	38.0038	17.2477	-1.13974	Down	5.00928e-07	4.31538e-06	K07993|1|4e-142|503|bta:539109|matrix metalloproteinase-11 (stromelysin 3) [EC:3.4.24.-]	-	GO:0046914//transition metal ion binding;GO:0004175//endopeptidase activity	GO:0019538//protein metabolic process	gi|440901196|gb|ELR52182.1|/3.2586e-141/Stromelysin-3, partial [Bos grunniens mutus]
gnl_UG_Oar_S20544006	822	131	65	39.236	17.826	-1.13819	Down	8.31974e-08	8.0304e-07	-	-	-	-	-
gnl_UG_Oar_S34930549	735	237	118	79.3865	36.1916	-1.13324	Down	6.4053e-13	1.0182e-11	K04358|1|2e-101|369|bta:615823|fibroblast growth factor	GO:0043231//intracellular membrane-bounded organelle;GO:0044421//extracellular region part	GO:0070851//growth factor receptor binding;GO:0005539//glycosaminoglycan binding	GO:0048731;GO:0051403//stress-activated MAPK cascade;GO:0007267//cell-cell signaling;GO:0002028//regulation of sodium ion transport;GO:0007169//transmembrane receptor protein tyrosine kinase signaling pathway;GO:0007626//locomotory behavior;GO:0044767;GO:0032413//negative regulation of ion transmembrane transporter activity;GO:0050877//neurological system process	gi|242247431|ref|NP_001156037.1|/5.52785e-101/fibroblast growth factor 12 [Ovis aries]
gnl_UG_Oar_S34947596	769	267	133	85.4812	38.9887	-1.13255	Down	2.33816e-14	4.10063e-13	K13512|1|1e-108|392|bta:510842|lysophospholipid acyltransferase [EC:2.3.1.23 2.3.1.-]	GO:0031224//intrinsic to membrane;GO:0031090//organelle membrane	GO:0046872//metal ion binding;GO:0016740//transferase activity	GO:0006641//triglyceride metabolic process;GO:0046470//phosphatidylcholine metabolic process;GO:0006658//phosphatidylserine metabolic process;GO:0046473//phosphatidic acid metabolic process;GO:0046471//phosphatidylglycerol metabolic process	gi|440894399|gb|ELR46867.1|/6.60031e-108/Lysophospholipid acyltransferase LPCAT4, partial [Bos grunniens mutus]
gnl_UG_Oar_S34974637	746	96	48	31.6824	14.5049	-1.12714	Down	5.3951e-06	3.94781e-05	-	-	-	-	-
gnl_UG_Oar_S52843422	685	106	53	38.0979	17.4421	-1.12714	Down	1.74214e-06	1.38918e-05	K02350|1|6e-126|449|bta:517422|DNA polymerase zeta subunit [EC:2.7.7.7]	GO:0043229//intracellular organelle;GO:0042575	GO:0043169//cation binding;GO:0051536//iron-sulfur cluster binding;GO:0003676//nucleic acid binding	GO:0006260//DNA replication	gi|440910569|gb|ELR60356.1|/4.70125e-125/DNA polymerase zeta catalytic subunit, partial [Bos grunniens mutus]
gnl_UG_Oar_S34914049	550	74	37	33.1249	15.1653	-1.12714	Down	6.60528e-05	0.000399484	K02089|1|7e-27|120|ame:408406|cyclin-dependent kinase 4 [EC:2.7.11.22]	GO:0016020//membrane;GO:0043231//intracellular membrane-bounded organelle;GO:0043234//protein complex;GO:0043232	GO:0019901//protein kinase binding;GO:0036094//small molecule binding;GO:0003824//catalytic activity	GO:0006351//transcription, DNA-dependent;GO:0072331//signal transduction by p53 class mediator;GO:0006195//purine nucleotide catabolic process	gi|426236633|ref|XP_004012272.1|/3.85492e-64/PREDICTED: histidine triad nucleotide-binding protein 1-like [Ovis aries]
gnl_UG_Oar_S34964510	636	98	49	37.9363	17.3681	-1.12714	Down	4.30196e-06	3.20257e-05	K10388|1|2e-07|56.2|cfa:482083|plectin;K06102|2|1e-06|53.5|bta:533725|cingulin;K10352|3|1e-06|53.1|aml:100468242|myosin heavy chain;K08801|4|2e-06|52.8|ssc:100512019|PAS domain containing serine/threonine kinase [EC:2.7.11.1]	GO:0005813//centrosome;GO:0016020//membrane	GO:0008092//cytoskeletal protein binding	GO:0031023//microtubule organizing center organization;GO:0033036	gi|426222862|ref|XP_004005600.1|/5.65047e-87/PREDICTED: LOW QUALITY PROTEIN: rootletin [Ovis aries]
gnl_UG_Oar_S34924552	763	68	34	21.9417	10.0454	-1.12714	Down	0.000131543	0.000744628	-	-	-	-	-
gnl_UG_Oar_S31572760	729	211	106	71.2591	32.7787	-1.12032	Down	1.79147e-11	2.53525e-10	K00274|1|6e-114|410|bta:281293|monoamine oxidase [EC:1.4.3.4]	GO:0031224//intrinsic to membrane;GO:0031966//mitochondrial membrane	GO:0036094//small molecule binding;GO:0003824//catalytic activity	GO:0042133//neurotransmitter metabolic process;GO:0042417//dopamine metabolic process	gi|426256882|ref|XP_004022065.1|/2.8421e-118/PREDICTED: amine oxidase [flavin-containing] A [Ovis aries]
gnl_UG_Oar_S34906364	794	203	102	62.945	28.9596	-1.12005	Down	4.34588e-11	5.93003e-10	K12861|1|1e-100|366|gga:419884|pre-mRNA-splicing factor SPF27;K01289|2|2e-19|96.3|dme:Dmel_CG18659|carboxypeptidase [EC:3.4.16.-]	-	-	-	gi|426228523|ref|XP_004008353.1|/1.14899e-134/PREDICTED: LOW QUALITY PROTEIN: DENN domain-containing protein 2A [Ovis aries]
gnl_UG_Oar_S34883060	673	274	138	100.235	46.225	-1.11665	Down	2.13352e-14	3.7494e-13	K08527|1|1e-09|58.9|ptr:454647|retinoic acid receptor alpha	-	-	-	gi|52545866|emb|CAH56277.1|/4.58515e-35/hypothetical protein [Homo sapiens]
gnl_UG_Oar_S42540197	371	260	131	172.538	79.5995	-1.11608	Down	9.98908e-14	1.69804e-12	K06819|1|2e-63|240|bta:541004|neuropilin 2	-	GO:0004888//transmembrane signaling receptor activity	GO:0001667//ameboidal cell migration;GO:0006935//chemotaxis;GO:0044767;GO:0009653//anatomical structure morphogenesis	gi|165940936|gb|ABY75313.1|/7.07133e-71/neuropilin 2 transcript variant 2-like protein [Ovis aries]
gnl_UG_Oar_S34919913	681	3130	1578	1131.57	522.364	-1.1152	Down	4.27614e-147	7.05234e-145	K12313|1|2e-97|355|acs:100551887|actin, aortic smooth muscle;K12314|2|2e-97|355|acs:100560364|actin, alpha cardiac muscle;K10354|5|2e-97|355|xla:379752|actin, alpha skeletal muscle	GO:0005884//actin filament;GO:0032432//actin filament bundle;GO:0031988//membrane-bounded vesicle;GO:0030017//sarcomere	GO:0005198//structural molecule activity;GO:0032550;GO:0017111//nucleoside-triphosphatase activity;GO:0008092//cytoskeletal protein binding	GO:0003007//heart morphogenesis;GO:0006941//striated muscle contraction;GO:0072008;GO:0012501//programmed cell death;GO:0051707//response to other organism;GO:0008015//blood circulation;GO:0030239//myofibril assembly;GO:0007015//actin filament organization;GO:0007519//skeletal muscle tissue development;GO:0070252;GO:0097305//response to alcohol;GO:0009154;GO:0006939//smooth muscle contraction;GO:…	gi|465956085|gb|EMP26748.1|/1.56004e-96/Actin, alpha cardiac muscle 1 [Chelonia mydas]
gnl_UG_Oar_S34959392	876	111	56	31.1964	14.4111	-1.1142	Down	1.24757e-06	1.018e-05	K14320|1|5e-103|374|bta:506561|aladin	GO:0005815//microtubule organizing center;GO:0031981//nuclear lumen;GO:0005635//nuclear envelope	-	GO:0044238//primary metabolic process;GO:0044710;GO:0044764;GO:0006913//nucleocytoplasmic transport;GO:0015758//glucose transport;GO:0007166//cell surface receptor signaling pathway	gi|359323063|ref|XP_849797.3|/3.07921e-110/PREDICTED: aladin isoform 2 [Canis lupus familiaris]
gnl_UG_Oar_S34883153	807	107	54	32.6434	15.0846	-1.11372	Down	1.95865e-06	1.55172e-05	K14849|1|2e-93|342|bta:510240|ribosomal RNA-processing protein 1	GO:0044446//intracellular organelle part	-	-	gi|426218373|ref|XP_004003423.1|/6.58565e-109/PREDICTED: ribosomal RNA processing protein 1 homolog B [Ovis aries]
gnl_UG_Oar_S34895060	808	105	53	31.9936	14.7869	-1.11346	Down	2.45472e-06	1.91902e-05	-	-	-	-	-
gnl_UG_Oar_S52798786	685	83	42	29.8314	13.822	-1.10986	Down	2.97718e-05	0.000191756	K10582|1|4e-99|360|ssc:100518586|ubiquitin-conjugating enzyme E2 Q [EC:6.3.2.19]	-	GO:0032550;GO:0019787//small conjugating protein ligase activity	-	gi|466032314|ref|XP_004274581.1|/2.90108e-98/PREDICTED: ubiquitin-conjugating enzyme E2Q-like protein 1 [Orcinus orca]
gnl_UG_Oar_S34999126	848	75	38	21.7746	10.1018	-1.10803	Down	7.42894e-05	0.000444441	-	-	-	-	-
gnl_UG_Oar_S52755637	305	286	145	230.862	107.172	-1.1071	Down	8.89538e-15	1.59763e-13	-	-	-	-	-
gnl_UG_Oar_S43089258	754	69	35	22.5301	10.4643	-1.10638	Down	0.00014796	0.000825839	-	-	-	-	-
gnl_UG_Oar_S52824837	588	114	58	47.7324	22.2364	-1.10205	Down	1.11639e-06	9.17508e-06	K14690|1|6e-59|226|bta:512803|solute carrier family 30 (zinc transporter), member 3	GO:0016021//integral to membrane;GO:0008021//synaptic vesicle;GO:0005768//endosome;GO:0042995//cell projection	GO:0005385//zinc ion transmembrane transporter activity	GO:0000041//transition metal ion transport;GO:0032119//sequestering of zinc ion	gi|426226291|ref|XP_004007281.1|/1.8774e-59/PREDICTED: LOW QUALITY PROTEIN: zinc transporter 3 [Ovis aries]
gnl_UG_Oar_S20542989	785	666	339	208.877	97.3516	-1.10138	Down	4.3954e-32	1.55123e-30	K00933|1|3e-133|474|bta:100851864|creatine kinase [EC:2.7.3.2]	GO:0043231//intracellular membrane-bounded organelle;GO:0044444//cytoplasmic part	GO:0032550;GO:0016301//kinase activity	GO:0007417//central nervous system development;GO:0006575//cellular modified amino acid metabolic process;GO:0030320//cellular monovalent inorganic anion homeostasis	gi|440898951|gb|ELR50342.1|/1.46704e-134/Creatine kinase B-type, partial [Bos grunniens mutus]
gnl_UG_Oar_S34941735	744	402	205	133.027	62.1146	-1.09871	Down	6.28938e-20	1.46969e-18	-	GO:0031224//intrinsic to membrane	-	GO:0040007//growth;GO:0008283//cell proliferation	gi|426243087|ref|XP_004015395.1|/1.2751e-68/PREDICTED: epithelial membrane protein 3 isoform 1 [Ovis aries]
gnl_UG_Oar_S34942156	893	900	459	248.128	115.871	-1.09857	Down	1.35941e-42	6.38811e-41	K14563|1|5e-99|349|bta:538548|rRNA 2'-O-methyltransferase fibrillarin [EC:2.1.1.-]	GO:0016604//nuclear body;GO:0044452;GO:0005732//small nucleolar ribonucleoprotein complex	GO:0003723//RNA binding;GO:0016741	GO:0042254//ribosome biogenesis;GO:0006399//tRNA metabolic process;GO:0010467//gene expression	gi|151553842|gb|AAI48118.1|/4.23901e-98/FBL protein [Bos taurus]
gnl_UG_Oar_S52801062	685	98	50	35.2226	16.4548	-1.09799	Down	6.79804e-06	4.90534e-05	-	-	-	-	-
gnl_UG_Oar_S52828523	498	139	71	68.7181	32.1397	-1.09633	Down	8.4479e-08	8.14036e-07	-	-	-	-	gi|440892741|gb|ELR45810.1|/6.92608e-12/Ubiquitin-like protein 4A, partial [Bos grunniens mutus]
gnl_UG_Oar_S34994181	730	250	128	84.3146	39.5276	-1.09292	Down	7.3274e-13	1.16048e-11	K09228|1|3e-144|511|bta:514765|KRAB domain-containing zinc finger protein	GO:0043231//intracellular membrane-bounded organelle	GO:0003676//nucleic acid binding;GO:0046914//transition metal ion binding	GO:0010822//positive regulation of mitochondrion organization;GO:0010726;GO:0006351//transcription, DNA-dependent	gi|470630162|ref|XP_004321692.1|/1.95457e-143/PREDICTED: zinc finger protein 205 isoform 2 [Tursiops truncatus]
gnl_UG_Oar_S53280868	899	82	42	22.4564	10.5318	-1.09237	Down	4.18972e-05	0.000263135	-	GO:0043231//intracellular membrane-bounded organelle	GO:0005488//binding	-	gi|426250431|ref|XP_004018940.1|/2.32226e-169/PREDICTED: EF-hand domain-containing protein 1 [Ovis aries]
gnl_UG_Oar_S52853619	672	521	267	190.877	89.5684	-1.09158	Down	4.13362e-25	1.16996e-23	-	-	-	-	-
gnl_UG_Oar_S34992985	882	76	39	21.2144	9.96802	-1.08966	Down	8.31968e-05	0.000490207	-	GO:0031224//intrinsic to membrane;GO:0044297//cell body;GO:0030426//growth cone	GO:0005488//binding	GO:0022610;GO:0006935//chemotaxis;GO:0007166//cell surface receptor signaling pathway;GO:0045445//myoblast differentiation	gi|426217465|ref|XP_004002974.1|/5.11857e-113/PREDICTED: LOW QUALITY PROTEIN: brother of CDO [Ovis aries]
gnl_UG_Oar_S20546880	537	187	96	85.734	40.3005	-1.08907	Down	6.26298e-10	7.63487e-09	-	-	-	-	gi|300872546|gb|ADK39026.1|/4.43687e-08/beta-geo [cloning vector pPNT]
gnl_UG_Oar_S34969243	740	111	57	36.9298	17.3643	-1.08866	Down	1.9583e-06	1.55216e-05	-	-	-	-	-
gnl_UG_Oar_S53278784	669	105	54	38.641	18.1962	-1.0865	Down	3.8535e-06	2.90273e-05	K07605|1|4e-56|218|bta:535697|type II keratin, basic	GO:0031981//nuclear lumen;GO:0005882//intermediate filament	GO:0005488//binding	GO:0006412//translation;GO:0006996//organelle organization;GO:0006259//DNA metabolic process;GO:0022403	gi|426224448|ref|XP_004006382.1|/1.9771e-56/PREDICTED: LOW QUALITY PROTEIN: keratin, type II cytoskeletal 7 [Ovis aries]
gnl_UG_Oar_S52853570	545	161	83	72.7302	34.3316	-1.08302	Down	1.12771e-08	1.21728e-07	-	-	-	-	-
gnl_UG_Oar_S34955145	808	920	475	280.325	132.524	-1.08084	Down	2.07174e-42	9.70888e-41	-	GO:0032991//macromolecular complex	GO:0003677//DNA binding	GO:0009653//anatomical structure morphogenesis;GO:0051094//positive regulation of developmental process;GO:0006366//transcription from RNA polymerase II promoter;GO:0008283//cell proliferation;GO:0006915//apoptotic process;GO:0003002//regionalization;GO:0065003;GO:0044767;GO:0007399//nervous system development	gi|466028856|ref|XP_004273865.1|/2.36414e-74/PREDICTED: single-stranded DNA-binding protein 3 isoform 7 [Orcinus orca]
gnl_UG_Oar_S31569087	565	89	46	38.7817	18.3537	-1.07931	Down	2.36106e-05	0.00015528	-	-	-	-	gi|296478352|tpg|DAA20467.1|/6.52379e-64/TPA: calcineurin binding protein 1 [Bos taurus]
gnl_UG_Oar_S34928712	815	89	46	26.8855	12.7237	-1.07931	Down	2.36106e-05	0.00015522	K06554|1|1e-98|320|bta:789205|immunoglobulin lambda-like polypeptide 1	-	-	-	gi|92096965|gb|AAI14802.1|/2.13678e-101/Immunoglobulin light chain, lambda gene cluster [Bos taurus]
gnl_UG_Oar_S52865195	637	247	128	95.4648	45.2985	-1.07551	Down	1.96087e-12	3.0083e-11	K02331|1|6e-42|170|bta:513045|DNA polymerase phi subunit [EC:2.7.7.7]	GO:0043231//intracellular membrane-bounded organelle	-	GO:0009987//cellular process	gi|426238771|ref|XP_004013321.1|/3.17402e-45/PREDICTED: myb-binding protein 1A [Ovis aries]
gnl_UG_Oar_S31571372	855	843	437	242.743	115.22	-1.07504	Down	1.11917e-38	4.81101e-37	-	GO:0031224//intrinsic to membrane	-	-	gi|426240423|ref|XP_004014102.1|/9.3742e-16/PREDICTED: LOW QUALITY PROTEIN: matrix-remodeling-associated protein 8 [Ovis aries]
gnl_UG_Oar_S47730232	888	108	56	29.9431	14.2164	-1.07467	Down	3.42618e-06	2.6095e-05	K09057|1|8e-134|476|bta:516069|hepatic leukemia factor	GO:0043231//intracellular membrane-bounded organelle	GO:0001071//nucleic acid binding transcription factor activity;GO:0043566//structure-specific DNA binding	GO:0007519//skeletal muscle tissue development;GO:0006351//transcription, DNA-dependent	gi|213021138|ref|NP_001132922.1|/5.92349e-133/hepatic leukemia factor [Ovis aries]
gnl_UG_Oar_S34896905	841	372	193	108.901	51.7338	-1.07384	Down	6.20496e-18	1.3123e-16	K00044|1|8e-132|461|bta:353107|estradiol 17beta-dehydrogenase [EC:1.1.1.62]	GO:0044424//intracellular part	GO:0036094//small molecule binding;GO:0033764//steroid dehydrogenase activity, acting on the CH-OH group of donors, NAD or NADP as acceptor	GO:0006694//steroid biosynthetic process	gi|440903234|gb|ELR53921.1|/2.01461e-131/Estradiol 17-beta-dehydrogenase 1 [Bos grunniens mutus]
gnl_UG_Oar_S34952633	741	179	93	59.4731	28.2929	-1.0718	Down	2.35468e-09	2.73073e-08	K11293|1|5e-104|377|ecb:100052845|protein HIRA/HIR1	GO:0016604//nuclear body;GO:0000785//chromatin	GO:0005488//binding;GO:0003712//transcription cofactor activity;GO:0001071//nucleic acid binding transcription factor activity	GO:0001503//ossification;GO:0048598//embryonic morphogenesis;GO:0030154//cell differentiation;GO:0006325//chromatin organization;GO:0006366//transcription from RNA polymerase II promoter	gi|440899631|gb|ELR50906.1|/2.18235e-113/Protein HIRA, partial [Bos grunniens mutus]
gnl_UG_Oar_S52572402	948	331	172	85.9617	40.9009	-1.07156	Down	4.49448e-16	8.57501e-15	K05616|1|4e-139|494|bta:282355|solute carrier family 1 (neutral amino acid transporter), member 5	GO:0016021//integral to membrane;GO:0048770	GO:0015171//amino acid transmembrane transporter activity;GO:0008324//cation transmembrane transporter activity;GO:0005310//dicarboxylic acid transmembrane transporter activity	GO:0044763;GO:0006812//cation transport;GO:0006865//amino acid transport	gi|253735908|gb|ACT34175.1|/3.9658e-154/SLC1A5 [Ovis aries]
gnl_UG_Oar_S34943941	674	186	97	67.942	32.4433	-1.06638	Down	1.34335e-09	1.59344e-08	-	-	-	-	-
gnl_UG_Oar_S34962630	851	621	325	179.658	86.0928	-1.06129	Down	2.30814e-28	7.18498e-27	K11650|1|1e-147|522|mdo:100015599|SWI/SNF-related matrix-associated actin-dependent regulator of chromatin subfamily D	GO:0031981//nuclear lumen;GO:0000785//chromatin;GO:0090544	GO:0051427;GO:0003713//transcription coactivator activity	GO:0003128//heart field specification;GO:0006366//transcription from RNA polymerase II promoter;GO:0034728//nucleosome organization;GO:0007405//neuroblast proliferation;GO:0003211//cardiac ventricle formation;GO:0006629//lipid metabolic process;GO:0051098//regulation of binding;GO:0016568//chromatin modification	gi|471364511|ref|XP_004372804.1|/8.67158e-147/PREDICTED: SWI/SNF-related matrix-associated actin-dependent regulator of chromatin subfamily D member 3 [Trichechus manatus latirostris]
gnl_UG_Oar_S31565015	629	103	54	40.3155	19.3534	-1.05875	Down	7.49168e-06	5.37196e-05	K08991|1|3e-75|281|ecb:100051745|crossover junction endonuclease MUS81 [EC:3.1.22.-]	GO:0031981//nuclear lumen	GO:0043169//cation binding;GO:0003676//nucleic acid binding;GO:0016889//endodeoxyribonuclease activity, producing 3'-phosphomonoesters	GO:0006259//DNA metabolic process	gi|426252042|ref|XP_004019727.1|/3.46298e-81/PREDICTED: crossover junction endonuclease MUS81 [Ovis aries]
gnl_UG_Oar_S34920827	848	362	190	105.099	50.5092	-1.05713	Down	4.3422e-17	8.79308e-16	K13963|1|7e-136|481|bta:507264|serpin B	GO:0044421//extracellular region part;GO:0044424//intracellular part	GO:0004866//endopeptidase inhibitor activity	GO:0010466//negative regulation of peptidase activity;GO:0006508//proteolysis	gi|297660642|gb|ADI49846.1|/5.55778e-146/serpin peptidase inhibitor clade B ovalbumin member 1 [Ovis canadensis]
gnl_UG_Oar_S52850655	627	261	137	102.485	49.2568	-1.05701	Down	9.85454e-13	1.53939e-11	K02930|1|1e-79|200|bta:510547|large subunit ribosomal protein L4e	GO:0031981//nuclear lumen;GO:0015934//large ribosomal subunit	GO:0003676//nucleic acid binding;GO:0005198//structural molecule activity	GO:0006412//translation;GO:0019080;GO:0000956//nuclear-transcribed mRNA catabolic process;GO:0006613//cotranslational protein targeting to membrane	gi|440908053|gb|ELR58120.1|/8.93546e-79/60S ribosomal protein L4, partial [Bos grunniens mutus]
gnl_UG_Oar_S34928536	755	99	52	32.283	15.5264	-1.05606	Down	1.17731e-05	8.1424e-05	K01490|1|7e-53|207|bta:514185|AMP deaminase [EC:3.5.4.6]	GO:0044444//cytoplasmic part	GO:0043169//cation binding;GO:0016814//hydrolase activity, acting on carbon-nitrogen (but not peptide) bonds, in cyclic amidines	GO:0006188//IMP biosynthetic process;GO:0009112	gi|219804324|ref|NP_001137328.1|/4.99062e-52/AMP deaminase 2 [Bos taurus]
[truncated: 52 more rows]
