# Supplementary material for: Differential Gene Expression in Ovaries of Qira Black Sheep and Hetian Sheep Using RNA-Seq Technique
Source: PLoS One. 2015 Mar 19;10(3):e0120170. doi: 10.1371/journal.pone.0120170 (PMC4366253; doi:10.1371/journal.pone.0120170)
Supplement: S3 Table — (XLS) [file pone.0120170.s003.xls]

## Sheet: Sheet1
Table S3. Significantly enriched pathway of differential expressed genes.
#	Pathway	DEGs with pathway annotation (623)	All genes with pathway annotation (8265)	P value	Q value	Pathway ID
1	Phagosome	58 (9.31%)	335 (4.05%)	1.09413e-09	2.3852e-07	ko04145
2	Complement and coagulation cascades	26 (4.17%)	98 (1.19%)	8.23947e-09	8.98102e-07	ko04610
3	Herpes simplex infection	45 (7.22%)	273 (3.30%)	3.84574e-07	2.79457e-05	ko05168
4	Endocytosis	39 (6.26%)	232 (2.81%)	1.41531e-06	7.71345e-05	ko04144
5	Pertussis	20 (3.21%)	85 (1.03%)	3.43482e-06	0.000149758	ko05133
6	Natural killer cell mediated cytotoxicity	37 (5.94%)	231 (2.79%)	8.43148e-06	0.000306344	ko04650
7	Type I diabetes mellitus	25 (4.01%)	131 (1.58%)	1.22153e-05	0.000380418	ko04940
8	Steroid biosynthesis	7 (1.12%)	13 (0.16%)	1.53542e-05	0.000418403	ko00100
9	Graft-versus-host disease	24 (3.85%)	127 (1.54%)	2.15821e-05	0.000522766	ko05332
10	Cell adhesion molecules (CAMs)	36 (5.78%)	239 (2.89%)	4.38369e-05	0.000955644	ko04514
11	Allograft rejection	35 (5.62%)	233 (2.82%)	5.92056e-05	0.00117335	ko05330
12	Autoimmune thyroid disease	36 (5.78%)	244 (2.95%)	6.83112e-05	0.00124099	ko05320
13	Bile secretion	14 (2.25%)	64 (0.77%)	0.000230637	0.00386761	ko04976
14	Primary immunodeficiency	34 (5.46%)	247 (2.99%)	0.000414978	0.00532937	ko05340
15	Glutathione metabolism	13 (2.09%)	60 (0.73%)	0.000423124	0.00532937	ko00480
16	Antigen processing and presentation	26 (4.17%)	171 (2.07%)	0.000427563	0.00532937	ko04612
17	Steroid hormone biosynthesis	9 (1.44%)	32 (0.39%)	0.000429653	0.00532937	ko00140
18	Hematopoietic cell lineage	30 (4.82%)	209 (2.53%)	0.000440039	0.00532937	ko04640
19	Viral myocarditis	38 (6.10%)	296 (3.58%)	0.000779303	0.00894148	ko05416
20	Drug metabolism - cytochrome P450	11 (1.77%)	50 (0.60%)	0.00101202	0.011031	ko00982
21	African trypanosomiasis	22 (3.53%)	146 (1.77%)	0.00130402	0.0130262	ko05143
22	Proximal tubule bicarbonate reclamation	8 (1.28%)	30 (0.36%)	0.00131457	0.0130262	ko04964
23	Vitamin digestion and absorption	7 (1.12%)	24 (0.29%)	0.0014874	0.0140979	ko04977
24	Systemic lupus erythematosus	31 (4.98%)	236 (2.86%)	0.00160404	0.01457	ko05322
25	Staphylococcus aureus infection	32 (5.14%)	248 (3.00%)	0.0018226	0.0158931	ko05150
26	Propanoate metabolism	8 (1.28%)	34 (0.41%)	0.00311934	0.0261545	ko00640
27	Cytokine-cytokine receptor interaction	22 (3.53%)	158 (1.91%)	0.00360231	0.0290853	ko04060
28	Epstein-Barr virus infection	41 (6.58%)	360 (4.36%)	0.00481456	0.0374848	ko05169
29	Terpenoid backbone biosynthesis	5 (0.80%)	17 (0.21%)	0.0069088	0.0519351	ko00900
30	PPAR signaling pathway	15 (2.41%)	100 (1.21%)	0.00760816	0.055286	ko03320
31	Mineral absorption	9 (1.44%)	48 (0.58%)	0.0087059	0.0612222	ko04978
32	Nicotinate and nicotinamide metabolism	6 (0.96%)	28 (0.34%)	0.0161247	0.105559	ko00760
33	Aldosterone-regulated sodium reabsorption	7 (1.12%)	36 (0.44%)	0.0163144	0.105559	ko04960
34	Metabolism of xenobiotics by cytochrome P450	9 (1.44%)	53 (0.64%)	0.0164634	0.105559	ko00980
35	Tryptophan metabolism	7 (1.12%)	38 (0.46%)	0.0216585	0.134901	ko00380
36	Gastric acid secretion	11 (1.77%)	75 (0.91%)	0.0240569	0.145678	ko04971
37	Pancreatic secretion	11 (1.77%)	76 (0.92%)	0.0262905	0.154901	ko04972
38	Collecting duct acid secretion	6 (0.96%)	32 (0.39%)	0.0300629	0.171191	ko04966
39	Valine, leucine and isoleucine degradation	9 (1.44%)	59 (0.71%)	0.0313246	0.171191	ko00280
40	Leishmaniasis	22 (3.53%)	192 (2.32%)	0.0314112	0.171191	ko05140
41	Pathways in cancer	34 (5.46%)	327 (3.96%)	0.0335339	0.178302	ko05200
42	Biosynthesis of unsaturated fatty acids	5 (0.80%)	25 (0.30%)	0.0360307	0.187017	ko01040
43	Cytosolic DNA-sensing pathway	8 (1.28%)	52 (0.63%)	0.0393442	0.193942	ko04623
44	HTLV-I infection	33 (5.30%)	320 (3.87%)	0.0395956	0.193942	ko05166
45	Pyruvate metabolism	7 (1.12%)	43 (0.52%)	0.0400339	0.193942	ko00620
46	Hepatitis C	14 (2.25%)	113 (1.37%)	0.0441022	0.202293	ko05160
47	Starch and sucrose metabolism	6 (0.96%)	35 (0.42%)	0.0445417	0.202293	ko00500
48	Carbohydrate digestion and absorption	6 (0.96%)	35 (0.42%)	0.0445417	0.202293	ko04973
49	Arginine and proline metabolism	9 (1.44%)	67 (0.81%)	0.0629095	0.279883	ko00330
50	Peroxisome	10 (1.61%)	79 (0.96%)	0.0718796	0.313395	ko04146
51	Histidine metabolism	4 (0.64%)	22 (0.27%)	0.0790246	0.332506	ko00340
52	Melanoma	7 (1.12%)	50 (0.60%)	0.0793133	0.332506	ko05218
53	Tyrosine metabolism	6 (0.96%)	42 (0.51%)	0.0928894	0.382074	ko00350
54	Ascorbate and aldarate metabolism	3 (0.48%)	15 (0.18%)	0.0983663	0.397108	ko00053
55	Dilated cardiomyopathy	23 (3.69%)	231 (2.79%)	0.102331	0.405603	ko05414
56	Measles	28 (4.49%)	292 (3.53%)	0.110081	0.428528	ko05162
57	Primary bile acid biosynthesis	3 (0.48%)	16 (0.19%)	0.114593	0.431221	ko00120
58	Fatty acid elongation	4 (0.64%)	25 (0.30%)	0.114729	0.431221	ko00062
59	Vitamin B6 metabolism	2 (0.32%)	8 (0.10%)	0.117308	0.433442	ko00750
60	Toll-like receptor signaling pathway	10 (1.61%)	88 (1.06%)	0.124711	0.453117	ko04620
61	Influenza A	19 (3.05%)	192 (2.32%)	0.133908	0.478557	ko05164
62	Glycosaminoglycan biosynthesis - heparan sulfate	2 (0.32%)	9 (0.11%)	0.14357	0.491144	ko00534
63	Metabolic pathways	88 (14.13%)	1048 (12.68%)	0.143802	0.491144	ko01100
64	RIG-I-like receptor signaling pathway	7 (1.12%)	58 (0.70%)	0.144189	0.491144	ko04622
65	Butanoate metabolism	4 (0.64%)	28 (0.34%)	0.156194	0.523852	ko00650
66	TGF-beta signaling pathway	9 (1.44%)	82 (0.99%)	0.163019	0.538456	ko04350
67	Glycosphingolipid biosynthesis - ganglio series	2 (0.32%)	10 (0.12%)	0.170893	0.551526	ko00604
68	Bladder cancer	6 (0.96%)	50 (0.60%)	0.172036	0.551526	ko05219
69	Tuberculosis	27 (4.33%)	298 (3.61%)	0.181793	0.574361	ko05152
70	Phenylalanine metabolism	3 (0.48%)	20 (0.24%)	0.187758	0.584731	ko00360
71	Prion diseases	6 (0.96%)	52 (0.63%)	0.195195	0.599332	ko05020
72	Folate biosynthesis	2 (0.32%)	11 (0.13%)	0.198967	0.602429	ko00790
73	Intestinal immune network for IgA production	19 (3.05%)	207 (2.50%)	0.21554	0.637673	ko04672
74	Cysteine and methionine metabolism	4 (0.64%)	32 (0.39%)	0.21848	0.637673	ko00270
75	Endocrine and other factor-regulated calcium reabsorption	5 (0.80%)	43 (0.52%)	0.220814	0.637673	ko04961
76	p53 signaling pathway	8 (1.28%)	77 (0.93%)	0.222308	0.637673	ko04115
77	Renal cell carcinoma	7 (1.12%)	66 (0.80%)	0.227473	0.644016	ko05211
78	Acute myeloid leukemia	6 (0.96%)	56 (0.68%)	0.244638	0.683731	ko05221
79	Leukocyte transendothelial migration	13 (2.09%)	139 (1.68%)	0.247988	0.684321	ko04670
80	Fatty acid metabolism	5 (0.80%)	46 (0.56%)	0.263975	0.719333	ko00071
81	Glyoxylate and dicarboxylate metabolism	3 (0.48%)	24 (0.29%)	0.269504	0.725333	ko00630
82	Retinol metabolism	4 (0.64%)	36 (0.44%)	0.286078	0.760131	ko00830
83	Fc epsilon RI signaling pathway	15 (2.41%)	169 (2.04%)	0.292	0.760131	ko04664
84	Transcriptional misregulation in cancer	28 (4.49%)	332 (4.02%)	0.292894	0.760131	ko05202
85	B cell receptor signaling pathway	17 (2.73%)	196 (2.37%)	0.308154	0.768984	ko04662
86	Neuroactive ligand-receptor interaction	12 (1.93%)	134 (1.62%)	0.309592	0.768984	ko04080
87	Glycolysis / Gluconeogenesis	7 (1.12%)	73 (0.88%)	0.310747	0.768984	ko00010
88	ABC transporters	3 (0.48%)	26 (0.31%)	0.311825	0.768984	ko02010
89	Glycosaminoglycan biosynthesis - chondroitin sulfate	2 (0.32%)	15 (0.18%)	0.313943	0.768984	ko00532
90	Prostate cancer	9 (1.44%)	98 (1.19%)	0.318594	0.771706	ko05215
91	Hypertrophic cardiomyopathy (HCM)	11 (1.77%)	124 (1.50%)	0.331885	0.794126	ko05410
92	Rheumatoid arthritis	21 (3.37%)	251 (3.04%)	0.340536	0.794126	ko05323
93	Renin-angiotensin system	2 (0.32%)	16 (0.19%)	0.342421	0.794126	ko04614
94	MAPK signaling pathway - fly	2 (0.32%)	16 (0.19%)	0.342421	0.794126	ko04013
95	Asthma	16 (2.57%)	189 (2.29%)	0.351133	0.804567	ko05310
96	Alanine, aspartate and glutamate metabolism	3 (0.48%)	28 (0.34%)	0.354305	0.804567	ko00250
97	Gap junction	7 (1.12%)	77 (0.93%)	0.360717	0.810683	ko04540
98	Fat digestion and absorption	4 (0.64%)	41 (0.50%)	0.373742	0.826733	ko04975
99	Ether lipid metabolism	3 (0.48%)	29 (0.35%)	0.375443	0.826733	ko00565
100	Malaria	9 (1.44%)	104 (1.26%)	0.38385	0.836793	ko05144
101	Fc gamma R-mediated phagocytosis	17 (2.73%)	207 (2.50%)	0.3925	0.842603	ko04666
102	Cardiac muscle contraction	9 (1.44%)	105 (1.27%)	0.394849	0.842603	ko04260
103	Pentose and glucuronate interconversions	2 (0.32%)	18 (0.22%)	0.39811	0.842603	ko00040
104	Chemokine signaling pathway	13 (2.09%)	157 (1.90%)	0.404004	0.846854	ko04062
105	Phenylalanine, tyrosine and tryptophan biosynthesis	1 (0.16%)	7 (0.08%)	0.422357	0.876459	ko00400
106	Non-small cell lung cancer	4 (0.64%)	44 (0.53%)	0.426168	0.876459	ko05223
107	NF-kappa B signaling pathway	20 (3.21%)	251 (3.04%)	0.431521	0.879173	ko04064
108	Glycine, serine and threonine metabolism	3 (0.48%)	32 (0.39%)	0.4378	0.883708	ko00260
109	Pancreatic cancer	6 (0.96%)	71 (0.86%)	0.4481	0.896199	ko05212
110	Parkinson's disease	12 (1.93%)	150 (1.81%)	0.458955	0.904075	ko05012
111	Synthesis and degradation of ketone bodies	1 (0.16%)	8 (0.10%)	0.465936	0.904075	ko00072
112	Toxoplasmosis	11 (1.77%)	138 (1.67%)	0.469431	0.904075	ko05145
113	Lysine degradation	6 (0.96%)	73 (0.88%)	0.475222	0.904075	ko00310
114	Chagas disease (American trypanosomiasis)	12 (1.93%)	152 (1.84%)	0.477715	0.904075	ko05142
115	Drug metabolism - other enzymes	3 (0.48%)	34 (0.41%)	0.478043	0.904075	ko00983
116	VEGF signaling pathway	6 (0.96%)	74 (0.90%)	0.488642	0.904075	ko04370
117	Vascular smooth muscle contraction	10 (1.61%)	127 (1.54%)	0.491066	0.904075	ko04270
118	Glioma	5 (0.80%)	61 (0.74%)	0.491171	0.904075	ko05214
119	Thyroid cancer	3 (0.48%)	35 (0.42%)	0.497656	0.904075	ko05216
120	Citrate cycle (TCA cycle)	3 (0.48%)	35 (0.42%)	0.497656	0.904075	ko00020
121	mTOR signaling pathway	4 (0.64%)	50 (0.60%)	0.5268	0.9467	ko04150
122	Axon guidance	8 (1.28%)	104 (1.26%)	0.529805	0.9467	ko04360
123	Amyotrophic lateral sclerosis (ALS)	5 (0.80%)	64 (0.77%)	0.534558	0.947428	ko05014
124	Osteoclast differentiation	10 (1.61%)	132 (1.60%)	0.541413	0.951838	ko04380
125	Pyrimidine metabolism	7 (1.12%)	93 (1.13%)	0.558539	0.974093	ko00240
126	Glycerolipid metabolism	3 (0.48%)	39 (0.47%)	0.572095	0.982046	ko00561
127	beta-Alanine metabolism	2 (0.32%)	25 (0.30%)	0.57211	0.982046	ko00410
128	Sulfur relay system	1 (0.16%)	11 (0.13%)	0.577944	0.984311	ko04122
129	Pathogenic Escherichia coli infection	10 (1.61%)	137 (1.66%)	0.589853	0.996806	ko05130
130	Jak-STAT signaling pathway	8 (1.28%)	110 (1.33%)	0.594906	0.997611	ko04630
131	Circadian rhythm - fly	1 (0.16%)	12 (0.15%)	0.6098	0.999984	ko04711
132	Bacterial invasion of epithelial cells	7 (1.12%)	99 (1.20%)	0.625821	0.999984	ko05100
133	Amoebiasis	19 (3.05%)	272 (3.29%)	0.671139	0.999984	ko05146
134	Galactose metabolism	2 (0.32%)	30 (0.36%)	0.672277	0.999984	ko00052
135	Glycerophospholipid metabolism	4 (0.64%)	61 (0.74%)	0.685156	0.999984	ko00564
136	Salivary secretion	5 (0.80%)	76 (0.92%)	0.688048	0.999984	ko04970
137	Fanconi anemia pathway	3 (0.48%)	47 (0.57%)	0.698736	0.999984	ko03460
138	Cocaine addiction	2 (0.32%)	32 (0.39%)	0.70667	0.999984	ko05030
139	Salmonella infection	8 (1.28%)	122 (1.48%)	0.710046	0.999984	ko05132
140	alpha-Linolenic acid metabolism	1 (0.16%)	16 (0.19%)	0.714956	0.999984	ko00592
141	One carbon pool by folate	1 (0.16%)	16 (0.19%)	0.714956	0.999984	ko00670
142	Pantothenate and CoA biosynthesis	1 (0.16%)	17 (0.21%)	0.736484	0.999984	ko00770
143	Pentose phosphate pathway	2 (0.32%)	34 (0.41%)	0.738	0.999984	ko00030
144	Arrhythmogenic right ventricular cardiomyopathy (ARVC)	5 (0.80%)	81 (0.98%)	0.740798	0.999984	ko05412
145	Tight junction	10 (1.61%)	158 (1.91%)	0.762318	0.999984	ko04530
146	Focal adhesion	18 (2.89%)	274 (3.32%)	0.764124	0.999984	ko04510
147	Regulation of actin cytoskeleton	15 (2.41%)	233 (2.82%)	0.775614	0.999984	ko04810
148	Chronic myeloid leukemia	4 (0.64%)	70 (0.85%)	0.783946	0.999984	ko05220
149	Oxidative phosphorylation	9 (1.44%)	147 (1.78%)	0.787928	0.999984	ko00190
150	GABAergic synapse	2 (0.32%)	38 (0.46%)	0.79214	0.999984	ko04727
151	Morphine addiction	2 (0.32%)	39 (0.47%)	0.804034	0.999984	ko05032
152	Alcoholism	5 (0.80%)	89 (1.08%)	0.811064	0.999984	ko05034
153	Type II diabetes mellitus	2 (0.32%)	41 (0.50%)	0.826021	0.999984	ko04930
154	Small cell lung cancer	5 (0.80%)	91 (1.10%)	0.826038	0.999984	ko05222
155	Basal transcription factors	2 (0.32%)	42 (0.51%)	0.836162	0.999984	ko03022
156	Phosphatidylinositol signaling system	3 (0.48%)	60 (0.73%)	0.840774	0.999984	ko04070
157	Proteasome	2 (0.32%)	43 (0.52%)	0.845765	0.999984	ko03050
158	Lysosome	8 (1.28%)	142 (1.72%)	0.849178	0.999984	ko04142
159	Apoptosis	4 (0.64%)	78 (0.94%)	0.849513	0.999984	ko04210
160	Huntington's disease	12 (1.93%)	204 (2.47%)	0.852359	0.999984	ko05016
161	Melanogenesis	3 (0.48%)	63 (0.76%)	0.863866	0.999984	ko04916
162	Calcium signaling pathway	17 (2.73%)	283 (3.42%)	0.86784	0.999984	ko04020
163	Protein export	1 (0.16%)	26 (0.31%)	0.870081	0.999984	ko03060
164	Amphetamine addiction	3 (0.48%)	65 (0.79%)	0.877576	0.999984	ko05031
165	Synaptic vesicle cycle	2 (0.32%)	47 (0.57%)	0.879264	0.999984	ko04721
166	Notch signaling pathway	2 (0.32%)	47 (0.57%)	0.879264	0.999984	ko04330
167	Regulation of autophagy	1 (0.16%)	27 (0.33%)	0.879905	0.999984	ko04140
168	ErbB signaling pathway	3 (0.48%)	66 (0.80%)	0.883962	0.999984	ko04012
169	Porphyrin and chlorophyll metabolism	1 (0.16%)	28 (0.34%)	0.888987	0.999984	ko00860
170	Arachidonic acid metabolism	2 (0.32%)	49 (0.59%)	0.89337	0.999984	ko00590
171	Retrograde endocannabinoid signaling	2 (0.32%)	49 (0.59%)	0.89337	0.999984	ko04723
172	Endometrial cancer	2 (0.32%)	50 (0.60%)	0.899834	0.999984	ko05213
173	Serotonergic synapse	3 (0.48%)	69 (0.83%)	0.901371	0.999984	ko04726
174	Shigellosis	4 (0.64%)	87 (1.05%)	0.902355	0.999984	ko05131
175	Homologous recombination	1 (0.16%)	30 (0.36%)	0.905146	0.999984	ko03440
176	Other types of O-glycan biosynthesis	1 (0.16%)	30 (0.36%)	0.905146	0.999984	ko00514
177	Ribosome	9 (1.44%)	171 (2.07%)	0.90637	0.999984	ko03010
178	RNA polymerase	1 (0.16%)	31 (0.38%)	0.912322	0.999984	ko03020
179	Neurotrophin signaling pathway	6 (0.96%)	124 (1.50%)	0.914049	0.999984	ko04722
180	Cholinergic synapse	2 (0.32%)	53 (0.64%)	0.9171	0.999984	ko04725
181	NOD-like receptor signaling pathway	2 (0.32%)	53 (0.64%)	0.9171	0.999984	ko04621
182	Ubiquitin mediated proteolysis	7 (1.12%)	142 (1.72%)	0.918608	0.999984	ko04120
183	Phototransduction - fly	1 (0.16%)	32 (0.39%)	0.918956	0.999984	ko04745
184	ECM-receptor interaction	7 (1.12%)	143 (1.73%)	0.92191	0.999984	ko04512
185	Ribosome biogenesis in eukaryotes	3 (0.48%)	74 (0.90%)	0.925214	0.999984	ko03008
186	SNARE interactions in vesicular transport	1 (0.16%)	34 (0.41%)	0.930758	0.999984	ko04130
187	Protein digestion and absorption	6 (0.96%)	129 (1.56%)	0.93102	0.999984	ko04974
188	Adherens junction	7 (1.12%)	146 (1.77%)	0.93113	0.999984	ko04520
189	Dopaminergic synapse	4 (0.64%)	94 (1.14%)	0.931376	0.999984	ko04728
190	Legionellosis	4 (0.64%)	95 (1.15%)	0.934817	0.999984	ko05134
191	Sphingolipid metabolism	1 (0.16%)	35 (0.42%)	0.935998	0.999984	ko00600
192	RNA degradation	3 (0.48%)	77 (0.93%)	0.936859	0.999984	ko03018
193	Wnt signaling pathway	6 (0.96%)	132 (1.60%)	0.93972	0.999984	ko04310
194	Inositol phosphate metabolism	1 (0.16%)	37 (0.45%)	0.945322	0.999984	ko00562
195	Vasopressin-regulated water reabsorption	1 (0.16%)	37 (0.45%)	0.945322	0.999984	ko04962
196	Alzheimer's disease	9 (1.44%)	189 (2.29%)	0.953328	0.999984	ko05010
197	Colorectal cancer	2 (0.32%)	62 (0.75%)	0.953589	0.999984	ko05210
198	Epithelial cell signaling in Helicobacter pylori infection	2 (0.32%)	62 (0.75%)	0.953589	0.999984	ko05120
199	Purine metabolism	6 (0.96%)	143 (1.73%)	0.963847	0.999984	ko00230
200	Cell cycle	5 (0.80%)	126 (1.52%)	0.965882	0.999984	ko04110
201	Fructose and mannose metabolism	1 (0.16%)	44 (0.53%)	0.968497	0.999984	ko00051
202	Progesterone-mediated oocyte maturation	2 (0.32%)	71 (0.86%)	0.974419	0.999984	ko04914
203	N-Glycan biosynthesis	1 (0.16%)	48 (0.58%)	0.977016	0.999984	ko00510
204	Adipocytokine signaling pathway	2 (0.32%)	74 (0.90%)	0.979087	0.999984	ko04920
205	Glutamatergic synapse	2 (0.32%)	76 (0.92%)	0.981729	0.999984	ko04724
206	GnRH signaling pathway	2 (0.32%)	77 (0.93%)	0.982926	0.999984	ko04912
207	Insulin signaling pathway	5 (0.80%)	140 (1.69%)	0.983545	0.999984	ko04910
208	Long-term depression	1 (0.16%)	54 (0.65%)	0.985681	0.999984	ko04730
209	Amino sugar and nucleotide sugar metabolism	1 (0.16%)	57 (0.69%)	0.9887	0.999984	ko00520
210	mRNA surveillance pathway	2 (0.32%)	89 (1.08%)	0.9925	0.999984	ko03015
211	T cell receptor signaling pathway	5 (0.80%)	158 (1.91%)	0.993865	0.999984	ko04660
212	MAPK signaling pathway	7 (1.12%)	198 (2.40%)	0.994068	0.999984	ko04010
213	Long-term potentiation	1 (0.16%)	66 (0.80%)	0.994449	0.999984	ko04720
214	Vibrio cholerae infection	1 (0.16%)	70 (0.85%)	0.995953	0.999984	ko05110
215	Oocyte meiosis	1 (0.16%)	110 (1.33%)	0.99983	0.999984	ko04114
216	Spliceosome	2 (0.32%)	156 (1.89%)	0.999939	0.999984	ko03040
217	Protein processing in endoplasmic reticulum	3 (0.48%)	189 (2.29%)	0.999957	0.999984	ko04141
218	RNA transport	2 (0.32%)	174 (2.11%)	0.999984	0.999984	ko03013
